# Supplementary material for: Distinguishing preferences of human APOBEC3A and APOBEC3B for cytosines in hairpin loops, and reflection of these preferences in APOBEC-signature cancer genome mutations
Source: Nat Commun. 2024 Mar 18;15:2369. doi: 10.1038/s41467-024-46231-w (PMC10948833; doi:10.1038/s41467-024-46231-w)
Supplement: Supplementary file 4 — Supplementary Data 1 [file 41467_2024_46231_MOESM4_ESM.xlsx]

## Sheet: Sheet1
Comparison of Uracilation Index of A3B-CTD, A3B-full and A3A for 3, 4 and 5 Nucleotide Loops
A3B-CTD								A3B-full								A3A
Loop length	Loop position	Sample	Loop Sequence	Number of occurrences in the genome	Uracilation Index	Std. Dev.		Loop length	Loop position	Sample	Loop Sequence	Number of occurrences in the genome	Uracilation Index	Std. Dev.		Loop length	Loop position	Sample	Loop Sequence	Number of occurrences in the genome	Uracilation Index	Std. Dev.
3	3	A3B_CTD	AT.C.	402	3.6365	0.48475		3	3	A3B_full	AT.C.	402	7.36778	4.04274		3	3	A3A	AT.C.	402	12.4175	1.21062
3	3	A3B_CTD	CC.C.	139	2.99256	0.185342		3	3	A3B_full	GT.C.	223	4.57943	2.61376		3	3	A3A	TT.C.	366	10.0317	1.00383
3	3	A3B_CTD	GT.C.	223	2.35952	0.122666		3	3	A3B_full	TT.C.	366	4.19038	2.34539		3	3	A3A	CT.C.	197	8.63141	0.805483
3	3	A3B_CTD	CT.C.	197	2.04513	1.63806		3	3	A3B_full	CC.C.	139	3.98872	1.12256		3	3	A3A	GT.C.	223	5.45334	1.34497
3	3	A3B_CTD	TT.C.	366	1.84727	0.243999		3	2	A3B_full	T.C.T	155	2.99236	1.85139		3	3	A3A	CC.C.	139	4.1959	0.735612
3	2	A3B_CTD	T.C.T	155	1.22981	0.351753		3	3	A3B_full	CT.C.	197	2.98976	0.989785		3	3	A3A	AC.C.	318	1.67876	0.569791
3	2	A3B_CTD	T.C.A	292	1.15686	0.125035		3	2	A3B_full	T.C.G	285	2.6914	1.45519		3	3	A3A	AG.C.	381	1.54689	0.265506
3	2	A3B_CTD	T.C.G	285	1.12308	0.192142		3	2	A3B_full	T.C.A	292	2.45171	1.44588		3	2	A3A	T.C.A	292	1.44665	0.428895
3	2	A3B_CTD	T.C.C	218	0.904532	0.205007		3	2	A3B_full	T.C.C	218	2.05195	0.984956		3	3	A3A	GC.C.	335	1.3964	0.473174
3	3	A3B_CTD	AC.C.	318	0.864845	0.13488		3	3	A3B_full	AC.C.	318	1.70424	0.788391		3	3	A3A	CA.C.	300	1.347	0.355321
3	2	A3B_CTD	C.C.G	333	0.695504	0.156064		3	1	A3B_full	.C.TT	317	1.43071	1.01289		3	2	A3A	T.C.G	285	1.30346	0.337177
3	1	A3B_CTD	.C.GG	331	0.668787	0.174459		3	3	A3B_full	TC.C.	215	1.36922	0.583573		3	3	A3A	TC.C.	215	1.28267	0.390973
3	3	A3B_CTD	TC.C.	215	0.639824	0.107399		3	2	A3B_full	C.C.G	333	1.27151	0.499662		3	3	A3A	TA.C.	219	1.1769	0.538012
3	3	A3B_CTD	TG.C.	405	0.604389	0.0368989		3	1	A3B_full	.C.GA	291	1.24147	0.70022		3	3	A3A	AA.C.	418	1.08257	0.170977
3	1	A3B_CTD	.C.GA	291	0.588222	0.108213		3	3	A3B_full	GC.C.	335	1.20391	0.478216		3	1	A3A	.C.TT	317	1.06039	0.889346
3	1	A3B_CTD	.C.GT	308	0.585286	0.2948		3	1	A3B_full	.C.GG	331	1.14984	0.401666		3	3	A3A	CG.C.	469	1.04881	0.184354
3	3	A3B_CTD	GC.C.	335	0.55268	0.116272		3	1	A3B_full	.C.GT	308	1.1177	0.453647		3	3	A3A	TG.C.	405	1.02003	0.13877
3	1	A3B_CTD	.C.TA	143	0.545172	0.181773		3	1	A3B_full	.C.AG	477	1.04502	0.346979		3	2	A3A	T.C.T	155	1.00826	0.418036
3	3	A3B_CTD	TA.C.	219	0.53271	0.0637607		3	1	A3B_full	.C.TA	143	1.01145	0.755159		3	3	A3A	GA.C.	222	0.873777	0.268102
3	1	A3B_CTD	.C.AT	313	0.528915	0.0546517		3	3	A3B_full	GG.C.	338	1.00967	0.577259		3	1	A3A	.C.GT	308	0.863677	0.304439
3	2	A3B_CTD	C.C.T	165	0.525821	0.224656		3	3	A3B_full	GA.C.	222	1.00056	0.509108		3	3	A3A	GG.C.	338	0.849511	0.223713
3	2	A3B_CTD	A.C.G	306	0.495651	0.20715		3	1	A3B_full	.C.AA	341	0.997722	0.475972		3	1	A3A	.C.CT	169	0.822229	0.399501
3	3	A3B_CTD	CA.C.	300	0.492945	0.143965		3	1	A3B_full	.C.AT	313	0.971508	0.532306		3	2	A3A	C.C.G	333	0.810641	0.265134
3	1	A3B_CTD	.C.TG	482	0.480502	0.0864611		3	1	A3B_full	.C.TG	482	0.959717	0.55148		3	2	A3A	G.C.C	341	0.78754	0.550078
3	1	A3B_CTD	.C.AG	477	0.471935	0.103177		3	2	A3B_full	C.C.A	353	0.955699	0.333415		3	2	A3A	C.C.A	353	0.773313	0.134066
3	1	A3B_CTD	.C.CT	169	0.471838	0.120576		3	3	A3B_full	AG.C.	381	0.946735	0.538031		3	2	A3A	C.C.C	136	0.767829	0.321191
3	1	A3B_CTD	.C.AA	341	0.470259	0.10797		3	3	A3B_full	TG.C.	405	0.921002	0.394619		3	2	A3A	G.C.G	478	0.744996	0.1735
3	2	A3B_CTD	A.C.A	228	0.469407	0.0785139		3	2	A3B_full	G.C.G	478	0.917859	0.286351		3	1	A3A	.C.GC	468	0.719167	0.134639
3	1	A3B_CTD	.C.GC	468	0.457341	0.0596351		3	1	A3B_full	.C.GC	468	0.908015	0.466085		3	1	A3A	.C.AT	313	0.698317	0.255926
3	2	A3B_CTD	G.C.G	478	0.456202	0.174862		3	2	A3B_full	C.C.C	136	0.89379	0.500441		3	1	A3A	.C.AC	299	0.678458	0.373606
3	2	A3B_CTD	C.C.C	136	0.446766	0.261573		3	1	A3B_full	.C.CA	360	0.872263	0.398434		3	2	A3A	T.C.C	218	0.674248	0.244304
3	1	A3B_CTD	.C.AC	299	0.438161	0.0974106		3	2	A3B_full	C.C.T	165	0.857374	0.488431		3	1	A3A	.C.AG	477	0.67275	0.136292
3	1	A3B_CTD	.C.CA	360	0.435443	0.0276801		3	1	A3B_full	.C.CC	135	0.855333	0.405883		3	2	A3A	G.C.A	399	0.663982	0.233417
3	1	A3B_CTD	.C.CG	332	0.43304	0.14707		3	1	A3B_full	.C.CT	169	0.827638	0.428485		3	1	A3A	.C.CC	135	0.66094	0.415987
3	3	A3B_CTD	GA.C.	222	0.424672	0.0706838		3	2	A3B_full	A.C.G	306	0.81657	0.293417		3	1	A3A	.C.TA	143	0.657848	0.388661
3	3	A3B_CTD	AG.C.	381	0.418748	0.0683919		3	2	A3B_full	A.C.A	228	0.807167	0.431426		3	1	A3A	.C.CA	360	0.651835	0.255333
3	3	A3B_CTD	CG.C.	469	0.416751	0.0546418		3	3	A3B_full	AA.C.	418	0.803684	0.295209		3	1	A3A	.C.TG	482	0.631757	0.424035
3	2	A3B_CTD	C.C.A	353	0.412257	0.0433355		3	1	A3B_full	.C.AC	299	0.800504	0.37056		3	1	A3A	.C.GG	331	0.608729	0.118821
3	2	A3B_CTD	G.C.T	366	0.410773	0.0333692		3	2	A3B_full	G.C.T	366	0.783164	0.546096		3	1	A3A	.C.GA	291	0.608329	0.12397
3	3	A3B_CTD	AA.C.	418	0.407318	0.15409		3	2	A3B_full	G.C.A	399	0.776782	0.2832		3	2	A3A	A.C.G	306	0.588655	0.152752
3	3	A3B_CTD	GG.C.	338	0.404839	0.119223		3	2	A3B_full	A.C.T	252	0.760536	0.634657		3	1	A3A	.C.AA	341	0.57841	0.243812
3	1	A3B_CTD	.C.TT	317	0.388543	0.142743		3	3	A3B_full	CG.C.	469	0.759412	0.454572		3	1	A3A	.C.CG	332	0.539929	0.182948
3	2	A3B_CTD	G.C.A	399	0.366992	0.11753		3	3	A3B_full	TA.C.	219	0.732417	0.351814		3	1	A3A	.C.TC	199	0.528091	0.265249
3	2	A3B_CTD	G.C.C	341	0.359293	0.178677		3	2	A3B_full	G.C.C	341	0.726117	0.312352		3	2	A3A	A.C.T	252	0.507412	0.21622
3	1	A3B_CTD	.C.CC	135	0.331897	0.0676419		3	1	A3B_full	.C.CG	332	0.710015	0.312312		3	2	A3A	A.C.A	228	0.502996	0.221895
3	2	A3B_CTD	A.C.C	317	0.314201	0.130713		3	1	A3B_full	.C.TC	199	0.70685	0.387189		3	2	A3A	G.C.T	366	0.500504	0.210832
3	2	A3B_CTD	A.C.T	252	0.31233	0.16212		3	3	A3B_full	CA.C.	300	0.703778	0.26156		3	2	A3A	A.C.C	317	0.481213	0.100675
3	1	A3B_CTD	.C.TC	199	0.29326	0.0490865		3	2	A3B_full	A.C.C	317	0.668686	0.396466		3	2	A3A	C.C.T	165	0.44187	0.233157
4	4	A3B_CTD	TGT.C.	68	18.4887	0.896856		4	4	A3B_full	TGT.C.	68	36.5175	16.5478		4	4	A3A	TTT.C.	167	16.605	3.54265
4	4	A3B_CTD	TTT.C.	167	13.1363	1.708		4	4	A3B_full	TTT.C.	167	25.5487	11.9768		4	4	A3A	TCT.C.	66	10.5114	2.22534
4	4	A3B_CTD	CAT.C.	317	11.1255	0.91537		4	4	A3B_full	CAT.C.	317	22.1042	10.1468		4	4	A3A	ATT.C.	74	10.0459	1.18719
4	4	A3B_CTD	CCT.C.	24	10.0949	1.50363		4	4	A3B_full	AAT.C.	97	18.8436	9.78504		4	4	A3A	CTT.C.	102	7.84342	1.4779
4	4	A3B_CTD	CTT.C.	102	9.44622	1.49002		4	4	A3B_full	CCT.C.	24	18.7043	9.3323		4	4	A3A	CCT.C.	24	4.34755	1.76838
4	4	A3B_CTD	AAT.C.	97	9.06323	0.0681431		4	4	A3B_full	TAT.C.	79	17.366	9.66656		4	3	A3A	AT.C.A	143	4.21692	0.957193
4	4	A3B_CTD	TAT.C.	79	7.69169	0.533949		4	4	A3B_full	CTT.C.	102	17.0082	7.04276		4	4	A3A	GTT.C.	88	3.97886	0.97052
4	4	A3B_CTD	GAT.C.	88	7.67239	0.799933		4	4	A3B_full	GAT.C.	88	15.9946	9.89159		4	3	A3A	TT.C.G	148	3.81728	1.31139
4	4	A3B_CTD	ATT.C.	74	7.15053	0.501473		4	4	A3B_full	ATT.C.	74	15.2105	8.03595		4	4	A3A	ACT.C.	41	3.77715	2.27629
4	4	A3B_CTD	TCT.C.	66	6.31191	0.808471		4	4	A3B_full	GGT.C.	62	14.0934	5.36093		4	4	A3A	TGT.C.	68	3.74056	0.895099
4	4	A3B_CTD	AGT.C.	53	6.22125	1.30499		4	4	A3B_full	AGT.C.	53	13.7545	7.88168		4	4	A3A	GAT.C.	88	3.13312	0.479416
4	4	A3B_CTD	GGT.C.	62	6.07789	0.959179		4	4	A3B_full	TCT.C.	66	12.7715	6.3085		4	4	A3A	GCT.C.	43	2.9555	1.09451
4	4	A3B_CTD	CGT.C.	60	5.09203	0.906065		4	4	A3B_full	CGT.C.	60	12.2085	7.73997		4	4	A3A	TAT.C.	79	2.84364	0.885323
4	4	A3B_CTD	ACT.C.	41	4.86032	0.878393		4	4	A3B_full	ACT.C.	41	11.6003	5.98588		4	3	A3A	CT.C.T	29	2.70174	2.02228
4	4	A3B_CTD	CTC.C.	49	3.44868	1.76383		4	4	A3B_full	GCC.C.	49	7.84765	7.21657		4	4	A3A	CAT.C.	317	2.46005	0.647159
4	4	A3B_CTD	GCT.C.	43	3.2697	0.489672		4	4	A3B_full	GCT.C.	43	6.53861	4.66294		4	4	A3A	AAT.C.	97	2.38318	0.362657
4	4	A3B_CTD	CCC.C.	25	3.01523	0.708071		4	4	A3B_full	CTC.C.	49	6.45236	4.91004		4	3	A3A	CT.C.A	47	2.35546	1.20756
4	4	A3B_CTD	GTT.C.	88	2.84884	0.329052		4	4	A3B_full	GTT.C.	88	5.88986	3.20506		4	3	A3A	GT.C.G	70	2.24486	0.801388
4	4	A3B_CTD	TTC.C.	116	2.51666	0.3623		4	4	A3B_full	CCC.C.	25	4.17071	2.10557		4	2	A3A	G.C.TA	43	2.1392	1.96796
4	2	A3B_CTD	T.C.GA	32	2.11929	0.345097		4	4	A3B_full	TTC.C.	116	3.8088	1.80759		4	4	A3A	CCC.C.	25	2.13669	0.619124
4	2	A3B_CTD	T.C.AC	78	1.75084	0.103533		4	2	A3B_full	T.C.AC	78	3.48668	1.69826		4	3	A3A	AT.C.G	103	1.88023	0.744966
4	4	A3B_CTD	GCC.C.	49	1.68022	0.522498		4	4	A3B_full	ACC.C.	53	3.42004	1.77512		4	3	A3A	AT.C.T	94	1.83082	0.468858
4	2	A3B_CTD	C.C.GA	48	1.5711	0.290687		4	2	A3B_full	T.C.GA	32	3.22133	2.36505		4	2	A3A	G.C.TT	107	1.82983	1.59021
4	4	A3B_CTD	ACC.C.	53	1.49822	0.653231		4	2	A3B_full	T.C.TG	78	3.21966	2.19943		4	4	A3A	GAA.C.	86	1.71989	0.664119
4	4	A3B_CTD	TAC.C.	67	1.4801	0.13053		4	4	A3B_full	TAC.C.	67	3.14297	1.74052		4	3	A3A	CT.C.G	63	1.58733	0.631275
4	4	A3B_CTD	CAC.C.	89	1.40787	0.451078		4	4	A3B_full	ATC.C.	85	3.00413	2.59927		4	3	A3A	TT.C.A	189	1.54633	0.335621
4	4	A3B_CTD	AAC.C.	90	1.33993	0.343459		4	3	A3B_full	TT.C.G	148	2.96871	1.87131		4	3	A3A	GT.C.A	94	1.54495	0.657593
4	2	A3B_CTD	T.C.AT	101	1.31711	0.354099		4	4	A3B_full	CAC.C.	89	2.93318	1.40216		4	4	A3A	GCC.C.	49	1.51966	0.696955
4	2	A3B_CTD	T.C.GT	56	1.30608	0.394619		4	3	A3B_full	GT.C.G	70	2.8874	2.67852		4	2	A3A	T.C.AC	78	1.39337	0.506721
4	4	A3B_CTD	CGC.C.	98	1.20773	0.0222241		4	3	A3B_full	AT.C.A	143	2.80418	1.69507		4	4	A3A	ACC.C.	53	1.37337	0.769771
4	3	A3B_CTD	TT.C.G	148	1.19961	0.229746		4	3	A3B_full	AT.C.G	103	2.78115	1.58795		4	2	A3A	T.C.TG	78	1.35607	1.30635
4	4	A3B_CTD	ATC.C.	85	1.12697	0.310612		4	2	A3B_full	G.C.TA	43	2.6946	2.47133		4	3	A3A	CC.C.A	49	1.31754	0.967578
4	3	A3B_CTD	AT.C.A	143	1.11503	0.407792		4	2	A3B_full	T.C.AA	82	2.6541	1.61748		4	4	A3A	AGT.C.	53	1.30065	0.482754
4	2	A3B_CTD	T.C.GG	47	1.09633	0.102074		4	3	A3B_full	TT.C.A	189	2.46591	0.64319		4	2	A3A	T.C.GG	47	1.30056	0.916154
4	3	A3B_CTD	AT.C.G	103	1.05081	0.16064		4	3	A3B_full	GT.C.C	53	2.27304	1.64717		4	4	A3A	GGT.C.	62	1.27452	0.365519
4	3	A3B_CTD	AT.C.C	83	1.04669	0.347697		4	3	A3B_full	GT.C.T	56	2.26282	1.59892		4	2	A3A	T.C.TA	12	1.25677	0.90732
4	2	A3B_CTD	T.C.AA	82	1.00381	0.214155		4	4	A3B_full	TGC.C.	90	2.21869	1.18357		4	1	A3A	.C.TCA	47	1.24613	2.01108
4	4	A3B_CTD	TGC.C.	90	1.0023	0.482358		4	4	A3B_full	TCC.C.	40	2.2072	1.26269		4	1	A3A	.C.GGC	92	1.23325	0.571654
4	3	A3B_CTD	AT.C.T	94	0.984833	0.358009		4	2	A3B_full	T.C.AT	101	2.20309	1.34631		4	2	A3A	T.C.GA	32	1.2316	0.875011
4	2	A3B_CTD	C.C.GT	64	0.981595	0.211023		4	3	A3B_full	AT.C.T	94	2.19513	1.74864		4	2	A3A	C.C.GA	48	1.17027	0.65051
4	1	A3B_CTD	.C.ATG	52	0.977274	0.627736		4	4	A3B_full	AAC.C.	90	2.1767	1.01514		4	2	A3A	T.C.GC	107	1.15796	0.372097
4	3	A3B_CTD	GT.C.G	70	0.930487	0.222003		4	1	A3B_full	.C.TCA	47	2.16103	2.10197		4	2	A3A	G.C.GG	121	1.15323	0.654633
4	2	A3B_CTD	T.C.TG	78	0.925312	0.143745		4	2	A3B_full	T.C.GG	47	2.16045	1.52316		4	1	A3A	.C.TAC	36	1.1423	0.80685
4	4	A3B_CTD	TCC.C.	40	0.919293	0.345994		4	1	A3B_full	.C.ACA	79	2.14439	2.74853		4	4	A3A	TTC.C.	116	1.13489	0.394211
4	4	A3B_CTD	GTC.C.	51	0.882073	0.218751		4	4	A3B_full	GTC.C.	51	2.11954	1.35539		4	2	A3A	C.C.GG	18	1.12918	0.851374
4	3	A3B_CTD	GT.C.A	94	0.877546	0.111331		4	1	A3B_full	.C.GAT	106	2.09349	1.24898		4	4	A3A	TCC.C.	40	1.10871	0.379223
4	1	A3B_CTD	.C.GAT	106	0.868549	0.398488		4	3	A3B_full	AT.C.C	83	2.07869	1.2743		4	2	A3A	T.C.CG	71	1.10524	0.956561
4	2	A3B_CTD	T.C.TT	68	0.845311	0.395337		4	2	A3B_full	T.C.GT	56	2.02342	1.19616		4	2	A3A	T.C.AT	101	1.09018	0.458012
4	2	A3B_CTD	T.C.GC	107	0.840355	0.121902		4	1	A3B_full	.C.TAG	24	1.93707	1.84092		4	2	A3A	T.C.AA	82	1.0801	0.405846
4	1	A3B_CTD	.C.GAG	65	0.83329	0.147559		4	2	A3B_full	T.C.GC	107	1.91983	1.03182		4	4	A3A	GAC.C.	65	1.06533	0.575945
4	4	A3B_CTD	AGC.C.	56	0.826547	0.422459		4	4	A3B_full	CGC.C.	98	1.88313	1.14724		4	1	A3A	.C.ACT	89	1.06512	0.723082
4	3	A3B_CTD	GT.C.T	56	0.799609	0.483275		4	1	A3B_full	.C.GGG	52	1.85589	2.3806		4	1	A3A	.C.ATT	118	1.05106	0.31993
4	3	A3B_CTD	GC.C.G	93	0.775955	0.18943		4	2	A3B_full	T.C.TC	66	1.82365	1.29301		4	3	A3A	TC.C.C	39	1.04597	0.945722
4	1	A3B_CTD	.C.GAA	153	0.775119	0.409211		4	2	A3B_full	G.C.TT	107	1.80406	1.6698		4	2	A3A	T.C.AG	126	1.03751	0.483619
4	1	A3B_CTD	.C.GGT	89	0.754101	0.419736		4	1	A3B_full	.C.ACT	89	1.78722	1.36921		4	1	A3A	.C.TGT	91	1.02862	0.82152
4	3	A3B_CTD	CT.C.G	63	0.743341	0.0766712		4	1	A3B_full	.C.TAC	36	1.7699	1.51983		4	4	A3A	CGC.C.	98	1.02779	1.05279
4	2	A3B_CTD	T.C.TC	66	0.735925	0.0690247		4	2	A3B_full	C.C.GA	48	1.76849	0.169741		4	2	A3A	A.C.CA	99	1.02279	0.307944
4	2	A3B_CTD	T.C.AG	126	0.727819	0.290573		4	3	A3B_full	GT.C.A	94	1.67636	0.840491		4	4	A3A	CTC.C.	49	1.01692	0.240978
4	1	A3B_CTD	.C.AAC	111	0.723248	0.340542		4	2	A3B_full	T.C.AG	126	1.65025	0.943114		4	4	A3A	GCA.C.	113	1.01607	0.512079
4	2	A3B_CTD	T.C.CA	55	0.722179	0.320496		4	2	A3B_full	T.C.CA	55	1.64991	1.22046		4	1	A3A	.C.GAT	106	1.01443	0.619097
4	1	A3B_CTD	.C.GCA	146	0.721849	0.139448		4	2	A3B_full	T.C.TT	68	1.62266	1.06676		4	2	A3A	C.C.GT	64	1.00973	0.667706
4	1	A3B_CTD	.C.CTC	24	0.715799	0.745732		4	4	A3B_full	GAC.C.	65	1.61036	0.513736		4	3	A3A	TT.C.C	119	0.992349	0.285707
4	3	A3B_CTD	TA.C.A	48	0.713865	0.267814		4	4	A3B_full	AGC.C.	56	1.57306	0.762526		4	4	A3A	TTG.C.	147	0.989271	0.301756
4	3	A3B_CTD	GT.C.C	53	0.707336	0.340952		4	2	A3B_full	T.C.CC	38	1.54617	0.820625		4	4	A3A	CGG.C.	94	0.989259	0.509698
4	2	A3B_CTD	C.C.GC	121	0.703775	0.258284		4	1	A3B_full	.C.TTA	46	1.49173	0.78845		4	3	A3A	GT.C.T	56	0.980683	0.289908
4	3	A3B_CTD	GG.C.G	97	0.690654	0.0405692		4	2	A3B_full	C.C.GT	64	1.46301	1.20766		4	3	A3A	CA.C.C	91	0.977506	0.664567
4	3	A3B_CTD	CG.C.G	102	0.689035	0.370405		4	3	A3B_full	CT.C.A	47	1.4628	0.760884		4	4	A3A	TGG.C.	186	0.9735	0.489699
4	1	A3B_CTD	.C.GTT	107	0.687611	0.0642942		4	2	A3B_full	T.C.CG	71	1.43585	0.98089		4	3	A3A	AC.C.A	97	0.967322	0.199504
4	1	A3B_CTD	.C.GTA	87	0.686142	0.192409		4	1	A3B_full	.C.GAA	153	1.43021	0.68731		4	4	A3A	ACA.C.	54	0.963437	0.333792
4	1	A3B_CTD	.C.TTA	46	0.680111	0.226158		4	3	A3B_full	TC.C.G	72	1.4226	0.826174		4	1	A3A	.C.CCC	30	0.960901	0.604357
4	1	A3B_CTD	.C.ACA	79	0.679998	0.161061		4	3	A3B_full	CT.C.C	49	1.41155	0.772755		4	1	A3A	.C.GTT	107	0.95428	0.31627
4	3	A3B_CTD	GG.C.C	10	0.678127	0.601979		4	1	A3B_full	.C.AAA	126	1.40612	0.663635		4	3	A3A	TT.C.T	95	0.945242	0.521002
4	1	A3B_CTD	.C.CGG	19	0.669737	0.257438		4	1	A3B_full	.C.GAC	73	1.36309	0.667267		4	1	A3A	.C.ATA	47	0.942613	0.43504
4	3	A3B_CTD	TT.C.T	95	0.663996	0.196826		4	1	A3B_full	.C.GGC	92	1.36211	0.720478		4	1	A3A	.C.GTA	87	0.9235	0.245045
4	2	A3B_CTD	G.C.TA	43	0.663955	0.204507		4	1	A3B_full	.C.TTC	100	1.35412	1.07286		4	1	A3A	.C.TAG	24	0.921427	1.84285
4	4	A3B_CTD	GCA.C.	113	0.662476	0.39661		4	2	A3B_full	T.C.TA	12	1.35378	1.59063		4	3	A3A	GC.C.G	93	0.919142	0.210658
4	1	A3B_CTD	.C.GAC	73	0.659528	0.374559		4	3	A3B_full	TT.C.C	119	1.33839	0.640565		4	3	A3A	TA.C.A	48	0.905731	0.578622
4	1	A3B_CTD	.C.TGC	139	0.658939	0.338045		4	2	A3B_full	T.C.CT	29	1.33378	0.784361		4	3	A3A	AG.C.G	99	0.884437	0.379425
4	3	A3B_CTD	AC.C.G	91	0.641652	0.225251		4	1	A3B_full	.C.GAG	65	1.33033	0.4452		4	3	A3A	CC.C.G	50	0.882592	0.554672
4	1	A3B_CTD	.C.GGG	52	0.64129	0.471021		4	1	A3B_full	.C.GTA	87	1.31726	0.442006		4	1	A3A	.C.GTC	61	0.87506	0.415542
4	3	A3B_CTD	CT.C.A	47	0.639839	0.340756		4	3	A3B_full	TT.C.T	95	1.30115	0.868148		4	3	A3A	TA.C.C	67	0.874703	0.882337
4	1	A3B_CTD	.C.GGA	74	0.637558	0.290167		4	4	A3B_full	GGG.C.	53	1.29697	0.684274		4	2	A3A	T.C.GT	56	0.86706	0.331279
4	2	A3B_CTD	G.C.AA	146	0.636475	0.143075		4	3	A3B_full	GC.C.C	49	1.2898	0.645379		4	4	A3A	GGA.C.	54	0.86628	0.264256
4	2	A3B_CTD	A.C.AT	73	0.626526	0.142465		4	3	A3B_full	GC.C.G	93	1.28265	0.63704		4	3	A3A	GG.C.T	54	0.857281	0.774462
4	3	A3B_CTD	AC.C.C	51	0.623636	0.0962632		4	1	A3B_full	.C.GTC	61	1.27524	0.56358		4	3	A3A	CC.C.T	33	0.855798	1.04596
4	1	A3B_CTD	.C.GCG	103	0.61838	0.100952		4	1	A3B_full	.C.AGG	131	1.26678	0.540821		4	4	A3A	TAC.C.	67	0.853764	0.392668
4	4	A3B_CTD	CGG.C.	94	0.606658	0.109802		4	1	A3B_full	.C.AAT	82	1.26374	0.522037		4	3	A3A	TG.C.C	93	0.850574	0.518105
4	4	A3B_CTD	CGA.C.	72	0.602975	0.307811		4	3	A3B_full	CT.C.G	63	1.26248	0.707267		4	3	A3A	CT.C.C	49	0.849643	0.374546
4	4	A3B_CTD	GGA.C.	54	0.594959	0.316892		4	3	A3B_full	AC.C.G	91	1.25173	0.45638		4	1	A3A	.C.AGC	192	0.847362	0.364121
4	2	A3B_CTD	T.C.CC	38	0.593417	0.115833		4	2	A3B_full	G.C.GC	77	1.23459	0.516704		4	1	A3A	.C.GCG	103	0.835412	0.212848
4	4	A3B_CTD	GTA.C.	35	0.592732	0.359255		4	3	A3B_full	GC.C.T	95	1.23333	0.780572		4	3	A3A	CG.C.T	99	0.831444	0.301077
4	1	A3B_CTD	.C.GGC	92	0.592668	0.361332		4	1	A3B_full	.C.ATT	118	1.2143	0.690178		4	1	A3A	.C.CCG	53	0.829667	0.428149
4	3	A3B_CTD	CC.C.G	50	0.592445	0.0609603		4	2	A3B_full	C.C.TA	13	1.20902	0.894914		4	1	A3A	.C.CTG	134	0.822051	0.541415
4	3	A3B_CTD	GC.C.A	177	0.590279	0.171309		4	2	A3B_full	C.C.TT	63	1.19757	0.807172		4	4	A3A	TTA.C.	113	0.81246	0.163681
4	1	A3B_CTD	.C.TAT	55	0.588456	0.269488		4	1	A3B_full	.C.CCC	30	1.17755	0.871046		4	2	A3A	C.C.AC	81	0.811107	0.551385
4	4	A3B_CTD	ATA.C.	78	0.587406	0.206659		4	1	A3B_full	.C.TTT	110	1.17505	0.894176		4	3	A3A	GA.C.G	60	0.810485	0.869846
4	1	A3B_CTD	.C.AGA	78	0.585912	0.110651		4	4	A3B_full	TCA.C.	78	1.17083	0.360685		4	3	A3A	TA.C.G	85	0.808693	0.522359
4	1	A3B_CTD	.C.ATA	47	0.585646	0.176647		4	4	A3B_full	GTA.C.	35	1.16299	1.13628		4	1	A3A	.C.TTC	100	0.788934	0.580977
4	1	A3B_CTD	.C.AAG	66	0.582252	0.127619		4	1	A3B_full	.C.GTT	107	1.16292	0.514203		4	3	A3A	AG.C.A	111	0.785685	0.582484
4	2	A3B_CTD	T.C.CG	71	0.581802	0.157152		4	4	A3B_full	AGG.C.	103	1.15269	0.685602		4	4	A3A	GTG.C.	114	0.785524	0.440157
4	2	A3B_CTD	G.C.CC	50	0.580752	0.193103		4	1	A3B_full	.C.ACC	95	1.13643	0.596687		4	2	A3A	G.C.GA	110	0.784706	0.254798
4	1	A3B_CTD	.C.TAG	24	0.579989	0.261552		4	4	A3B_full	GCA.C.	113	1.13462	0.581477		4	3	A3A	GC.C.C	49	0.779167	0.568296
4	4	A3B_CTD	GAA.C.	86	0.574976	0.0992788		4	4	A3B_full	TGG.C.	186	1.1324	0.436657		4	2	A3A	A.C.GT	48	0.775731	0.52316
4	4	A3B_CTD	ATG.C.	107	0.565447	0.0204075		4	1	A3B_full	.C.TCG	62	1.13195	0.376497		4	3	A3A	TG.C.A	50	0.764189	0.32643
4	3	A3B_CTD	TT.C.A	189	0.564472	0.0486398		4	3	A3B_full	CC.C.G	50	1.12073	0.59654		4	1	A3A	.C.GTG	102	0.762721	0.461758
4	2	A3B_CTD	G.C.GT	81	0.561894	0.389316		4	3	A3B_full	CC.C.T	33	1.11828	0.769071		4	3	A3A	GC.C.T	95	0.759141	0.552723
4	4	A3B_CTD	GAC.C.	65	0.561729	0.0966971		4	4	A3B_full	GAA.C.	86	1.11194	0.724813		4	1	A3A	.C.ACC	95	0.755066	0.232983
4	2	A3B_CTD	A.C.GA	56	0.561561	0.399553		4	1	A3B_full	.C.GGA	74	1.10175	0.691594		4	2	A3A	G.C.CA	183	0.751384	0.426172
4	1	A3B_CTD	.C.CCA	52	0.560798	0.077369		4	2	A3B_full	C.C.TG	131	1.09563	0.679193		4	1	A3A	.C.GAA	153	0.750057	0.249424
4	2	A3B_CTD	A.C.GC	78	0.56033	0.249626		4	4	A3B_full	GCG.C.	86	1.0894	0.54395		4	4	A3A	ATC.C.	85	0.74569	0.195021
4	3	A3B_CTD	GA.C.A	59	0.559173	0.18609		4	2	A3B_full	G.C.GA	110	1.08348	0.512044		4	4	A3A	CAC.C.	89	0.745679	0.51058
4	1	A3B_CTD	.C.ACC	95	0.558187	0.269053		4	1	A3B_full	.C.GCA	146	1.07666	0.488215		4	1	A3A	.C.TTA	46	0.742033	0.223145
4	4	A3B_CTD	TCA.C.	78	0.557616	0.157379		4	3	A3B_full	GC.C.A	177	1.07317	0.339979		4	2	A3A	G.C.GC	77	0.741481	0.375311
4	1	A3B_CTD	.C.ATT	118	0.55313	0.222124		4	3	A3B_full	CG.C.G	102	1.07114	0.596114		4	3	A3A	GA.C.T	54	0.741187	0.431237
4	2	A3B_CTD	C.C.CT	33	0.551951	0.366583		4	1	A3B_full	.C.AGA	78	1.0383	0.377499		4	1	A3A	.C.ACG	102	0.739131	0.538406
4	3	A3B_CTD	TA.C.G	85	0.547615	0.285766		4	2	A3B_full	C.C.AG	167	1.03778	0.334654		4	2	A3A	G.C.CC	50	0.738669	0.604884
4	3	A3B_CTD	AG.C.G	99	0.546757	0.0951221		4	2	A3B_full	C.C.GC	121	1.03349	0.462203		4	4	A3A	ACG.C.	81	0.731929	0.573637
4	4	A3B_CTD	ACG.C.	81	0.545359	0.130914		4	2	A3B_full	C.C.GG	18	1.03345	0.906442		4	2	A3A	G.C.AG	142	0.729722	0.135079
4	2	A3B_CTD	A.C.CG	93	0.543866	0.152329		4	1	A3B_full	.C.GGT	89	1.03167	0.414794		4	4	A3A	TAA.C.	95	0.726046	0.335781
4	1	A3B_CTD	.C.ACG	102	0.541948	0.0488244		4	3	A3B_full	GG.C.T	54	1.02419	0.521646		4	1	A3A	.C.AGT	84	0.722016	0.303429
4	1	A3B_CTD	.C.GCT	101	0.536846	0.453318		4	1	A3B_full	.C.TAA	45	1.0187	0.738921		4	1	A3A	.C.GCA	146	0.720213	0.277832
4	3	A3B_CTD	CC.C.C	25	0.536694	0.483699		4	4	A3B_full	GGC.C.	10	1.00875	0.809455		4	4	A3A	CGT.C.	60	0.714241	0.371952
4	3	A3B_CTD	TG.C.C	93	0.527438	0.0550459		4	4	A3B_full	ATA.C.	78	1.00789	0.472379		4	2	A3A	T.C.TT	68	0.710296	0.434461
4	2	A3B_CTD	A.C.CA	99	0.521271	0.247963		4	3	A3B_full	TC.C.A	59	1.00564	0.528183		4	1	A3A	.C.CAG	170	0.709547	0.403278
4	3	A3B_CTD	AA.C.G	105	0.515551	0.124529		4	1	A3B_full	.C.GTG	102	1.00334	0.483712		4	1	A3A	.C.GAC	73	0.708058	0.638784
4	2	A3B_CTD	G.C.GA	110	0.514231	0.132423		4	1	A3B_full	.C.AAC	111	1.00244	0.345952		4	2	A3A	C.C.AG	167	0.705976	0.412944
4	2	A3B_CTD	G.C.GC	77	0.513805	0.233339		4	3	A3B_full	AG.C.G	99	1.00173	0.500596		4	2	A3A	C.C.AT	106	0.702694	0.404178
4	3	A3B_CTD	TC.C.G	72	0.512665	0.126321		4	1	A3B_full	.C.TAT	55	0.999381	1.05804		4	4	A3A	CTA.C.	37	0.701392	0.577542
4	1	A3B_CTD	.C.AAA	126	0.511616	0.186218		4	4	A3B_full	TAA.C.	95	0.998997	0.515418		4	4	A3A	CGA.C.	72	0.69904	0.169389
4	1	A3B_CTD	.C.GTG	102	0.509016	0.162427		4	1	A3B_full	.C.AGT	84	0.997274	0.501194		4	1	A3A	.C.CGC	118	0.698948	0.662112
4	3	A3B_CTD	CA.C.C	91	0.500038	0.106177		4	3	A3B_full	GA.C.G	60	0.990661	0.255441		4	2	A3A	G.C.CT	100	0.698649	0.976103
4	1	A3B_CTD	.C.CAC	87	0.496264	0.398873		4	1	A3B_full	.C.AAG	66	0.989388	0.464981		4	1	A3A	.C.ACA	79	0.698455	0.27975
4	2	A3B_CTD	G.C.AT	105	0.495503	0.14314		4	1	A3B_full	.C.GCG	103	0.9822	0.466167		4	1	A3A	.C.CCA	52	0.69158	0.128765
4	2	A3B_CTD	C.C.CG	52	0.488177	0.506768		4	3	A3B_full	GG.C.G	97	0.974363	0.411036		4	3	A3A	GA.C.C	62	0.69033	0.551338
4	2	A3B_CTD	G.C.TG	186	0.486219	0.0864015		4	2	A3B_full	A.C.AG	86	0.973345	0.446949		4	3	A3A	TG.C.T	111	0.689851	0.606582
4	2	A3B_CTD	C.C.AT	106	0.482653	0.125568		4	2	A3B_full	C.C.CC	29	0.96406	0.656302		4	1	A3A	.C.GGA	74	0.687697	0.284342
4	4	A3B_CTD	GCG.C.	86	0.476918	0.10484		4	3	A3B_full	AC.C.T	58	0.958437	0.772634		4	3	A3A	AT.C.C	83	0.68571	0.367024
4	1	A3B_CTD	.C.CGT	64	0.474416	0.305784		4	1	A3B_full	.C.TGT	91	0.955265	0.61622		4	3	A3A	AC.C.G	91	0.685637	0.437757
4	1	A3B_CTD	.C.TCT	31	0.472646	0.21225		4	4	A3B_full	ACA.C.	54	0.952172	0.632706		4	3	A3A	CA.C.G	102	0.68238	0.869994
4	4	A3B_CTD	AAA.C.	152	0.47067	0.0533338		4	1	A3B_full	.C.CTT	64	0.945938	0.448781		4	2	A3A	A.C.GG	64	0.676625	0.561533
4	3	A3B_CTD	CT.C.T	29	0.466005	0.301253		4	3	A3B_full	TG.C.C	93	0.937082	0.728097		4	2	A3A	C.C.TT	63	0.676465	0.483483
4	3	A3B_CTD	TA.C.T	51	0.465419	0.498605		4	1	A3B_full	.C.ATC	320	0.936128	0.537605		4	3	A3A	TC.C.G	72	0.67551	0.227751
4	2	A3B_CTD	C.C.CC	29	0.462133	0.32066		4	4	A3B_full	TTG.C.	147	0.933544	0.45997		4	4	A3A	TCG.C.	110	0.674816	0.229206
4	3	A3B_CTD	AC.C.A	97	0.46208	0.429005		4	4	A3B_full	TGA.C.	93	0.931839	0.431267		4	4	A3A	AGC.C.	56	0.674707	0.643801
4	1	A3B_CTD	.C.ACT	89	0.459627	0.0484413		4	4	A3B_full	CGA.C.	72	0.929673	0.379918		4	1	A3A	.C.CAC	87	0.674579	0.390424
4	1	A3B_CTD	.C.GCC	98	0.459395	0.171439		4	1	A3B_full	.C.CCA	52	0.919979	0.617498		4	1	A3A	.C.GCT	101	0.674145	0.183444
4	3	A3B_CTD	TG.C.G	144	0.449849	0.0960678		4	3	A3B_full	CT.C.T	29	0.916686	0.669266		4	1	A3A	.C.CAT	110	0.668067	0.582598
4	3	A3B_CTD	GG.C.A	90	0.449799	0.300797		4	2	A3B_full	G.C.TG	186	0.911264	0.758131		4	4	A3A	GTC.C.	51	0.665877	0.547533
4	2	A3B_CTD	G.C.TT	107	0.446628	0.203633		4	3	A3B_full	AC.C.C	51	0.904013	0.326984		4	2	A3A	A.C.AG	86	0.662163	0.170541
4	1	A3B_CTD	.C.GTC	61	0.446545	0.221636		4	4	A3B_full	CTA.C.	37	0.903057	0.636433		4	4	A3A	AGG.C.	103	0.659409	0.286737
4	4	A3B_CTD	ACA.C.	54	0.444854	0.410973		4	4	A3B_full	GGA.C.	54	0.899699	0.421508		4	4	A3A	CTG.C.	144	0.658495	0.394733
4	3	A3B_CTD	TC.C.A	59	0.443987	0.159856		4	3	A3B_full	AC.C.A	97	0.892524	0.410515		4	4	A3A	ATG.C.	107	0.649824	0.431658
4	4	A3B_CTD	TTG.C.	147	0.443456	0.195384		4	2	A3B_full	C.C.AA	55	0.891931	0.680574		4	3	A3A	GC.C.A	177	0.64829	0.182924
4	1	A3B_CTD	.C.TAC	36	0.438148	0.389684		4	2	A3B_full	G.C.GT	81	0.888318	0.332257		4	3	A3A	AA.C.T	78	0.6463	0.542979
4	4	A3B_CTD	GGC.C.	10	0.437201	0.378682		4	1	A3B_full	.C.TGC	139	0.888073	0.517683		4	1	A3A	.C.ATC	320	0.640811	0.317655
4	3	A3B_CTD	CC.C.A	49	0.435803	0.0134015		4	1	A3B_full	.C.CTG	134	0.887854	0.469906		4	2	A3A	G.C.CG	95	0.639871	0.400194
4	2	A3B_CTD	C.C.TT	63	0.435571	0.121026		4	3	A3B_full	TG.C.G	144	0.887578	0.457808		4	2	A3A	A.C.GC	78	0.623519	0.135478
4	4	A3B_CTD	CAG.C.	190	0.43219	0.250579		4	3	A3B_full	CA.C.G	102	0.886849	0.419526		4	3	A3A	CG.C.A	141	0.623136	0.256748
4	3	A3B_CTD	TG.C.A	50	0.431914	0.182581		4	1	A3B_full	.C.TTG	67	0.88684	0.593851		4	3	A3A	GG.C.G	97	0.618468	0.298011
4	2	A3B_CTD	G.C.GG	121	0.43081	0.147524		4	2	A3B_full	A.C.AC	54	0.880878	0.345074		4	2	A3A	A.C.AA	100	0.616703	0.539652
4	1	A3B_CTD	.C.ATC	320	0.430225	0.0515119		4	1	A3B_full	.C.GCC	98	0.880364	0.356424		4	1	A3A	.C.AGA	78	0.612844	0.417774
4	2	A3B_CTD	G.C.AG	142	0.429368	0.272867		4	4	A3B_full	TAG.C.	45	0.875171	0.673701		4	1	A3A	.C.TGA	127	0.611791	0.236839
4	2	A3B_CTD	C.C.GG	18	0.428532	0.371584		4	1	A3B_full	.C.CCT	34	0.86605	0.844323		4	4	A3A	CAG.C.	190	0.610633	0.214357
4	3	A3B_CTD	TT.C.C	119	0.428375	0.396261		4	3	A3B_full	CC.C.A	49	0.865848	0.542704		4	1	A3A	.C.CTT	64	0.602628	0.365947
4	2	A3B_CTD	T.C.TA	12	0.426976	0.375572		4	2	A3B_full	A.C.GT	48	0.864211	0.629495		4	1	A3A	.C.GCC	98	0.600192	0.283226
4	2	A3B_CTD	G.C.CT	100	0.426526	0.181184		4	3	A3B_full	AG.C.T	47	0.861212	0.682301		4	2	A3A	G.C.AC	113	0.600127	0.195944
4	2	A3B_CTD	C.C.AG	167	0.425701	0.106784		4	2	A3B_full	G.C.GG	121	0.858012	0.407291		4	1	A3A	.C.AAT	82	0.598899	0.270032
4	1	A3B_CTD	.C.TGA	127	0.425527	0.302954		4	2	A3B_full	C.C.AT	106	0.855479	0.334609		4	2	A3A	G.C.AA	146	0.598458	0.155499
4	1	A3B_CTD	.C.CGA	48	0.424818	0.213212		4	1	A3B_full	.C.AGC	192	0.853475	0.420037		4	1	A3A	.C.CGA	48	0.598142	0.649321
4	3	A3B_CTD	CG.C.A	141	0.422783	0.0922365		4	1	A3B_full	.C.ATG	52	0.851724	0.31287		4	4	A3A	GTA.C.	35	0.596744	0.700722
4	3	A3B_CTD	GG.C.T	54	0.42154	0.129211		4	3	A3B_full	AG.C.C	55	0.848809	0.480127		4	4	A3A	TGA.C.	93	0.596711	0.498716
4	2	A3B_CTD	C.C.TC	24	0.42124	0.466233		4	3	A3B_full	CG.C.T	99	0.847854	0.629018		4	1	A3A	.C.AGG	131	0.5965	0.394522
4	1	A3B_CTD	.C.TTG	67	0.419519	0.201481		4	4	A3B_full	CGG.C.	94	0.845825	0.422631		4	2	A3A	C.C.CA	49	0.592967	0.559271
4	2	A3B_CTD	C.C.CA	49	0.417681	0.164151		4	1	A3B_full	.C.TCC	48	0.844831	0.617762		4	3	A3A	GT.C.C	53	0.591445	0.57015
4	1	A3B_CTD	.C.TTC	100	0.416382	0.0808709		4	4	A3B_full	GTG.C.	114	0.843976	0.547169		4	2	A3A	T.C.TC	66	0.590833	0.443214
4	4	A3B_CTD	TAA.C.	95	0.411798	0.271846		4	4	A3B_full	CAG.C.	190	0.843128	0.377617		4	1	A3A	.C.CGG	19	0.590306	0.499667
4	3	A3B_CTD	CT.C.C	49	0.41148	0.371846		4	3	A3B_full	TC.C.C	39	0.842279	0.365266		4	4	A3A	TGC.C.	90	0.588246	0.356924
4	1	A3B_CTD	.C.TTT	110	0.411125	0.186067		4	2	A3B_full	G.C.CA	183	0.84199	0.251038		4	4	A3A	GCG.C.	86	0.584643	0.321405
4	4	A3B_CTD	TCG.C.	110	0.408804	0.301739		4	3	A3B_full	CA.C.T	89	0.840647	0.60887		4	3	A3A	CC.C.C	25	0.583755	0.379745
4	2	A3B_CTD	G.C.TC	45	0.406369	0.272591		4	4	A3B_full	ATG.C.	107	0.836442	0.475814		4	2	A3A	G.C.GT	81	0.580532	0.192108
4	1	A3B_CTD	.C.TGT	91	0.406011	0.0623981		4	2	A3B_full	C.C.TC	24	0.836267	0.463906		4	4	A3A	GAG.C.	47	0.576871	0.211992
4	4	A3B_CTD	AAG.C.	110	0.405753	0.0701203		4	3	A3B_full	CA.C.C	91	0.833436	0.466707		4	1	A3A	.C.GGT	89	0.571987	0.215675
4	4	A3B_CTD	CTG.C.	144	0.405026	0.111568		4	1	A3B_full	.C.GCT	101	0.831887	0.466375		4	1	A3A	.C.CCT	34	0.568007	0.679187
4	3	A3B_CTD	TG.C.T	111	0.403506	0.282829		4	3	A3B_full	TA.C.G	85	0.829541	0.404927		4	4	A3A	TCA.C.	78	0.561304	0.164327
4	1	A3B_CTD	.C.CAG	170	0.39975	0.153935		4	1	A3B_full	.C.CAG	170	0.825557	0.501215		4	4	A3A	AAC.C.	90	0.557797	0.374781
4	1	A3B_CTD	.C.CAA	57	0.397916	0.348594		4	3	A3B_full	AG.C.A	111	0.825074	0.466817		4	1	A3A	.C.TAT	55	0.552253	0.227575
4	4	A3B_CTD	TGG.C.	186	0.39642	0.0486164		4	1	A3B_full	.C.TGG	164	0.822315	0.518897		4	2	A3A	C.C.GC	121	0.540162	0.234244
4	3	A3B_CTD	AA.C.C	87	0.395818	0.335033		4	3	A3B_full	AA.C.A	98	0.821915	0.535682		4	4	A3A	AAA.C.	152	0.536429	0.194018
4	3	A3B_CTD	AA.C.T	78	0.387838	0.160231		4	2	A3B_full	C.C.CA	49	0.818034	0.318003		4	2	A3A	C.C.CG	52	0.53111	0.21175
4	3	A3B_CTD	CA.C.G	102	0.387664	0.0788739		4	3	A3B_full	CC.C.C	25	0.816022	0.66637		4	1	A3A	.C.TTG	67	0.524846	0.377271
4	3	A3B_CTD	GA.C.G	60	0.3856	0.0788492		4	1	A3B_full	.C.ATA	47	0.815646	0.388049		4	2	A3A	A.C.GA	56	0.524596	0.35678
4	4	A3B_CTD	AGG.C.	103	0.382547	0.269105		4	3	A3B_full	GG.C.A	90	0.811977	0.378152		4	2	A3A	C.C.TG	131	0.524036	0.393925
4	3	A3B_CTD	TA.C.C	67	0.381078	0.181267		4	3	A3B_full	TG.C.T	111	0.804893	0.555935		4	1	A3A	.C.AAC	111	0.523937	0.20527
4	1	A3B_CTD	.C.TCA	47	0.379416	0.0960922		4	1	A3B_full	.C.CAT	110	0.802323	0.560295		4	1	A3A	.C.GGG	52	0.522528	0.410178
4	1	A3B_CTD	.C.TCG	62	0.375094	0.132608		4	3	A3B_full	GA.C.T	54	0.795748	0.71603		4	3	A3A	AA.C.C	87	0.519974	0.341741
4	2	A3B_CTD	C.C.AC	81	0.372536	0.112977		4	2	A3B_full	A.C.GG	64	0.792763	0.375739		4	3	A3A	AC.C.C	51	0.518368	0.405215
4	2	A3B_CTD	C.C.TG	131	0.371149	0.137952		4	4	A3B_full	CTG.C.	144	0.789314	0.298064		4	1	A3A	.C.TCT	31	0.516784	0.400825
4	3	A3B_CTD	GA.C.T	54	0.369352	0.182906		4	2	A3B_full	G.C.AA	146	0.78595	0.220046		4	1	A3A	.C.TAA	45	0.515622	0.404013
4	1	A3B_CTD	.C.CTT	64	0.368291	0.108484		4	2	A3B_full	G.C.CT	100	0.773145	0.526808		4	3	A3A	AC.C.T	58	0.509647	0.284842
4	3	A3B_CTD	AG.C.T	47	0.36807	0.338091		4	3	A3B_full	CA.C.A	79	0.769951	0.4679		4	3	A3A	TG.C.G	144	0.505535	0.147604
4	2	A3B_CTD	T.C.CT	29	0.363001	0.265077		4	2	A3B_full	G.C.AC	113	0.767963	0.312197		4	3	A3A	AG.C.C	55	0.501007	0.565966
4	1	A3B_CTD	.C.CTG	134	0.358271	0.0633218		4	4	A3B_full	TTA.C.	113	0.767571	0.353845		4	3	A3A	GG.C.A	90	0.498146	0.15127
4	3	A3B_CTD	CC.C.T	33	0.357679	0.238653		4	1	A3B_full	.C.CAA	57	0.766431	0.45787		4	3	A3A	CG.C.C	101	0.489699	0.137731
4	2	A3B_CTD	A.C.GT	48	0.355072	0.0674168		4	2	A3B_full	G.C.TC	45	0.76278	0.626167		4	4	A3A	CCG.C.	117	0.487191	0.18671
4	2	A3B_CTD	G.C.CA	183	0.350202	0.0890594		4	4	A3B_full	TCG.C.	110	0.761703	0.347863		4	2	A3A	C.C.CT	33	0.486577	0.346103
4	3	A3B_CTD	CA.C.A	79	0.348863	0.057674		4	2	A3B_full	A.C.GC	78	0.760694	0.28935		4	3	A3A	GA.C.A	59	0.483681	0.483865
4	1	A3B_CTD	.C.CGC	118	0.346373	0.0513897		4	4	A3B_full	CAA.C.	108	0.757234	0.285448		4	2	A3A	G.C.TC	45	0.472816	0.199091
4	3	A3B_CTD	AG.C.C	55	0.345667	0.184374		4	3	A3B_full	CG.C.A	141	0.756871	0.44308		4	3	A3A	GG.C.C	10	0.471698	0.943396
4	3	A3B_CTD	TC.C.C	39	0.34492	0.200548		4	2	A3B_full	G.C.AT	105	0.755106	0.371605		4	1	A3A	.C.AAG	66	0.471165	0.216086
4	1	A3B_CTD	.C.AGC	192	0.344244	0.161898		4	2	A3B_full	A.C.GA	56	0.754964	0.233513		4	1	A3A	.C.TTT	110	0.469863	0.459613
4	2	A3B_CTD	A.C.CT	56	0.341833	0.24612		4	4	A3B_full	AAG.C.	110	0.753361	0.326937		4	3	A3A	TC.C.A	59	0.466804	0.32543
4	1	A3B_CTD	.C.CAT	110	0.338174	0.309778		4	1	A3B_full	.C.CCG	53	0.747783	0.370452		4	2	A3A	A.C.AC	54	0.465483	0.476271
4	1	A3B_CTD	.C.AGG	131	0.336762	0.0972821		4	3	A3B_full	TA.C.C	67	0.747079	0.387911		4	1	A3A	.C.TGG	164	0.457458	0.178957
4	2	A3B_CTD	A.C.AA	100	0.336168	0.115177		4	4	A3B_full	CCA.C.	80	0.742144	0.324637		4	2	A3A	T.C.CA	55	0.451174	0.365917
4	2	A3B_CTD	A.C.TC	39	0.329583	0.136401		4	3	A3B_full	AA.C.G	105	0.731793	0.291336		4	4	A3A	AAG.C.	110	0.450817	0.238304
4	3	A3B_CTD	GC.C.T	95	0.327919	0.177115		4	4	A3B_full	CCG.C.	117	0.730334	0.477208		4	2	A3A	A.C.AT	73	0.446842	0.392952
4	3	A3B_CTD	CG.C.T	99	0.32642	0.0369561		4	3	A3B_full	AA.C.T	78	0.723671	0.66356		4	3	A3A	CG.C.G	102	0.439043	0.101097
4	3	A3B_CTD	CA.C.T	89	0.322454	0.204516		4	2	A3B_full	A.C.TC	39	0.723174	0.814912		4	2	A3A	A.C.CT	56	0.435919	0.401749
4	3	A3B_CTD	GA.C.C	62	0.318763	0.232329		4	2	A3B_full	G.C.AG	142	0.715962	0.426134		4	3	A3A	CA.C.A	79	0.426379	0.157208
4	2	A3B_CTD	C.C.AA	55	0.318736	0.0892599		4	4	A3B_full	AAA.C.	152	0.714722	0.217774		4	2	A3A	C.C.TC	24	0.423549	0.493289
4	3	A3B_CTD	AC.C.T	58	0.317368	0.416845		4	1	A3B_full	.C.CTC	24	0.71266	0.613435		4	2	A3A	A.C.TT	53	0.413696	0.273701
4	1	A3B_CTD	.C.TGG	164	0.316354	0.0996313		4	1	A3B_full	.C.CGG	19	0.709117	0.75822		4	4	A3A	CAA.C.	108	0.411946	0.478279
4	2	A3B_CTD	A.C.TG	79	0.305311	0.0927614		4	1	A3B_full	.C.TGA	127	0.708479	0.354148		4	3	A3A	AA.C.A	98	0.403549	0.0861563
4	2	A3B_CTD	G.C.AC	113	0.304663	0.136521		4	4	A3B_full	AGA.C.	56	0.708214	0.382894		4	1	A3A	.C.ATG	52	0.402419	0.431624
4	1	A3B_CTD	.C.CCT	34	0.297019	0.314271		4	3	A3B_full	TA.C.A	48	0.704223	0.540055		4	4	A3A	ATA.C.	78	0.401982	0.222479
4	3	A3B_CTD	AG.C.A	111	0.294828	0.157249		4	3	A3B_full	TC.C.T	29	0.703266	0.514588		4	4	A3A	TAG.C.	45	0.401904	0.257003
4	4	A3B_CTD	TAG.C.	45	0.292195	0.343635		4	1	A3B_full	.C.CAC	87	0.695445	0.411348		4	1	A3A	.C.CGT	64	0.400789	0.357432
4	3	A3B_CTD	TC.C.T	29	0.29114	0.253828		4	2	A3B_full	A.C.TT	53	0.695408	0.610874		4	2	A3A	A.C.CG	93	0.400293	0.190812
4	2	A3B_CTD	A.C.AC	54	0.288025	0.137239		4	3	A3B_full	GA.C.C	62	0.689934	0.242188		4	2	A3A	T.C.CT	29	0.39956	0.327934
4	4	A3B_CTD	TGA.C.	93	0.285145	0.12216		4	1	A3B_full	.C.CGT	64	0.686746	0.29627		4	2	A3A	A.C.TG	79	0.395165	0.135766
4	2	A3B_CTD	A.C.GG	64	0.282888	0.0481168		4	2	A3B_full	A.C.CA	99	0.669868	0.165442		4	1	A3A	.C.CTA	13	0.391269	0.597295
4	4	A3B_CTD	CCA.C.	80	0.278474	0.0773155		4	4	A3B_full	GAG.C.	47	0.669779	0.53714		4	3	A3A	AA.C.G	105	0.387772	0.169837
4	4	A3B_CTD	GGG.C.	53	0.275768	0.118175		4	1	A3B_full	.C.CGC	118	0.664051	0.347514		4	2	A3A	C.C.TA	13	0.380665	0.57799
4	1	A3B_CTD	.C.CCC	30	0.271719	0.296766		4	3	A3B_full	GA.C.A	59	0.65785	0.326597		4	2	A3A	A.C.TA	27	0.380567	0.271518
4	1	A3B_CTD	.C.AAT	82	0.269364	0.183478		4	2	A3B_full	C.C.CG	52	0.657171	0.31477		4	4	A3A	GGG.C.	53	0.379916	0.291644
4	4	A3B_CTD	CAA.C.	108	0.268208	0.0849462		4	2	A3B_full	G.C.CC	50	0.650522	0.463407		4	1	A3A	.C.GAG	65	0.376243	0.0686151
4	3	A3B_CTD	CG.C.C	101	0.267825	0.242155		4	2	A3B_full	G.C.CG	95	0.647788	0.323581		4	2	A3A	G.C.TG	186	0.376227	0.128669
4	2	A3B_CTD	A.C.AG	86	0.24815	0.0586292		4	1	A3B_full	.C.TCT	31	0.644221	0.318269		4	3	A3A	CA.C.T	89	0.371313	0.204715
4	3	A3B_CTD	GC.C.C	49	0.244213	0.228266		4	3	A3B_full	AA.C.C	87	0.636054	0.336851		4	2	A3A	T.C.CC	38	0.367877	0.561463
4	2	A3B_CTD	C.C.TA	13	0.2442	0.422967		4	2	A3B_full	A.C.AT	73	0.635999	0.174591		4	3	A3A	AG.C.T	47	0.363053	0.203556
4	1	A3B_CTD	.C.CCG	53	0.240975	0.126947		4	3	A3B_full	TA.C.T	51	0.630999	0.439796		4	4	A3A	AGA.C.	56	0.356696	0.44953
4	4	A3B_CTD	TTA.C.	113	0.237888	0.0245893		4	3	A3B_full	TG.C.A	50	0.62915	0.214694		4	4	A3A	GGC.C.	10	0.354767	0.709534
4	4	A3B_CTD	GTG.C.	114	0.233102	0.17159		4	4	A3B_full	ACG.C.	81	0.623225	0.372912		4	1	A3A	.C.TCC	48	0.352629	0.311902
4	1	A3B_CTD	.C.AGT	84	0.223859	0.126405		4	2	A3B_full	C.C.AC	81	0.602544	0.256106		4	2	A3A	G.C.AT	105	0.351981	0.218433
4	4	A3B_CTD	CCG.C.	117	0.22271	0.128379		4	1	A3B_full	.C.ACG	102	0.602208	0.218398		4	1	A3A	.C.TGC	139	0.339071	0.117902
4	2	A3B_CTD	G.C.CG	95	0.205727	0.178942		4	3	A3B_full	GG.C.C	10	0.599846	0.382165		4	2	A3A	A.C.TC	39	0.336722	0.487956
4	2	A3B_CTD	A.C.CC	52	0.196008	0.0730195		4	2	A3B_full	A.C.TA	27	0.597129	0.249467		4	1	A3A	.C.TCG	62	0.325435	0.063079
4	4	A3B_CTD	AGA.C.	56	0.193493	0.215913		4	2	A3B_full	A.C.CT	56	0.576526	0.210187		4	1	A3A	.C.CAA	57	0.325042	0.224741
4	1	A3B_CTD	.C.TCC	48	0.175237	0.0418904		4	2	A3B_full	A.C.CC	52	0.544823	0.40366		4	4	A3A	CCA.C.	80	0.314377	0.0926627
4	2	A3B_CTD	A.C.TT	53	0.175171	0.303404		4	1	A3B_full	.C.CGA	48	0.543974	0.401912		4	3	A3A	TA.C.T	51	0.310087	0.254348
4	4	A3B_CTD	GAG.C.	47	0.169186	0.200943		4	1	A3B_full	.C.CTA	13	0.525368	0.860141		4	2	A3A	C.C.AA	55	0.308873	0.254703
4	3	A3B_CTD	AA.C.A	98	0.155691	0.0805816		4	3	A3B_full	CG.C.C	101	0.521346	0.163006		4	2	A3A	A.C.CC	52	0.30498	0.222366
4	4	A3B_CTD	CTA.C.	37	0.139003	0.240761		4	2	A3B_full	A.C.AA	100	0.51164	0.275521		4	1	A3A	.C.AAA	126	0.252395	0.157085
4	1	A3B_CTD	.C.TAA	45	0.12666	0.123581		4	2	A3B_full	A.C.TG	79	0.509022	0.342416		4	2	A3A	C.C.CC	29	0.208769	0.152636
4	2	A3B_CTD	A.C.TA	27	0.0851426	0.147471		4	2	A3B_full	A.C.CG	93	0.476905	0.189018		4	1	A3A	.C.CTC	24	0.200321	0.400641
4	1	A3B_CTD	.C.CTA	13	0	0		4	2	A3B_full	C.C.CT	33	0.457569	0.328619		4	3	A3A	TC.C.T	29	0	0
5	5	A3B_CTD	TCAT.C.	34	9.21426	1.51745		5	5	A3B_full	CATT.C.	22	20.6428	11.2328		5	4	A3A	TCT.C.G	5	25.5881	7.62165
5	5	A3B_CTD	CATT.C.	22	8.92081	3.92348		5	5	A3B_full	TCAT.C.	34	18.7244	9.65913		5	4	A3A	TAT.C.G	29	15.3711	5.7624
5	5	A3B_CTD	CAAT.C.	23	6.58358	2.69345		5	5	A3B_full	TTAT.C.	46	13.4715	5.93202		5	4	A3A	TGT.C.G	19	13.9213	3.02099
5	1	A3B_CTD	.C.GAGA	5	5.70803	0.652435		5	5	A3B_full	CCAT.C.	21	13.0217	6.90678		5	4	A3A	GCT.C.A	16	13.1096	5.4528
5	5	A3B_CTD	CCGT.C.	19	5.52167	1.68208		5	4	A3B_full	TAT.C.T	26	12.7335	6.03947		5	4	A3A	TAT.C.T	26	12.6326	2.66254
5	5	A3B_CTD	CCAT.C.	21	5.47439	2.06067		5	5	A3B_full	ATTT.C.	44	12.3501	8.47269		5	4	A3A	GAT.C.G	27	12.1928	3.50077
5	5	A3B_CTD	CTAT.C.	15	5.41261	1.49664		5	4	A3B_full	CAT.C.C	20	11.5279	11.6509		5	4	A3A	CCT.C.A	7	11.5907	3.64854
5	5	A3B_CTD	TTAT.C.	46	5.40919	1.90793		5	5	A3B_full	CAAT.C.	23	11.1915	6.44801		5	4	A3A	GCT.C.T	13	10.0247	1.34447
5	5	A3B_CTD	ATTT.C.	44	5.20076	0.243571		5	5	A3B_full	AAAT.C.	38	10.9722	6.87121		5	4	A3A	GTT.C.G	23	8.67414	2.06159
5	5	A3B_CTD	ACAT.C.	20	5.13427	0.789167		5	5	A3B_full	TTGT.C.	24	10.4897	7.41333		5	4	A3A	TTT.C.G	30	7.90743	2.60333
5	5	A3B_CTD	ATAT.C.	37	4.9805	0.966189		5	5	A3B_full	CGGT.C.	18	9.72313	8.78802		5	4	A3A	GAT.C.A	31	7.82555	2.88024
5	4	A3B_CTD	TAT.C.T	26	4.87546	1.17649		5	5	A3B_full	CTAT.C.	15	9.69626	5.79667		5	4	A3A	AAT.C.A	41	5.7135	0.883119
5	5	A3B_CTD	TAAT.C.	23	4.87394	0.562949		5	5	A3B_full	ACAT.C.	20	9.62273	6.50206		5	4	A3A	CGT.C.A	28	5.50941	2.5662
5	5	A3B_CTD	AAAT.C.	38	4.24288	1.07344		5	5	A3B_full	CCGT.C.	19	9.14584	6.21704		5	4	A3A	AAT.C.G	25	5.32311	0.90006
5	5	A3B_CTD	TGAT.C.	30	4.0864	1.11674		5	5	A3B_full	CGAT.C.	27	9.07449	7.4104		5	3	A3A	TT.C.GT	18	5.094	2.66612
5	5	A3B_CTD	AGGT.C.	14	3.82735	2.78198		5	4	A3B_full	GGT.C.T	9	8.47081	14.4506		5	4	A3A	TTT.C.T	38	4.87397	0.765588
5	5	A3B_CTD	CTCT.C.	9	3.62345	2.45956		5	3	A3B_full	GT.C.CG	13	8.30222	14.3405		5	5	A3A	CATT.C.	22	4.83282	2.27519
5	5	A3B_CTD	AGAT.C.	27	3.4961	1.13711		5	5	A3B_full	ATAT.C.	37	8.23391	4.89422		5	4	A3A	GTT.C.A	33	4.81444	1.20151
5	5	A3B_CTD	ATCT.C.	22	3.47821	0.770427		5	5	A3B_full	TAAT.C.	23	8.19332	4.90935		5	4	A3A	GAT.C.T	28	4.64178	1.43725
5	5	A3B_CTD	CGGT.C.	18	3.47229	1.305		5	4	A3B_full	TGT.C.G	19	7.38265	4.46192		5	4	A3A	ATT.C.G	16	4.59275	2.75976
5	4	A3B_CTD	TGT.C.G	19	3.29988	1.96316		5	5	A3B_full	TTTT.C.	61	7.04098	5.35467		5	4	A3A	CTT.C.T	21	4.46895	2.32393
5	5	A3B_CTD	CGCT.C.	8	3.11356	1.68126		5	4	A3B_full	TAT.C.G	29	6.82395	4.01245		5	1	A3A	.C.TCGA	12	4.33059	5.18911
5	5	A3B_CTD	CACT.C.	13	3.03673	0.634036		5	5	A3B_full	CTGT.C.	11	6.48052	6.0614		5	4	A3A	ACT.C.G	8	4.1896	3.75089
5	5	A3B_CTD	CGTT.C.	18	2.94944	1.26408		5	5	A3B_full	ACGT.C.	20	6.46584	8.81472		5	4	A3A	TAC.C.G	18	4.09109	0.773308
5	5	A3B_CTD	CCTT.C.	18	2.9395	1.37882		5	5	A3B_full	CCTT.C.	18	6.34926	5.54226		5	5	A3A	ACCT.C.	11	3.52342	2.59207
5	5	A3B_CTD	CGAT.C.	27	2.93501	0.837759		5	5	A3B_full	CAGT.C.	22	6.22394	7.1919		5	4	A3A	CAT.C.A	45	3.50096	1.6708
5	5	A3B_CTD	ACCT.C.	11	2.92144	1.74149		5	5	A3B_full	ACTT.C.	23	6.06142	4.81382		5	4	A3A	TCT.C.T	15	3.25284	0.993195
5	5	A3B_CTD	CTTT.C.	33	2.82543	0.905542		5	3	A3B_full	TT.C.GG	16	5.89167	4.05618		5	4	A3A	GTT.C.T	35	3.14292	1.77591
5	4	A3B_CTD	TAT.C.G	29	2.80407	0.520499		5	5	A3B_full	CTTT.C.	33	5.87912	3.99828		5	1	A3A	.C.TTAC	23	3.04783	2.97932
5	5	A3B_CTD	CATC.C.	21	2.74762	0.80466		5	5	A3B_full	AACC.C.	9	5.73224	7.51827		5	4	A3A	AGT.C.G	17	2.9529	2.38924
5	4	A3B_CTD	GAT.C.G	27	2.55254	1.09093		5	5	A3B_full	TGAT.C.	30	5.67594	4.02584		5	4	A3A	TTC.C.G	20	2.85905	1.32298
5	4	A3B_CTD	CAT.C.C	20	2.53882	1.8706		5	5	A3B_full	ACCT.C.	11	5.57665	3.15619		5	4	A3A	TCG.C.T	16	2.84871	3.42566
5	3	A3B_CTD	TT.C.GG	16	2.44287	2.31833		5	5	A3B_full	ATCT.C.	22	5.36527	4.82178		5	2	A3A	G.C.TTT	42	2.83724	3.38445
5	5	A3B_CTD	ACTT.C.	23	2.43327	1.51722		5	5	A3B_full	CGCT.C.	8	5.26428	2.25145		5	5	A3A	CCCA.C.	10	2.78077	3.28705
5	4	A3B_CTD	AAT.C.G	25	2.41177	1.13673		5	3	A3B_full	TT.C.GT	18	5.18724	4.28882		5	4	A3A	TCT.C.C	13	2.7318	0.846091
5	4	A3B_CTD	GGT.C.T	9	2.36846	1.54698		5	4	A3B_full	GGT.C.G	22	5.14446	2.64486		5	3	A3A	CC.C.AA	9	2.72555	3.13649
5	5	A3B_CTD	CTGT.C.	11	2.3668	0.892739		5	4	A3B_full	TTT.C.G	30	5.135	4.6186		5	5	A3A	TTTT.C.	61	2.70262	1.6786
5	5	A3B_CTD	TCCT.C.	6	2.33514	1.1222		5	5	A3B_full	AGGT.C.	14	5.12291	3.4977		5	2	A3A	T.C.GCT	17	2.66473	0.808888
5	5	A3B_CTD	TCTT.C.	28	2.33172	0.336436		5	2	A3B_full	T.C.TGT	17	5.10115	4.2846		5	5	A3A	TTAT.C.	46	2.6587	1.52855
5	2	A3B_CTD	T.C.GAT	28	2.30778	1.01742		5	5	A3B_full	ATGT.C.	17	5.09217	3.65288		5	3	A3A	GG.C.TT	20	2.64146	3.0062
5	5	A3B_CTD	TTGT.C.	24	2.28663	1.45034		5	3	A3B_full	CT.C.GA	12	5.00216	9.16049		5	4	A3A	GCT.C.G	16	2.57897	1.66511
5	2	A3B_CTD	T.C.TAT	5	2.26493	0.525753		5	2	A3B_full	T.C.TGC	19	4.80827	3.22603		5	5	A3A	AGTT.C.	19	2.47455	2.79769
5	5	A3B_CTD	TATT.C.	32	2.16961	0.443203		5	5	A3B_full	AGAT.C.	27	4.72299	3.54748		5	4	A3A	ACT.C.A	11	2.40165	1.33783
5	2	A3B_CTD	T.C.GGG	7	2.16704	1.26355		5	5	A3B_full	CTCT.C.	9	4.70677	3.86816		5	5	A3A	CGGA.C.	13	2.3784	1.67019
5	3	A3B_CTD	AT.C.TA	9	2.13681	0.833701		5	4	A3B_full	GAT.C.G	27	4.6745	3.41261		5	4	A3A	ATT.C.A	35	2.32238	1.75928
5	5	A3B_CTD	CAGT.C.	22	2.13274	0.533867		5	1	A3B_full	.C.GAGA	5	4.63088	3.00399		5	5	A3A	CCTT.C.	18	2.29151	2.56997
5	4	A3B_CTD	CGT.C.A	28	2.1051	0.516843		5	5	A3B_full	TCTT.C.	28	4.56742	3.3967		5	4	A3A	GGT.C.G	22	2.28513	0.616916
5	5	A3B_CTD	AGAC.C.	10	2.09978	1.2815		5	5	A3B_full	TCCT.C.	6	4.55618	4.2849		5	5	A3A	ATCT.C.	22	2.28263	2.06892
5	4	A3B_CTD	GGT.C.G	22	2.08427	0.604436		5	5	A3B_full	AATT.C.	21	4.48462	2.25607		5	5	A3A	AACT.C.	10	2.27141	3.64668
5	5	A3B_CTD	TGTT.C.	31	2.07547	0.617401		5	3	A3B_full	AT.C.GA	28	4.45631	2.78468		5	4	A3A	CTT.C.A	26	2.25028	0.945384
5	4	A3B_CTD	CAT.C.T	23	2.04866	1.12858		5	4	A3B_full	AAT.C.C	19	4.44437	5.10862		5	2	A3A	T.C.AGT	23	2.2452	1.94983
5	3	A3B_CTD	TT.C.GT	18	2.04479	0.966081		5	4	A3B_full	TTT.C.T	38	4.37164	3.01307		5	3	A3A	TT.C.GG	16	2.2239	0.783039
5	5	A3B_CTD	TACT.C.	12	2.02117	1.29233		5	2	A3B_full	T.C.TTT	23	4.34619	4.18933		5	2	A3A	T.C.CGT	9	2.18449	0.854616
5	2	A3B_CTD	T.C.GTG	9	1.98682	1.72828		5	2	A3B_full	T.C.GAT	28	4.34574	2.98143		5	2	A3A	T.C.GGC	19	2.1341	1.46109
5	5	A3B_CTD	CTTC.C.	35	1.97144	0.540002		5	4	A3B_full	CAT.C.T	23	4.34375	2.49416		5	2	A3A	C.C.TAT	6	2.1135	3.06267
5	4	A3B_CTD	CCT.C.A	7	1.92168	1.02743		5	1	A3B_full	.C.TACT	9	4.29927	6.53795		5	4	A3A	TCC.C.G	12	2.11262	1.48844
5	4	A3B_CTD	TTT.C.T	38	1.7969	0.992375		5	4	A3B_full	CAT.C.A	45	4.27183	2.89968		5	4	A3A	ATT.C.C	18	2.07066	0.425194
5	5	A3B_CTD	ATGT.C.	17	1.79577	0.649003		5	4	A3B_full	CGT.C.A	28	4.20699	2.13475		5	2	A3A	C.C.GGA	28	2.04746	0.948772
5	4	A3B_CTD	GCT.C.T	13	1.79501	0.755403		5	5	A3B_full	CTTC.C.	35	4.1476	2.65462		5	3	A3A	TT.C.TC	24	2.03354	1.89115
5	3	A3B_CTD	GT.C.GA	11	1.79104	0.771781		5	5	A3B_full	TTCT.C.	24	4.12208	2.8813		5	4	A3A	AAC.C.G	23	2.01545	0.894376
5	4	A3B_CTD	CTT.C.T	21	1.7805	0.435037		5	2	A3B_full	T.C.AAC	23	4.09561	2.10244		5	3	A3A	AT.C.AG	49	2.0092	1.35853
5	5	A3B_CTD	TTTT.C.	61	1.76217	0.514285		5	5	A3B_full	AAGT.C.	9	3.97149	3.37255		5	2	A3A	C.C.CCA	6	1.99975	1.4472
5	5	A3B_CTD	TGGT.C.	15	1.75248	0.913376		5	2	A3B_full	T.C.TAT	5	3.97027	2.57502		5	4	A3A	ACT.C.C	13	1.99472	2.18856
5	5	A3B_CTD	ATCC.C.	19	1.724	0.95666		5	3	A3B_full	AT.C.AA	36	3.95748	2.57335		5	2	A3A	T.C.CTC	6	1.99384	2.43137
5	2	A3B_CTD	T.C.TGC	19	1.71158	0.951518		5	4	A3B_full	AAT.C.G	25	3.87955	2.04162		5	2	A3A	C.C.CCT	5	1.94438	1.66812
5	5	A3B_CTD	TGAG.C.	18	1.70767	0.774305		5	5	A3B_full	TACT.C.	12	3.82432	3.20314		5	3	A3A	TT.C.AG	38	1.90981	2.1656
5	3	A3B_CTD	TA.C.CG	16	1.6891	1.15847		5	1	A3B_full	.C.TCGA	12	3.80187	3.64988		5	4	A3A	ACC.C.C	5	1.89977	2.86713
5	4	A3B_CTD	AAT.C.A	41	1.68408	0.927182		5	5	A3B_full	TGTT.C.	31	3.75199	2.37162		5	2	A3A	G.C.GGA	14	1.88838	1.23737
5	2	A3B_CTD	T.C.CGT	9	1.67248	0.67068		5	4	A3B_full	ATT.C.G	16	3.71886	3.94557		5	4	A3A	ACC.C.A	13	1.88795	1.60345
5	3	A3B_CTD	AT.C.GA	28	1.66554	0.27085		5	3	A3B_full	GT.C.AA	27	3.71688	2.82819		5	5	A3A	AGTC.C.	11	1.88685	2.3137
5	4	A3B_CTD	TGT.C.T	17	1.63775	0.665313		5	5	A3B_full	TTCC.C.	16	3.69294	2.53968		5	4	A3A	TGC.C.G	30	1.85177	1.29532
5	3	A3B_CTD	CT.C.GA	12	1.62883	1.83436		5	4	A3B_full	AGT.C.G	17	3.6717	2.26541		5	4	A3A	TAC.C.C	10	1.84598	1.69276
5	5	A3B_CTD	AACC.C.	9	1.61962	1.43219		5	3	A3B_full	GT.C.GA	11	3.60094	3.31807		5	1	A3A	.C.ACTT	9	1.80143	1.0058
5	5	A3B_CTD	TTCC.C.	16	1.61957	0.252679		5	5	A3B_full	CACT.C.	13	3.59597	2.82234		5	4	A3A	CCT.C.T	7	1.79898	2.07796
5	4	A3B_CTD	GCC.C.G	11	1.61597	1.43373		5	4	A3B_full	GTT.C.G	23	3.58632	2.73938		5	4	A3A	CTT.C.C	36	1.79696	1.31282
5	5	A3B_CTD	ACGT.C.	20	1.611	1.08772		5	2	A3B_full	T.C.TGG	35	3.55197	2.31037		5	1	A3A	.C.CCGT	6	1.79616	2.32185
5	3	A3B_CTD	TT.C.CG	20	1.6012	0.514801		5	4	A3B_full	TCG.C.T	16	3.53216	3.61032		5	4	A3A	CGC.C.C	12	1.7919	1.17428
5	5	A3B_CTD	AATT.C.	21	1.58132	1.10356		5	2	A3B_full	T.C.TAC	13	3.50929	3.54062		5	4	A3A	CCC.C.T	5	1.77976	1.27152
5	4	A3B_CTD	GCT.C.A	16	1.57677	0.265612		5	1	A3B_full	.C.TTAC	23	3.49453	3.53822		5	5	A3A	AGCG.C.	27	1.77313	1.30818
5	3	A3B_CTD	TC.C.GC	14	1.57484	0.235079		5	1	A3B_full	.C.CAGT	32	3.49397	6.37128		5	1	A3A	.C.CATT	26	1.7453	0.997506
5	4	A3B_CTD	GTT.C.G	23	1.56068	1.34789		5	2	A3B_full	G.C.TTT	42	3.47356	3.50161		5	5	A3A	CAAT.C.	23	1.74149	0.898698
5	2	A3B_CTD	T.C.TGG	35	1.52848	0.103905		5	5	A3B_full	CGTT.C.	18	3.44159	2.6866		5	5	A3A	ATTT.C.	44	1.73896	0.386784
5	5	A3B_CTD	TTCT.C.	24	1.51495	0.930186		5	3	A3B_full	TT.C.CG	20	3.44049	2.55247		5	3	A3A	CC.C.GA	7	1.72744	2.0019
5	2	A3B_CTD	T.C.TTG	10	1.50634	0.474713		5	5	A3B_full	TGGT.C.	15	3.41897	2.48451		5	4	A3A	CAT.C.C	20	1.70023	0.738219
5	4	A3B_CTD	CAT.C.A	45	1.4893	0.561314		5	3	A3B_full	GG.C.TT	20	3.30974	3.28644		5	3	A3A	AT.C.CG	29	1.69024	1.41002
5	5	A3B_CTD	CCAC.C.	22	1.48509	1.27535		5	2	A3B_full	T.C.AGG	34	3.30014	2.50415		5	4	A3A	AGT.C.C	11	1.68542	0.992009
5	2	A3B_CTD	T.C.GGC	19	1.48457	0.445993		5	2	A3B_full	T.C.GTG	9	3.25262	1.99314		5	2	A3A	T.C.TTT	23	1.68434	1.32269
5	2	A3B_CTD	T.C.ACC	19	1.48104	0.69436		5	4	A3B_full	TGT.C.T	17	3.25052	2.7175		5	1	A3A	.C.ACTC	13	1.68303	0.556587
5	3	A3B_CTD	GT.C.CA	14	1.4781	1.1812		5	5	A3B_full	TATT.C.	32	3.23458	2.43579		5	1	A3A	.C.CCGA	8	1.62944	1.39805
5	3	A3B_CTD	AC.C.GA	12	1.46989	0.857946		5	2	A3B_full	T.C.AAT	27	3.22884	3.20789		5	5	A3A	CTTC.C.	35	1.62137	1.29364
5	3	A3B_CTD	CC.C.AC	10	1.46282	1.35107		5	2	A3B_full	T.C.GCC	40	3.20943	2.04927		5	5	A3A	ACCC.C.	5	1.60503	1.85914
5	2	A3B_CTD	T.C.CGG	28	1.45183	0.641049		5	3	A3B_full	GT.C.AT	40	3.20272	2.62061		5	1	A3A	.C.GACT	18	1.58153	0.737856
5	4	A3B_CTD	AGT.C.G	17	1.44883	0.123484		5	4	A3B_full	TCT.C.C	13	3.17673	4.11201		5	2	A3A	A.C.GAA	18	1.57023	1.19586
5	3	A3B_CTD	GT.C.TT	9	1.42789	0.967896		5	3	A3B_full	GT.C.GT	21	3.12499	1.90791		5	5	A3A	TTGT.C.	24	1.56905	1.47059
5	5	A3B_CTD	CAGC.C.	30	1.41856	1.19736		5	4	A3B_full	CTT.C.T	21	3.11243	1.59446		5	1	A3A	.C.GTCC	12	1.55963	1.49338
5	4	A3B_CTD	AAC.C.C	9	1.37234	0.759904		5	5	A3B_full	AGTT.C.	19	3.11039	2.29955		5	5	A3A	TATT.C.	32	1.55955	0.734924
5	2	A3B_CTD	T.C.AGG	34	1.36854	1.15294		5	4	A3B_full	GAT.C.A	31	3.07898	2.18054		5	2	A3A	T.C.GAG	12	1.55386	1.93956
5	5	A3B_CTD	AAGT.C.	9	1.36494	0.720859		5	4	A3B_full	AAT.C.A	41	3.0776	1.77419		5	5	A3A	TTCT.C.	24	1.54837	1.72818
5	5	A3B_CTD	TACC.C.	10	1.35176	0.693117		5	3	A3B_full	AT.C.AG	49	2.96286	1.36155		5	3	A3A	GC.C.AT	17	1.51796	1.44463
5	3	A3B_CTD	GT.C.GT	21	1.34624	0.506443		5	4	A3B_full	AGT.C.A	11	2.96054	3.29396		5	5	A3A	CGTC.C.	13	1.51628	1.12544
5	5	A3B_CTD	AACT.C.	10	1.3381	1.22969		5	4	A3B_full	GAT.C.T	28	2.96	1.87957		5	4	A3A	TAC.C.T	11	1.51292	1.11932
5	3	A3B_CTD	TC.C.GT	9	1.30884	0.69474		5	5	A3B_full	TCGT.C.	16	2.94314	2.12003		5	1	A3A	.C.GTAT	15	1.50995	1.06117
5	5	A3B_CTD	TAAG.C.	18	1.30881	0.842035		5	4	A3B_full	TAT.C.C	17	2.88174	2.63946		5	3	A3A	CA.C.GT	7	1.50181	1.77433
5	4	A3B_CTD	GTC.C.G	14	1.30832	0.254105		5	5	A3B_full	TCTC.C.	13	2.87758	2.99954		5	3	A3A	GG.C.TA	12	1.49969	1.90512
5	4	A3B_CTD	TTT.C.G	30	1.29622	0.34429		5	5	A3B_full	AACT.C.	10	2.85586	2.38738		5	1	A3A	.C.CCAC	10	1.49848	1.22715
5	5	A3B_CTD	AGTT.C.	19	1.28543	0.339677		5	5	A3B_full	ATCC.C.	19	2.84912	2.02875		5	4	A3A	GCC.C.A	28	1.48875	0.571255
5	4	A3B_CTD	GAG.C.G	7	1.28266	1.1712		5	5	A3B_full	CATC.C.	21	2.79523	2.35743		5	1	A3A	.C.TAAT	7	1.48285	1.86177
5	2	A3B_CTD	G.C.TTG	18	1.26936	0.245264		5	4	A3B_full	GTT.C.T	35	2.77628	1.99558		5	4	A3A	GCA.C.G	13	1.47146	0.358113
5	2	A3B_CTD	C.C.TAA	5	1.26478	1.11932		5	2	A3B_full	T.C.GCG	21	2.74459	1.14764		5	2	A3A	T.C.GAC	11	1.44745	1.15941
5	4	A3B_CTD	GGT.C.A	24	1.2534	0.722711		5	3	A3B_full	GT.C.TT	9	2.74034	2.44416		5	3	A3A	TT.C.AC	25	1.44219	1.49793
5	4	A3B_CTD	CTT.C.A	26	1.24472	0.394899		5	4	A3B_full	CGT.C.C	12	2.72947	0.998126		5	4	A3A	GTC.C.A	14	1.44071	0.848409
5	3	A3B_CTD	CG.C.GA	23	1.22999	0.558532		5	2	A3B_full	T.C.ATT	21	2.62609	1.97082		5	2	A3A	G.C.GAG	16	1.43705	1.40696
5	3	A3B_CTD	TC.C.CT	7	1.22862	1.23244		5	2	A3B_full	T.C.AAG	13	2.57756	1.31849		5	3	A3A	GG.C.TG	31	1.43673	1.48808
5	5	A3B_CTD	TGCT.C.	16	1.22647	1.26305		5	4	A3B_full	GCT.C.T	13	2.56902	2.90692		5	4	A3A	CAT.C.T	23	1.42676	1.40714
5	2	A3B_CTD	T.C.AAC	23	1.21953	0.697921		5	1	A3B_full	.C.AATT	23	2.53901	2.76685		5	3	A3A	AT.C.TC	22	1.41222	1.23865
5	4	A3B_CTD	TGT.C.C	9	1.21175	0.639553		5	2	A3B_full	T.C.CCT	7	2.52065	1.68912		5	4	A3A	GAC.C.G	17	1.40775	1.56565
5	4	A3B_CTD	ACA.C.A	13	1.21122	1.77833		5	2	A3B_full	T.C.GAC	11	2.50728	1.263		5	3	A3A	CG.C.TT	33	1.40489	1.76118
5	3	A3B_CTD	AT.C.AA	36	1.20688	0.444197		5	1	A3B_full	.C.TTTC	34	2.47192	2.46882		5	4	A3A	GGT.C.A	24	1.40163	0.405254
5	2	A3B_CTD	T.C.TGT	17	1.19367	0.119423		5	5	A3B_full	CAGC.C.	30	2.46674	1.70011		5	2	A3A	C.C.CGT	6	1.40149	1.23072
5	3	A3B_CTD	AA.C.CC	8	1.19286	1.17689		5	2	A3B_full	T.C.CGG	28	2.43771	1.39081		5	1	A3A	.C.CGAA	18	1.38886	1.26681
5	5	A3B_CTD	CGCC.C.	12	1.18532	1.06246		5	2	A3B_full	T.C.ATC	35	2.43036	1.26128		5	3	A3A	AC.C.AA	8	1.3801	2.13708
5	3	A3B_CTD	GT.C.AA	27	1.18407	0.547701		5	4	A3B_full	TTT.C.C	26	2.42383	1.88911		5	2	A3A	G.C.AGA	18	1.37675	0.972387
5	2	A3B_CTD	T.C.GCT	17	1.18224	1.51323		5	3	A3B_full	AT.C.AC	36	2.39726	1.82126		5	1	A3A	.C.CTTA	12	1.36794	1.50927
5	3	A3B_CTD	AT.C.GG	15	1.16487	0.885747		5	4	A3B_full	GTT.C.A	33	2.34783	1.47324		5	1	A3A	.C.GTCA	30	1.35226	0.672872
5	4	A3B_CTD	ATC.C.G	31	1.1608	0.468441		5	2	A3B_full	T.C.AGC	36	2.33538	1.60581		5	4	A3A	TTG.C.G	16	1.35001	0.983033
5	3	A3B_CTD	CT.C.TT	12	1.14669	1.48736		5	3	A3B_full	CT.C.AA	10	2.33291	1.33558		5	5	A3A	ATTA.C.	38	1.34947	1.48172
5	1	A3B_CTD	.C.AATA	35	1.13648	1.69147		5	4	A3B_full	ATT.C.A	35	2.32858	1.90694		5	5	A3A	CCAT.C.	21	1.34512	1.12616
5	4	A3B_CTD	TAG.C.G	15	1.13374	0.458625		5	4	A3B_full	ACT.C.G	8	2.32644	1.25795		5	1	A3A	.C.CATA	18	1.34401	1.46924
5	2	A3B_CTD	T.C.GCC	40	1.13091	0.597994		5	4	A3B_full	ATC.C.G	31	2.32347	2.9022		5	4	A3A	CCT.C.C	9	1.34281	1.99027
5	4	A3B_CTD	ATT.C.A	35	1.11527	0.550644		5	3	A3B_full	GT.C.AG	46	2.31776	0.971605		5	5	A3A	TAAT.C.	23	1.33824	1.1406
5	2	A3B_CTD	C.C.TGC	26	1.09451	0.988463		5	3	A3B_full	GG.C.TG	31	2.30657	2.07204		5	1	A3A	.C.ATAT	16	1.33454	1.25243
5	2	A3B_CTD	T.C.AAT	27	1.09086	0.217284		5	2	A3B_full	T.C.CAG	29	2.27306	1.5099		5	4	A3A	GAG.C.T	15	1.33405	0.899687
5	1	A3B_CTD	.C.GACT	18	1.08732	0.449804		5	5	A3B_full	CCTC.C.	9	2.23059	1.33795		5	2	A3A	T.C.CCT	7	1.32275	2.6455
5	5	A3B_CTD	TAGT.C.	8	1.08143	1.2619		5	1	A3B_full	.C.ATAC	23	2.21641	1.1506		5	3	A3A	AC.C.CC	5	1.32051	1.88579
5	2	A3B_CTD	A.C.ACG	11	1.06994	0.521452		5	3	A3B_full	GT.C.CT	13	2.19538	2.26282		5	3	A3A	TT.C.CG	20	1.31655	1.44338
5	1	A3B_CTD	.C.ATCT	23	1.06655	0.793145		5	4	A3B_full	GCT.C.A	16	2.169	1.71941		5	4	A3A	TAA.C.G	23	1.31596	0.920725
5	4	A3B_CTD	GAT.C.T	28	1.06581	0.600523		5	3	A3B_full	AT.C.GC	42	2.1643	1.44257		5	4	A3A	GGA.C.A	9	1.30735	2.13767
5	2	A3B_CTD	T.C.CGC	13	1.06341	0.550029		5	2	A3B_full	T.C.AGT	23	2.1574	1.09537		5	4	A3A	AGA.C.A	18	1.30636	0.627799
5	1	A3B_CTD	.C.CACC	21	1.06331	0.93003		5	2	A3B_full	T.C.GGT	12	2.15609	2.01309		5	5	A3A	TGTA.C.	10	1.30382	0.645158
5	1	A3B_CTD	.C.GTAA	35	1.06317	0.972091		5	2	A3B_full	T.C.CGC	13	2.15406	1.22699		5	2	A3A	G.C.TAA	22	1.30268	0.718978
5	2	A3B_CTD	T.C.GAG	12	1.05984	0.405137		5	3	A3B_full	TT.C.CT	24	2.1215	1.87504		5	4	A3A	GTC.C.G	14	1.29763	0.564824
5	2	A3B_CTD	A.C.CGG	19	1.05953	0.605222		5	3	A3B_full	TT.C.AG	38	2.11022	1.25525		5	3	A3A	AA.C.TA	6	1.29711	1.78695
5	3	A3B_CTD	CT.C.AC	14	1.05504	0.990308		5	5	A3B_full	TGTC.C.	9	2.10887	1.40293		5	5	A3A	AGGT.C.	14	1.28691	0.963796
5	1	A3B_CTD	.C.GTCC	12	1.0522	0.707307		5	5	A3B_full	AATC.C.	21	2.09686	1.89897		5	1	A3A	.C.GGTT	23	1.2868	1.42846
5	4	A3B_CTD	TCT.C.C	13	1.04471	1.19596		5	5	A3B_full	TGCT.C.	16	2.0959	1.19836		5	1	A3A	.C.AATA	35	1.28236	1.44973
5	4	A3B_CTD	AGT.C.A	11	1.03129	1.10229		5	4	A3B_full	TGT.C.C	9	2.08331	2.02108		5	5	A3A	CCAG.C.	55	1.28091	0.878186
5	5	A3B_CTD	AAAC.C.	45	1.02421	0.438033		5	2	A3B_full	T.C.CTT	15	1.99673	1.45902		5	4	A3A	GGG.C.T	21	1.2729	1.25828
5	3	A3B_CTD	AT.C.CC	19	1.01238	0.47291		5	5	A3B_full	TAGT.C.	8	1.99132	1.25957		5	3	A3A	CA.C.GA	8	1.2712	1.96254
5	4	A3B_CTD	TTG.C.G	16	0.995627	0.901562		5	2	A3B_full	T.C.GTC	16	1.98426	1.26477		5	4	A3A	CCC.C.A	6	1.26701	1.6254
5	2	A3B_CTD	T.C.GGT	12	0.993958	1.19908		5	5	A3B_full	TGAC.C.	25	1.97921	1.02624		5	3	A3A	CT.C.CT	8	1.25796	1.23811
5	2	A3B_CTD	C.C.GAC	8	0.990697	1.01327		5	3	A3B_full	CG.C.TT	33	1.96359	1.85287		5	5	A3A	AACC.C.	9	1.25566	1.45032
5	4	A3B_CTD	ACA.C.G	11	0.988154	0.861493		5	2	A3B_full	T.C.GTT	22	1.956	1.51947		5	5	A3A	CTTT.C.	33	1.25061	1.24372
5	2	A3B_CTD	T.C.GCG	21	0.981099	0.588075		5	4	A3B_full	GCT.C.G	16	1.94701	1.47982		5	4	A3A	GCC.C.T	6	1.25032	1.64734
5	3	A3B_CTD	GT.C.TG	33	0.980667	0.897608		5	4	A3B_full	CTT.C.C	36	1.94669	1.38069		5	5	A3A	TACT.C.	12	1.24894	1.04591
5	5	A3B_CTD	TTCA.C.	25	0.976331	0.742371		5	1	A3B_full	.C.TTTA	40	1.93332	1.74494		5	2	A3A	C.C.ATA	17	1.23881	0.724072
5	2	A3B_CTD	A.C.CCC	6	0.973402	0.857674		5	4	A3B_full	TCT.C.G	5	1.92382	1.81156		5	1	A3A	.C.CAAA	27	1.22996	1.63962
5	1	A3B_CTD	.C.AACA	31	0.97082	0.138775		5	1	A3B_full	.C.GTGA	45	1.91796	1.59632		5	3	A3A	CA.C.TT	9	1.22077	1.50606
5	1	A3B_CTD	.C.GCAC	28	0.96769	0.856746		5	5	A3B_full	TGGC.C.	23	1.91428	1.90494		5	5	A3A	AGAG.C.	13	1.21787	0.84423
5	3	A3B_CTD	GA.C.AG	10	0.96736	0.93243		5	3	A3B_full	TT.C.TC	24	1.91083	1.70165		5	5	A3A	AATT.C.	21	1.21634	0.965427
5	4	A3B_CTD	CGT.C.T	32	0.959111	1.01609		5	4	A3B_full	CTC.C.T	8	1.90045	2.19804		5	3	A3A	AT.C.CA	33	1.21537	0.903234
5	3	A3B_CTD	GT.C.AG	46	0.957669	0.189416		5	1	A3B_full	.C.TGTT	27	1.89052	1.67754		5	4	A3A	CTC.C.T	8	1.20805	1.15737
5	4	A3B_CTD	ATT.C.G	16	0.954099	0.630489		5	5	A3B_full	AGCT.C.	14	1.889	1.46589		5	1	A3A	.C.GTGA	45	1.20088	0.502772
5	2	A3B_CTD	G.C.GGT	36	0.949785	1.03417		5	3	A3B_full	CT.C.CT	8	1.88154	1.21038		5	1	A3A	.C.TCTA	10	1.1919	1.31958
5	4	A3B_CTD	TGC.C.G	30	0.94777	0.182787		5	2	A3B_full	C.C.GGT	19	1.86881	1.73353		5	3	A3A	CG.C.TC	7	1.19048	2.38095
5	5	A3B_CTD	AGCT.C.	14	0.945517	0.605203		5	3	A3B_full	GT.C.GG	8	1.85596	1.89214		5	5	A3A	CTTA.C.	22	1.18174	1.51825
5	2	A3B_CTD	T.C.ATC	35	0.944768	0.309189		5	2	A3B_full	C.C.TTT	10	1.85209	1.57933		5	5	A3A	TAAG.C.	18	1.18011	0.544492
5	1	A3B_CTD	.C.GTTC	18	0.944101	0.372703		5	2	A3B_full	T.C.TTC	29	1.83816	1.35519		5	3	A3A	CT.C.TA	10	1.17725	0.612537
5	2	A3B_CTD	A.C.CTA	7	0.943458	0.823723		5	1	A3B_full	.C.AATA	35	1.82734	0.756607		5	3	A3A	AT.C.GC	42	1.17355	0.525798
5	2	A3B_CTD	G.C.CTT	18	0.937296	0.272954		5	3	A3B_full	TT.C.TT	25	1.82604	1.39237		5	5	A3A	TCGT.C.	16	1.17319	1.36365
5	5	A3B_CTD	TGCC.C.	23	0.933673	0.390041		5	4	A3B_full	CGT.C.T	32	1.82373	0.892231		5	3	A3A	GA.C.CG	18	1.17026	1.96635
5	1	A3B_CTD	.C.TCGA	12	0.930917	0.825204		5	4	A3B_full	CCT.C.A	7	1.8129	0.6536		5	1	A3A	.C.GAGC	16	1.16793	1.45646
5	1	A3B_CTD	.C.CGTA	17	0.929309	0.771036		5	1	A3B_full	.C.ATTA	31	1.80822	1.42225		5	4	A3A	AGC.C.G	19	1.16595	1.2328
5	2	A3B_CTD	C.C.GGT	19	0.925593	0.273999		5	3	A3B_full	GT.C.TG	33	1.80619	1.36968		5	2	A3A	C.C.GCT	32	1.16592	0.645759
5	1	A3B_CTD	.C.ACGA	8	0.924488	0.829912		5	5	A3B_full	TTGC.C.	45	1.79932	0.888005		5	1	A3A	.C.CTCC	9	1.16413	1.42951
5	5	A3B_CTD	CCGC.C.	23	0.917772	0.870267		5	3	A3B_full	AT.C.TA	9	1.79667	2.1145		5	2	A3A	G.C.GGG	16	1.15701	1.16653
5	4	A3B_CTD	GGA.C.A	9	0.915688	0.936753		5	5	A3B_full	ACTC.C.	13	1.76237	0.784228		5	5	A3A	TCGA.C.	11	1.1487	1.591
5	3	A3B_CTD	CG.C.TC	7	0.915584	0.809444		5	3	A3B_full	AC.C.CC	5	1.75124	2.59298		5	3	A3A	AC.C.AG	27	1.14851	1.10206
5	2	A3B_CTD	T.C.TTT	23	0.915021	0.556782		5	5	A3B_full	CGCC.C.	12	1.74644	1.05898		5	2	A3A	T.C.ATC	35	1.14843	0.571344
5	1	A3B_CTD	.C.AAGC	18	0.914993	0.280323		5	2	A3B_full	C.C.GTC	19	1.74172	1.09024		5	5	A3A	TGAT.C.	30	1.14805	1.08265
5	2	A3B_CTD	T.C.GAC	11	0.910807	0.585875		5	3	A3B_full	AT.C.GG	15	1.73424	1.48749		5	3	A3A	GT.C.GG	8	1.14453	1.55365
5	4	A3B_CTD	CTC.C.T	8	0.908272	0.390078		5	4	A3B_full	GGT.C.A	24	1.72063	0.833282		5	5	A3A	CTGT.C.	11	1.14058	1.38704
5	1	A3B_CTD	.C.AAAC	27	0.905596	0.343196		5	1	A3B_full	.C.AGAA	37	1.6958	0.98569		5	4	A3A	TAT.C.C	17	1.13831	0.701332
5	3	A3B_CTD	GG.C.CG	9	0.903521	0.227533		5	2	A3B_full	T.C.GAG	12	1.68844	1.74627		5	5	A3A	CCCG.C.	14	1.13702	2.27404
5	2	A3B_CTD	C.C.TAT	6	0.901061	0.827821		5	5	A3B_full	CGTC.C.	13	1.68513	1.79986		5	3	A3A	GT.C.AT	40	1.13636	1.38839
5	3	A3B_CTD	AG.C.GA	17	0.900941	0.71507		5	2	A3B_full	T.C.GGC	19	1.68386	1.12879		5	4	A3A	ATC.C.G	31	1.13636	1.21343
5	2	A3B_CTD	T.C.CTC	6	0.90092	0.800194		5	4	A3B_full	CCC.C.T	5	1.67882	0.87684		5	5	A3A	TCAT.C.	34	1.13589	0.499968
5	2	A3B_CTD	T.C.GTT	22	0.898011	0.873163		5	4	A3B_full	AAC.C.G	23	1.6691	0.974086		5	3	A3A	TC.C.AG	30	1.13399	0.565842
5	4	A3B_CTD	CAC.C.C	23	0.897502	0.742058		5	2	A3B_full	T.C.ACG	39	1.65566	1.06895		5	2	A3A	C.C.GTT	26	1.13003	1.0186
5	4	A3B_CTD	CAC.C.T	14	0.894946	0.384278		5	1	A3B_full	.C.GACA	19	1.65136	0.757777		5	2	A3A	A.C.AGG	13	1.12934	0.553469
5	5	A3B_CTD	TCGT.C.	16	0.891676	0.856956		5	3	A3B_full	AT.C.TC	22	1.64436	1.37493		5	5	A3A	ATAC.C.	29	1.12844	0.783425
5	5	A3B_CTD	TCTC.C.	13	0.891536	0.313044		5	2	A3B_full	C.C.GGC	15	1.6397	0.835997		5	2	A3A	T.C.GCC	40	1.12826	0.757283
5	4	A3B_CTD	AAT.C.C	19	0.89014	0.471595		5	1	A3B_full	.C.AATC	23	1.63714	1.20957		5	3	A3A	AA.C.GC	29	1.12195	1.25155
5	2	A3B_CTD	C.C.GGC	15	0.883135	0.923719		5	3	A3B_full	GC.C.TG	33	1.63533	1.64689		5	2	A3A	T.C.CGC	13	1.12075	1.29426
5	4	A3B_CTD	TTC.C.G	20	0.882921	0.448248		5	3	A3B_full	GA.C.TT	9	1.62994	2.13237		5	1	A3A	.C.GCTT	33	1.12001	0.535263
5	3	A3B_CTD	CA.C.AA	15	0.882465	0.18318		5	2	A3B_full	C.C.GAA	17	1.61131	1.31339		5	3	A3A	GA.C.GA	16	1.11096	1.28398
5	5	A3B_CTD	ACGG.C.	22	0.881176	0.58724		5	3	A3B_full	TC.C.GG	28	1.60993	0.827928		5	4	A3A	TCA.C.G	41	1.11037	0.528062
5	5	A3B_CTD	CAAC.C.	30	0.880282	0.424377		5	1	A3B_full	.C.GCAT	31	1.60614	1.24016		5	3	A3A	AA.C.GG	20	1.10391	1.00801
5	4	A3B_CTD	GAT.C.A	31	0.873045	0.0916372		5	4	A3B_full	AAC.C.C	9	1.60556	1.6278		5	2	A3A	T.C.TAT	5	1.10351	1.01993
5	3	A3B_CTD	TT.C.TT	25	0.870307	0.239399		5	1	A3B_full	.C.AGCC	30	1.60387	1.28235		5	3	A3A	CT.C.CA	9	1.10349	1.37782
5	4	A3B_CTD	GCT.C.G	16	0.866705	0.432729		5	1	A3B_full	.C.TTCC	36	1.6031	1.03966		5	1	A3A	.C.GGCT	18	1.10285	0.454784
5	3	A3B_CTD	GT.C.CT	13	0.862981	0.777189		5	3	A3B_full	CC.C.GA	7	1.59506	1.54208		5	2	A3A	A.C.GGC	22	1.09319	0.395173
5	3	A3B_CTD	GT.C.AT	40	0.862518	0.307536		5	3	A3B_full	GT.C.CA	14	1.5934	1.31264		5	1	A3A	.C.GCGT	33	1.09205	0.760851
5	1	A3B_CTD	.C.GGCA	30	0.86251	0.462659		5	4	A3B_full	TGC.C.G	30	1.58596	0.528748		5	1	A3A	.C.GGCA	30	1.08822	0.316177
5	3	A3B_CTD	AT.C.AG	49	0.858936	0.0587477		5	4	A3B_full	CTT.C.A	26	1.58143	0.921463		5	5	A3A	TCTG.C.	20	1.08632	0.765807
5	2	A3B_CTD	C.C.TGT	13	0.855466	0.780908		5	2	A3B_full	T.C.TCT	15	1.56675	1.14096		5	4	A3A	AAG.C.G	33	1.08514	0.320229
5	2	A3B_CTD	T.C.AGT	23	0.8551	0.671033		5	4	A3B_full	TCC.C.G	12	1.56264	1.11489		5	5	A3A	TACC.C.	10	1.0822	1.5498
5	3	A3B_CTD	GG.C.TT	20	0.854647	0.696803		5	3	A3B_full	GC.C.GA	19	1.54607	1.25543		5	4	A3A	ACG.C.G	32	1.08058	0.694068
5	5	A3B_CTD	ACAG.C.	22	0.851522	0.397465		5	5	A3B_full	ATGC.C.	29	1.54324	1.17303		5	4	A3A	TTG.C.T	19	1.07648	1.56596
5	4	A3B_CTD	TAT.C.C	17	0.848926	0.597204		5	2	A3B_full	C.C.GTA	16	1.53775	0.901015		5	5	A3A	TCTC.C.	13	1.07156	1.00478
5	3	A3B_CTD	CT.C.AA	10	0.839825	0.128885		5	1	A3B_full	.C.TAAC	11	1.52941	1.42129		5	2	A3A	G.C.CAT	20	1.0705	1.11152
5	1	A3B_CTD	.C.GACA	19	0.839129	0.319503		5	4	A3B_full	ATT.C.C	18	1.51889	1.14973		5	2	A3A	T.C.AGG	34	1.06933	0.786229
5	1	A3B_CTD	.C.ACTC	13	0.83511	0.758021		5	2	A3B_full	T.C.ATG	20	1.51814	1.32189		5	1	A3A	.C.GGCC	9	1.06877	2.13754
5	5	A3B_CTD	CGTA.C.	18	0.834955	0.33345		5	2	A3B_full	T.C.GCT	17	1.51031	0.970582		5	1	A3A	.C.GTAA	35	1.06161	0.43911
5	1	A3B_CTD	.C.TTCA	26	0.833151	0.206617		5	5	A3B_full	TTTC.C.	26	1.50844	0.7952		5	3	A3A	TT.C.TT	25	1.06065	1.21276
5	1	A3B_CTD	.C.TGCA	20	0.826593	0.51641		5	4	A3B_full	TTC.C.G	20	1.50522	0.808902		5	5	A3A	ACGC.C.	29	1.06016	0.920525
5	2	A3B_CTD	A.C.ATC	20	0.825555	0.568043		5	3	A3B_full	GC.C.CG	11	1.50014	1.01937		5	3	A3A	GT.C.CT	13	1.05437	1.41337
5	2	A3B_CTD	T.C.TTC	29	0.825	1.16344		5	1	A3B_full	.C.ATCT	23	1.4984	0.79995		5	3	A3A	CA.C.AT	11	1.05326	0.0557955
5	1	A3B_CTD	.C.TTTA	40	0.824834	0.201176		5	4	A3B_full	ACT.C.A	11	1.49832	1.53516		5	5	A3A	AAAG.C.	43	1.05283	1.0109
5	4	A3B_CTD	TCG.C.T	16	0.82132	0.531497		5	2	A3B_full	A.C.GAG	9	1.48609	1.0411		5	4	A3A	CTG.C.C	31	1.05107	1.15489
5	4	A3B_CTD	GAA.C.T	19	0.81945	0.787165		5	3	A3B_full	CT.C.GC	17	1.48336	0.902065		5	1	A3A	.C.TGCT	41	1.05087	1.3851
5	3	A3B_CTD	AT.C.TC	22	0.819151	0.0861511		5	1	A3B_full	.C.TGCA	20	1.46975	1.34928		5	4	A3A	TGC.C.C	23	1.04736	0.578377
5	1	A3B_CTD	.C.CCGA	8	0.819029	1.4186		5	3	A3B_full	AT.C.CG	29	1.46947	1.23405		5	3	A3A	AT.C.GA	28	1.04558	0.252817
5	2	A3B_CTD	T.C.CTT	15	0.81761	0.384316		5	4	A3B_full	AGT.C.C	11	1.44447	1.52039		5	2	A3A	T.C.AAT	27	1.04263	0.874168
5	3	A3B_CTD	GC.C.GG	17	0.817064	0.462476		5	5	A3B_full	AGTC.C.	11	1.44435	1.27346		5	2	A3A	A.C.TGA	23	1.04253	0.887614
5	2	A3B_CTD	A.C.GTC	21	0.812346	0.247121		5	1	A3B_full	.C.GAAA	31	1.44116	0.451683		5	3	A3A	TC.C.GT	9	1.0334	1.6555
5	3	A3B_CTD	TA.C.CC	10	0.810858	0.806488		5	3	A3B_full	AT.C.TG	32	1.43944	1.06993		5	1	A3A	.C.GGTC	17	1.03331	0.366942
5	1	A3B_CTD	.C.GCGC	40	0.808569	0.490057		5	2	A3B_full	T.C.CTC	6	1.43184	1.73351		5	2	A3A	A.C.AAA	26	1.03088	0.639295
5	1	A3B_CTD	.C.GAGC	16	0.807367	0.481034		5	1	A3B_full	.C.TTAT	15	1.42948	1.26055		5	1	A3A	.C.GGTA	20	1.02767	0.918241
5	5	A3B_CTD	TCAC.C.	19	0.806691	0.508932		5	2	A3B_full	G.C.TCG	15	1.42756	1.12695		5	1	A3A	.C.AGGA	18	1.02613	1.11394
5	2	A3B_CTD	T.C.GTC	16	0.80603	0.39579		5	5	A3B_full	ACGC.C.	29	1.42517	1.04358		5	4	A3A	TCA.C.C	19	1.02523	1.18336
5	1	A3B_CTD	.C.CTCA	7	0.804858	1.39405		5	3	A3B_full	AT.C.CA	33	1.42169	1.11371		5	1	A3A	.C.GGAT	35	1.01956	0.909582
5	3	A3B_CTD	AT.C.GC	42	0.80112	0.687349		5	1	A3B_full	.C.GTAA	35	1.41362	1.18678		5	2	A3A	T.C.AGC	36	1.01802	0.440684
5	1	A3B_CTD	.C.TTAA	12	0.794133	0.962666		5	4	A3B_full	TAC.C.C	10	1.41347	1.01841		5	4	A3A	CAG.C.T	35	1.01468	0.769797
5	2	A3B_CTD	C.C.CGT	6	0.793651	1.37464		5	1	A3B_full	.C.CGAA	18	1.39648	1.14753		5	1	A3A	.C.TTAA	12	1.01437	0.446355
5	3	A3B_CTD	TA.C.AT	17	0.793498	0.687219		5	4	A3B_full	TAG.C.T	10	1.39416	1.3897		5	3	A3A	AT.C.TG	32	1.00785	0.452986
5	1	A3B_CTD	.C.GATT	26	0.792559	0.720035		5	3	A3B_full	GC.C.GT	22	1.38728	0.553536		5	1	A3A	.C.TACC	7	1.00624	2.01247
5	2	A3B_CTD	C.C.GAT	15	0.791757	0.348908		5	2	A3B_full	T.C.CAC	10	1.38321	1.46485		5	4	A3A	TTT.C.C	26	1.00497	0.720079
5	2	A3B_CTD	T.C.TCT	15	0.790283	0.758589		5	1	A3B_full	.C.AGGA	18	1.38321	1.23452		5	5	A3A	CGAT.C.	27	1.00084	0.557823
5	2	A3B_CTD	T.C.AAG	13	0.788597	0.717923		5	2	A3B_full	G.C.TTA	17	1.38291	1.34128		5	5	A3A	TATG.C.	32	0.996757	0.983619
5	1	A3B_CTD	.C.AATT	23	0.78817	0.370556		5	2	A3B_full	T.C.CAT	10	1.38284	1.01173		5	1	A3A	.C.ACCA	58	0.994636	0.447765
5	4	A3B_CTD	TCC.C.T	7	0.787708	0.687165		5	5	A3B_full	CGAC.C.	21	1.38269	1.12839		5	4	A3A	GGG.C.A	22	0.994629	0.418921
5	3	A3B_CTD	AG.C.AC	35	0.784038	0.751795		5	1	A3B_full	.C.GATA	31	1.3809	0.787161		5	1	A3A	.C.TTTA	40	0.991366	0.688939
5	4	A3B_CTD	GTT.C.T	35	0.781303	0.391054		5	2	A3B_full	G.C.CGA	21	1.37915	1.06479		5	2	A3A	C.C.GAT	15	0.989766	0.945345
5	4	A3B_CTD	AAC.C.G	23	0.778352	0.401772		5	1	A3B_full	.C.GCAC	28	1.36962	1.25285		5	4	A3A	GCG.C.G	39	0.989229	0.527309
5	5	A3B_CTD	AACA.C.	12	0.777684	0.482627		5	3	A3B_full	TT.C.AT	28	1.36356	0.622758		5	1	A3A	.C.GATA	31	0.988583	0.820258
5	5	A3B_CTD	ACAC.C.	14	0.777661	1.34695		5	2	A3B_full	C.C.TCA	7	1.36117	1.61059		5	4	A3A	GAC.C.A	16	0.986318	0.900193
5	5	A3B_CTD	AATC.C.	21	0.777582	0.602419		5	2	A3B_full	T.C.TTG	10	1.3598	0.923881		5	3	A3A	AC.C.GG	19	0.985398	0.641212
5	5	A3B_CTD	ATTC.C.	18	0.77646	0.699009		5	1	A3B_full	.C.CTGT	12	1.35977	0.966969		5	4	A3A	CAC.C.T	14	0.984681	1.24318
5	5	A3B_CTD	AAGC.C.	21	0.775603	0.688757		5	3	A3B_full	AC.C.CA	13	1.35781	0.996573		5	4	A3A	TGG.C.G	49	0.984263	0.305924
5	4	A3B_CTD	ACT.C.C	13	0.774372	0.675279		5	2	A3B_full	G.C.GTA	26	1.35683	1.51794		5	3	A3A	AG.C.TA	10	0.981706	1.18373
5	1	A3B_CTD	.C.GCCT	21	0.773601	0.564142		5	1	A3B_full	.C.GATT	26	1.35192	0.908727		5	2	A3A	C.C.TTC	18	0.981239	0.494266
5	5	A3B_CTD	CTAA.C.	11	0.773541	0.914408		5	3	A3B_full	GG.C.AT	29	1.34774	0.691859		5	4	A3A	TAG.C.G	15	0.980352	0.858973
5	3	A3B_CTD	AA.C.AC	11	0.772963	0.897798		5	4	A3B_full	GCC.C.G	11	1.34524	0.943552		5	3	A3A	CT.C.GT	9	0.979534	1.34047
5	1	A3B_CTD	.C.GTAC	18	0.772616	0.267656		5	2	A3B_full	G.C.CTA	16	1.34149	1.24871		5	4	A3A	TGT.C.T	17	0.9772	0.966269
5	1	A3B_CTD	.C.AGAA	37	0.770511	0.364591		5	2	A3B_full	T.C.TCG	5	1.33447	0.831235		5	3	A3A	GC.C.GA	19	0.976024	0.62236
5	1	A3B_CTD	.C.ATTA	31	0.77048	0.375737		5	5	A3B_full	CACC.C.	23	1.33149	1.14376		5	2	A3A	T.C.GAT	28	0.973718	1.13534
5	4	A3B_CTD	CAA.C.T	17	0.766686	0.352654		5	2	A3B_full	T.C.GGG	7	1.33129	1.15193		5	3	A3A	TA.C.CG	16	0.972842	1.2078
5	3	A3B_CTD	TG.C.GC	36	0.766477	0.464906		5	1	A3B_full	.C.GGGA	12	1.33039	1.16897		5	4	A3A	TCA.C.T	15	0.972583	0.838214
5	1	A3B_CTD	.C.GTGA	45	0.765453	0.147148		5	5	A3B_full	TGCC.C.	23	1.33001	0.663736		5	1	A3A	.C.ACGT	7	0.971935	1.26005
5	4	A3B_CTD	GGC.C.T	17	0.765393	0.663933		5	1	A3B_full	.C.ATGA	20	1.32802	0.927941		5	5	A3A	CGAG.C.	16	0.970197	0.842452
5	1	A3B_CTD	.C.GTCT	32	0.756389	0.48078		5	1	A3B_full	.C.AGAT	32	1.32416	0.501432		5	2	A3A	C.C.GTC	19	0.968161	1.14086
5	3	A3B_CTD	AG.C.GC	25	0.752776	0.602385		5	1	A3B_full	.C.GGAT	35	1.32305	0.764542		5	5	A3A	ATCC.C.	19	0.968033	0.753763
5	1	A3B_CTD	.C.GCTT	33	0.75144	0.172255		5	2	A3B_full	C.C.CCT	5	1.32179	1.48679		5	3	A3A	CT.C.AA	10	0.967741	1.93548
5	3	A3B_CTD	GC.C.TT	17	0.751337	0.321643		5	1	A3B_full	.C.GACC	22	1.31992	1.01903		5	2	A3A	A.C.GCA	31	0.96754	0.825159
5	4	A3B_CTD	TAA.C.G	23	0.748277	0.284669		5	3	A3B_full	TA.C.GT	15	1.3174	1.02555		5	5	A3A	ATGT.C.	17	0.960612	0.808026
5	3	A3B_CTD	AG.C.TA	10	0.746913	0.744442		5	4	A3B_full	GTC.C.G	14	1.31734	1.00281		5	4	A3A	CCG.C.T	31	0.959935	0.416444
5	3	A3B_CTD	TT.C.AG	38	0.743941	0.217		5	1	A3B_full	.C.GACT	18	1.31495	0.713206		5	5	A3A	CGTA.C.	18	0.95968	1.72498
5	3	A3B_CTD	CT.C.TA	10	0.743638	1.28802		5	5	A3B_full	CGGC.C.	9	1.3141	1.09291		5	1	A3A	.C.TACT	9	0.959444	1.56228
5	5	A3B_CTD	AGCG.C.	27	0.738302	0.517883		5	5	A3B_full	TCAC.C.	19	1.31088	0.488465		5	3	A3A	TT.C.CT	24	0.95575	1.13152
5	2	A3B_CTD	G.C.TCG	15	0.737442	0.167932		5	5	A3B_full	TTAC.C.	29	1.30964	1.17474		5	5	A3A	TGGG.C.	33	0.954603	1.04787
5	1	A3B_CTD	.C.TATC	14	0.73448	0.672141		5	5	A3B_full	ATAG.C.	15	1.30733	0.734348		5	1	A3A	.C.CTGC	26	0.954153	0.765464
5	1	A3B_CTD	.C.TTGT	10	0.734392	0.790035		5	3	A3B_full	TT.C.TG	38	1.30321	0.937547		5	2	A3A	C.C.AGC	52	0.954008	0.366797
5	1	A3B_CTD	.C.TACT	9	0.732292	0.644554		5	1	A3B_full	.C.CCAA	9	1.30276	1.89756		5	2	A3A	T.C.GCG	21	0.953384	0.739429
5	3	A3B_CTD	TA.C.GC	26	0.727573	0.435947		5	2	A3B_full	G.C.GAG	16	1.30186	0.982687		5	3	A3A	CG.C.TA	13	0.949922	0.922179
5	1	A3B_CTD	.C.GCCC	20	0.72526	0.12763		5	2	A3B_full	C.C.GCT	32	1.29532	0.7966		5	3	A3A	CG.C.CT	19	0.94438	0.798151
5	2	A3B_CTD	G.C.CAA	17	0.723203	0.842992		5	5	A3B_full	CTCG.C.	17	1.29254	1.20635		5	2	A3A	C.C.TGA	33	0.943277	0.976276
5	2	A3B_CTD	C.C.GTT	26	0.723026	0.517552		5	5	A3B_full	AATG.C.	44	1.29096	0.928225		5	1	A3A	.C.GCAC	28	0.941998	0.787519
5	3	A3B_CTD	TA.C.AG	19	0.721426	0.634348		5	4	A3B_full	GTA.C.A	10	1.29014	1.57789		5	3	A3A	AC.C.CA	13	0.941357	1.33038
5	2	A3B_CTD	C.C.CTT	10	0.721379	0.78093		5	5	A3B_full	TCGC.C.	38	1.28305	0.853359		5	2	A3A	T.C.TCG	5	0.940304	1.11187
5	1	A3B_CTD	.C.GCAA	17	0.721048	0.747179		5	3	A3B_full	TT.C.GC	29	1.27974	0.617885		5	2	A3A	T.C.ACG	39	0.939179	0.435304
5	2	A3B_CTD	T.C.ATT	21	0.719814	0.391888		5	2	A3B_full	A.C.ATG	16	1.27764	1.0076		5	4	A3A	GCG.C.A	32	0.934601	0.661329
5	1	A3B_CTD	.C.AACC	29	0.719081	0.39656		5	4	A3B_full	CCT.C.T	7	1.27394	1.03351		5	3	A3A	TC.C.GC	14	0.933088	1.23934
5	2	A3B_CTD	T.C.ACT	15	0.718194	0.766732		5	5	A3B_full	TATC.C.	17	1.27252	0.903387		5	3	A3A	AC.C.CG	22	0.931943	0.895365
5	1	A3B_CTD	.C.ATGT	16	0.718118	0.663084		5	1	A3B_full	.C.AGTA	27	1.26604	0.657511		5	5	A3A	TTAC.C.	29	0.930567	0.359882
5	1	A3B_CTD	.C.CTGC	26	0.714741	0.391443		5	5	A3B_full	TACC.C.	10	1.26381	1.10779		5	1	A3A	.C.GGGA	12	0.93004	1.36655
5	4	A3B_CTD	GCC.C.A	28	0.71391	0.159075		5	1	A3B_full	.C.GGTC	17	1.25868	0.713123		5	3	A3A	AG.C.CG	19	0.929384	0.548214
5	5	A3B_CTD	ATAA.C.	41	0.712064	0.106401		5	5	A3B_full	AGGC.C.	18	1.25655	0.705234		5	2	A3A	C.C.CAA	9	0.928523	1.32861
5	4	A3B_CTD	ATT.C.C	18	0.711927	0.243713		5	2	A3B_full	C.C.GAT	15	1.25575	0.843812		5	2	A3A	A.C.CTC	11	0.927396	1.10827
5	3	A3B_CTD	GA.C.GG	18	0.711462	0.239471		5	3	A3B_full	CT.C.AC	14	1.25436	0.561581		5	5	A3A	AAAT.C.	38	0.925613	0.618283
5	3	A3B_CTD	AA.C.TA	6	0.710208	0.637922		5	3	A3B_full	AT.C.CC	19	1.25124	0.820911		5	2	A3A	C.C.TTA	12	0.925552	0.687536
5	2	A3B_CTD	T.C.AGC	36	0.706631	0.210985		5	1	A3B_full	.C.AGGC	31	1.24996	0.851404		5	5	A3A	CTAT.C.	15	0.925533	1.32352
5	1	A3B_CTD	.C.AGCT	36	0.70414	0.169393		5	1	A3B_full	.C.AGGT	46	1.24934	0.570782		5	3	A3A	TC.C.GG	28	0.925035	0.920233
5	4	A3B_CTD	CCC.C.A	6	0.703235	1.21804		5	3	A3B_full	CA.C.TT	9	1.24918	1.33669		5	5	A3A	ACAT.C.	20	0.924298	0.776375
5	3	A3B_CTD	AT.C.CG	29	0.70095	0.0900733		5	5	A3B_full	CTAC.C.	6	1.24428	0.911554		5	5	A3A	ACCG.C.	37	0.923487	0.842601
5	1	A3B_CTD	.C.GGTT	23	0.698476	0.0236204		5	2	A3B_full	A.C.CAA	8	1.24099	0.834162		5	2	A3A	G.C.TTA	17	0.921565	1.56999
5	1	A3B_CTD	.C.TGAA	38	0.69684	0.288855		5	1	A3B_full	.C.GTGC	13	1.2382	1.36096		5	1	A3A	.C.AGCT	36	0.913927	0.698245
5	5	A3B_CTD	ACCG.C.	37	0.695699	0.517576		5	1	A3B_full	.C.AGTC	24	1.23758	0.601405		5	2	A3A	G.C.TAT	14	0.910686	1.41522
5	4	A3B_CTD	CAC.C.A	59	0.694899	0.201459		5	4	A3B_full	TGA.C.G	28	1.23508	0.629858		5	5	A3A	AATG.C.	44	0.907683	0.349879
5	2	A3B_CTD	A.C.TGG	29	0.694443	0.364092		5	3	A3B_full	AC.C.GG	19	1.23377	0.623039		5	1	A3A	.C.TTTC	34	0.899113	1.05044
5	3	A3B_CTD	CC.C.GA	7	0.694191	1.20237		5	3	A3B_full	GC.C.GG	17	1.23215	1.37487		5	3	A3A	GC.C.TG	33	0.898466	0.54164
5	3	A3B_CTD	AC.C.AA	8	0.693885	0.628655		5	2	A3B_full	C.C.GTT	26	1.22757	0.845863		5	1	A3A	.C.AATT	23	0.89698	0.678395
5	3	A3B_CTD	TT.C.GC	29	0.692737	0.393869		5	2	A3B_full	T.C.ACT	15	1.22689	0.894684		5	1	A3A	.C.ACAT	11	0.896588	0.998544
5	4	A3B_CTD	GAC.C.G	17	0.69267	0.357872		5	4	A3B_full	TAC.C.G	18	1.22396	1.03668		5	5	A3A	AGGA.C.	13	0.895274	0.612859
5	1	A3B_CTD	.C.GTTA	24	0.691882	0.599607		5	1	A3B_full	.C.AGCT	36	1.22145	0.769983		5	4	A3A	AGA.C.C	9	0.891844	1.03028
5	5	A3B_CTD	CCTG.C.	27	0.691711	0.197191		5	2	A3B_full	C.C.AGT	30	1.21879	0.694098		5	4	A3A	ACC.C.G	22	0.887746	0.355258
5	5	A3B_CTD	CACC.C.	23	0.68899	0.656642		5	5	A3B_full	ATTC.C.	18	1.21819	0.726016		5	5	A3A	CATG.C.	23	0.88645	0.916409
5	2	A3B_CTD	C.C.TTA	12	0.687854	0.197579		5	1	A3B_full	.C.CGGT	19	1.21633	1.10386		5	1	A3A	.C.AGTT	33	0.885102	0.179598
5	2	A3B_CTD	G.C.ACG	13	0.686813	0.686813		5	5	A3B_full	CGGG.C.	13	1.21525	0.916073		5	5	A3A	ATGG.C.	20	0.883586	0.691083
5	2	A3B_CTD	G.C.GTA	26	0.683485	0.0926854		5	3	A3B_full	CC.C.AT	14	1.21305	0.571864		5	2	A3A	A.C.TCA	11	0.881454	0.73964
5	1	A3B_CTD	.C.GTCA	30	0.682028	0.143668		5	5	A3B_full	TTTG.C.	47	1.20964	0.767509		5	3	A3A	AC.C.AC	32	0.881234	1.00073
5	4	A3B_CTD	TAC.C.G	18	0.681948	0.794385		5	1	A3B_full	.C.CACT	22	1.20551	1.22709		5	2	A3A	A.C.GGA	9	0.880288	1.3581
5	3	A3B_CTD	AG.C.TC	14	0.681636	0.659292		5	4	A3B_full	TTC.C.C	16	1.20543	0.521882		5	3	A3A	CC.C.GC	14	0.872743	0.69281
5	3	A3B_CTD	AG.C.TG	35	0.680749	0.263213		5	2	A3B_full	G.C.TCA	16	1.20462	1.22827		5	3	A3A	CG.C.GT	34	0.870893	0.282662
5	3	A3B_CTD	AG.C.AG	41	0.680564	0.155614		5	1	A3B_full	.C.GTCA	30	1.19988	0.231593		5	5	A3A	ATTC.C.	18	0.870149	0.113107
5	1	A3B_CTD	.C.CAAC	20	0.676413	0.864542		5	2	A3B_full	G.C.AGA	18	1.19676	0.527467		5	2	A3A	T.C.TGG	35	0.868026	0.473491
5	1	A3B_CTD	.C.GAAA	31	0.671028	0.0457001		5	2	A3B_full	G.C.TGA	36	1.19236	0.971765		5	1	A3A	.C.TGGA	31	0.866572	0.773381
5	1	A3B_CTD	.C.TCAA	10	0.670796	0.657008		5	4	A3B_full	ACC.C.G	22	1.18893	0.46588		5	5	A3A	CTCT.C.	9	0.865919	1.14513
5	4	A3B_CTD	ATA.C.A	16	0.670491	0.266093		5	5	A3B_full	TTGG.C.	17	1.1884	1.19581		5	2	A3A	T.C.GTG	9	0.865752	1.00285
5	1	A3B_CTD	.C.CACT	22	0.668383	0.496613		5	4	A3B_full	CTC.C.A	10	1.1841	1.33684		5	1	A3A	.C.AAGC	18	0.865508	0.969765
5	1	A3B_CTD	.C.CAGT	32	0.667771	0.340952		5	5	A3B_full	CAAA.C.	28	1.18321	0.781397		5	5	A3A	ACTT.C.	23	0.863178	0.368641
5	4	A3B_CTD	ATG.C.G	29	0.667325	0.477918		5	2	A3B_full	A.C.GGG	7	1.17871	0.721024		5	3	A3A	AT.C.AA	36	0.863003	0.594985
5	2	A3B_CTD	C.C.CCT	5	0.666667	1.1547		5	2	A3B_full	T.C.ACC	19	1.17844	0.691133		5	3	A3A	GC.C.CG	11	0.862883	1.00208
5	5	A3B_CTD	CCCG.C.	14	0.666451	0.699021		5	3	A3B_full	AC.C.AA	8	1.17763	0.98372		5	1	A3A	.C.CACT	22	0.86173	0.586196
5	1	A3B_CTD	.C.ATGC	18	0.66637	0.912748		5	3	A3B_full	AG.C.GA	17	1.17718	1.23698		5	4	A3A	GAG.C.G	7	0.861672	1.118
5	2	A3B_CTD	G.C.TAT	14	0.665957	0.636839		5	1	A3B_full	.C.CTCC	9	1.17207	1.0055		5	5	A3A	CGAA.C.	23	0.858772	0.77133
5	2	A3B_CTD	G.C.GTT	31	0.662684	0.286247		5	4	A3B_full	GAC.C.G	17	1.17163	0.512612		5	5	A3A	ATGA.C.	40	0.85757	0.416552
5	1	A3B_CTD	.C.GGCT	18	0.662005	0.417648		5	1	A3B_full	.C.GTCT	32	1.16949	0.691067		5	2	A3A	T.C.CGG	28	0.855598	0.288342
5	2	A3B_CTD	G.C.ATG	19	0.66195	0.631812		5	5	A3B_full	TGTA.C.	10	1.16911	0.992058		5	2	A3A	G.C.TGT	22	0.855389	0.532076
5	1	A3B_CTD	.C.TTAC	23	0.660916	0.431423		5	1	A3B_full	.C.TTAA	12	1.166	0.713101		5	1	A3A	.C.TCCT	8	0.85529	1.22788
5	5	A3B_CTD	ACTC.C.	13	0.658412	0.178409		5	2	A3B_full	A.C.CTA	7	1.16064	0.744821		5	4	A3A	TGA.C.G	28	0.852709	0.288429
5	2	A3B_CTD	C.C.GCC	25	0.657724	0.698772		5	1	A3B_full	.C.ATCC	20	1.15252	0.795455		5	5	A3A	TCAC.C.	19	0.848835	0.769344
5	5	A3B_CTD	ATGG.C.	20	0.656022	0.349439		5	1	A3B_full	.C.CGTA	17	1.1508	0.776955		5	2	A3A	A.C.GTG	8	0.842127	1.07037
5	3	A3B_CTD	GC.C.GT	22	0.655757	0.246917		5	1	A3B_full	.C.GCGA	27	1.1503	0.46206		5	3	A3A	GA.C.AT	17	0.840345	0.112099
5	2	A3B_CTD	G.C.GAT	42	0.654417	0.135128		5	3	A3B_full	TG.C.CG	30	1.14899	1.51218		5	3	A3A	GT.C.CG	13	0.839937	0.591659
5	3	A3B_CTD	GA.C.CT	14	0.654049	0.620037		5	1	A3B_full	.C.AACA	31	1.147	0.447785		5	5	A3A	TTCG.C.	31	0.83677	0.952954
5	2	A3B_CTD	G.C.ACT	20	0.653198	0.575767		5	2	A3B_full	C.C.GCC	25	1.14386	0.70357		5	2	A3A	A.C.GGG	7	0.835585	1.67117
5	3	A3B_CTD	GG.C.GG	25	0.652883	0.350353		5	2	A3B_full	G.C.TGT	22	1.14357	0.955135		5	4	A3A	AAT.C.C	19	0.830218	0.439801
5	4	A3B_CTD	CTG.C.C	31	0.652688	0.594743		5	4	A3B_full	ATG.C.A	18	1.14353	0.632075		5	3	A3A	GC.C.TA	14	0.829969	0.61949
5	3	A3B_CTD	TC.C.CG	11	0.651684	0.704682		5	1	A3B_full	.C.GAGT	9	1.14349	1.24392		5	4	A3A	TGA.C.C	25	0.826041	0.721311
5	3	A3B_CTD	TA.C.GG	15	0.646852	0.237209		5	5	A3B_full	AAGC.C.	21	1.13962	0.963647		5	5	A3A	TGCT.C.	16	0.824454	0.626168
5	3	A3B_CTD	TT.C.AT	28	0.644472	1.11626		5	3	A3B_full	CT.C.GT	9	1.13803	0.638258		5	4	A3A	TTG.C.C	44	0.822401	0.701048
5	5	A3B_CTD	ATAC.C.	29	0.644327	0.0960082		5	3	A3B_full	TC.C.GT	9	1.1364	0.980032		5	5	A3A	CACA.C.	11	0.821257	0.964088
5	3	A3B_CTD	TT.C.CC	16	0.642987	0.57641		5	2	A3B_full	C.C.TAA	5	1.1356	1.30559		5	5	A3A	ATAT.C.	37	0.821202	0.828151
5	2	A3B_CTD	C.C.CGC	15	0.642177	0.131469		5	2	A3B_full	C.C.CGA	7	1.13482	1.79265		5	1	A3A	.C.GCGA	27	0.819641	0.327857
5	5	A3B_CTD	ACCC.C.	5	0.641026	1.11029		5	2	A3B_full	C.C.GGA	28	1.13249	0.468252		5	3	A3A	CA.C.CA	59	0.81933	0.661022
5	5	A3B_CTD	CCTC.C.	9	0.640355	0.591128		5	2	A3B_full	G.C.GGG	16	1.13142	0.989488		5	5	A3A	CGCC.C.	12	0.81704	0.754839
5	5	A3B_CTD	TAGG.C.	16	0.639617	0.582505		5	5	A3B_full	TGGG.C.	33	1.13138	0.762659		5	3	A3A	AA.C.AG	26	0.816911	0.368902
5	5	A3B_CTD	CTGC.C.	32	0.638107	0.573945		5	4	A3B_full	CAC.C.T	14	1.12808	0.959492		5	3	A3A	GC.C.CA	28	0.809666	0.945794
5	3	A3B_CTD	CT.C.GT	9	0.636728	0.579654		5	1	A3B_full	.C.GGGT	23	1.1223	0.648095		5	5	A3A	CGGT.C.	18	0.809287	0.554335
5	1	A3B_CTD	.C.CTCT	8	0.636281	1.10207		5	3	A3B_full	TG.C.TT	11	1.12129	0.732955		5	4	A3A	GGG.C.G	17	0.809131	0.818479
5	5	A3B_CTD	ATTG.C.	61	0.635207	0.124704		5	1	A3B_full	.C.TGGT	22	1.11912	0.997475		5	4	A3A	AGG.C.C	18	0.809088	0.322634
5	1	A3B_CTD	.C.TAAA	18	0.634301	0.378326		5	4	A3B_full	GTC.C.T	13	1.11556	0.940019		5	2	A3A	G.C.ACA	16	0.808644	0.633864
5	3	A3B_CTD	GC.C.AG	38	0.628786	0.171602		5	2	A3B_full	A.C.GTG	8	1.11484	0.815441		5	5	A3A	TGTT.C.	31	0.808082	0.457278
5	2	A3B_CTD	T.C.CAG	29	0.628289	0.287103		5	3	A3B_full	CC.C.CA	6	1.11352	0.841225		5	1	A3A	.C.CTGA	33	0.806762	0.246259
5	3	A3B_CTD	TA.C.AC	8	0.627799	0.551312		5	2	A3B_full	C.C.CAC	10	1.11331	0.842439		5	1	A3A	.C.GCCC	20	0.80668	0.557258
5	4	A3B_CTD	GGC.C.G	9	0.626854	0.617506		5	5	A3B_full	AGTG.C.	22	1.11214	0.713477		5	4	A3A	TCC.C.T	7	0.801398	1.06693
5	2	A3B_CTD	G.C.GTG	30	0.625294	0.403599		5	5	A3B_full	TCGG.C.	21	1.11012	0.656911		5	4	A3A	GCG.C.T	24	0.7995	0.512218
5	4	A3B_CTD	TCG.C.G	23	0.62303	0.595929		5	1	A3B_full	.C.CGGC	14	1.10617	1.24381		5	1	A3A	.C.TTCT	21	0.797532	0.789762
5	3	A3B_CTD	GA.C.TT	9	0.622471	1.07815		5	2	A3B_full	A.C.CCC	6	1.10578	1.00867		5	1	A3A	.C.GTCT	32	0.797353	0.495203
5	1	A3B_CTD	.C.CTGT	12	0.619333	0.126366		5	4	A3B_full	GTG.C.A	19	1.10572	0.95627		5	5	A3A	CACT.C.	13	0.797073	0.551246
5	5	A3B_CTD	TAAC.C.	29	0.618915	0.378922		5	1	A3B_full	.C.GTTT	31	1.10459	0.623659		5	3	A3A	TG.C.CG	30	0.79699	1.01521
5	3	A3B_CTD	TG.C.TC	16	0.617895	1.07023		5	5	A3B_full	ACAC.C.	14	1.09908	0.99766		5	4	A3A	ATC.C.C	19	0.795532	0.921363
5	1	A3B_CTD	.C.ATCC	20	0.617788	0.176328		5	2	A3B_full	G.C.TTG	18	1.09802	0.627953		5	2	A3A	G.C.CTA	16	0.795272	0.286451
5	2	A3B_CTD	C.C.ACA	24	0.61632	0.183384		5	4	A3B_full	GGG.C.T	21	1.09596	1.03604		5	4	A3A	GAC.C.T	14	0.793651	1.5873
5	5	A3B_CTD	AAAG.C.	43	0.615447	0.123851		5	3	A3B_full	TG.C.GG	22	1.09566	0.910329		5	2	A3A	C.C.GGT	19	0.791898	0.548778
5	1	A3B_CTD	.C.CGGT	19	0.612891	0.6815		5	4	A3B_full	AGG.C.G	21	1.09521	0.655106		5	1	A3A	.C.TCTT	13	0.791477	0.622244
5	4	A3B_CTD	TTC.C.T	24	0.6059	0.314563		5	2	A3B_full	C.C.ACT	22	1.09264	0.713894		5	4	A3A	CGC.C.A	44	0.788608	0.174747
5	1	A3B_CTD	.C.TTGC	23	0.605708	0.530974		5	5	A3B_full	TCCA.C.	11	1.09106	0.942736		5	1	A3A	.C.GTTT	31	0.788349	0.168779
5	5	A3B_CTD	CGAG.C.	16	0.602273	0.675932		5	3	A3B_full	TA.C.CT	11	1.08735	1.04142		5	2	A3A	G.C.AGT	33	0.78791	0.942405
5	2	A3B_CTD	G.C.CGA	21	0.602034	0.69398		5	2	A3B_full	A.C.GGA	9	1.08715	1.02675		5	3	A3A	GG.C.CT	18	0.787684	0.702665
5	1	A3B_CTD	.C.TGTT	27	0.601385	0.3129		5	1	A3B_full	.C.CTCA	7	1.08597	0.968761		5	3	A3A	TA.C.AT	17	0.786767	0.0685422
5	2	A3B_CTD	C.C.AAC	20	0.600952	0.195045		5	3	A3B_full	AA.C.CG	23	1.08339	1.26276		5	4	A3A	CGG.C.C	9	0.786037	1.23294
5	3	A3B_CTD	TC.C.GG	28	0.599064	0.576189		5	3	A3B_full	CA.C.TA	8	1.08316	1.2248		5	4	A3A	CGA.C.A	19	0.785782	1.11195
5	4	A3B_CTD	AGA.C.C	9	0.597141	1.03428		5	3	A3B_full	TC.C.AT	10	1.08114	0.64204		5	5	A3A	TTAG.C.	22	0.785746	0.846481
5	5	A3B_CTD	TGAC.C.	25	0.596122	0.636343		5	4	A3B_full	GCC.C.A	28	1.07853	0.506718		5	2	A3A	A.C.TAA	11	0.783569	0.261346
5	2	A3B_CTD	C.C.TCA	7	0.594359	1.02946		5	3	A3B_full	TC.C.AC	11	1.07824	0.754872		5	1	A3A	.C.CGCA	21	0.783064	0.540231
5	5	A3B_CTD	AATG.C.	44	0.594187	0.289551		5	4	A3B_full	AAC.C.A	33	1.07682	1.01594		5	5	A3A	CCTG.C.	27	0.782498	0.341222
5	2	A3B_CTD	A.C.TTG	7	0.593832	0.517241		5	5	A3B_full	CTGC.C.	32	1.07429	0.32442		5	5	A3A	TGAG.C.	18	0.782246	0.691786
5	3	A3B_CTD	CG.C.TT	33	0.593046	0.254751		5	3	A3B_full	GA.C.AG	10	1.0719	0.851533		5	2	A3A	A.C.GCG	32	0.782034	0.57995
5	3	A3B_CTD	GA.C.AT	17	0.592883	0.192813		5	1	A3B_full	.C.ACCC	23	1.07066	0.66487		5	2	A3A	T.C.CAC	10	0.781805	1.12264
5	1	A3B_CTD	.C.CCGC	14	0.592313	1.02592		5	1	A3B_full	.C.TGGA	31	1.0704	1.16914		5	5	A3A	AAAA.C.	59	0.777902	0.30782
5	3	A3B_CTD	CG.C.AC	27	0.589557	0.217141		5	2	A3B_full	A.C.GTA	15	1.06744	1.1724		5	1	A3A	.C.CGCC	23	0.777437	1.02731
5	4	A3B_CTD	GTC.C.A	14	0.588872	0.0968099		5	1	A3B_full	.C.GCGT	33	1.06707	0.511494		5	5	A3A	CAAC.C.	30	0.773599	0.664944
5	4	A3B_CTD	TTT.C.C	26	0.588403	0.752621		5	5	A3B_full	CCGC.C.	23	1.06352	0.798641		5	3	A3A	TA.C.TC	12	0.773479	0.659747
5	1	A3B_CTD	.C.GGAT	35	0.588317	0.601059		5	4	A3B_full	CGG.C.A	30	1.06189	0.382701		5	2	A3A	A.C.CAC	32	0.773224	0.241763
5	4	A3B_CTD	GAC.C.A	16	0.587548	0.2732		5	2	A3B_full	G.C.GAA	30	1.05847	0.62758		5	3	A3A	GT.C.CA	14	0.772694	0.979491
5	4	A3B_CTD	ACT.C.G	8	0.587406	0.512089		5	2	A3B_full	G.C.GGA	14	1.05688	0.919154		5	2	A3A	G.C.TCG	15	0.772468	0.571905
5	2	A3B_CTD	G.C.TGG	51	0.587334	0.453538		5	3	A3B_full	GC.C.AT	17	1.05575	0.672692		5	5	A3A	TTCC.C.	16	0.771967	1.54393
5	1	A3B_CTD	.C.AGGC	31	0.586855	0.375423		5	2	A3B_full	C.C.CGT	6	1.05498	1.08951		5	5	A3A	ACTC.C.	13	0.771778	1.27045
5	2	A3B_CTD	C.C.CAC	10	0.586304	0.151524		5	2	A3B_full	G.C.GGT	36	1.05474	0.712459		5	4	A3A	AAG.C.C	20	0.77074	1.06742
5	4	A3B_CTD	TGA.C.G	28	0.586165	0.110165		5	4	A3B_full	TAG.C.G	15	1.05451	0.754595		5	1	A3A	.C.TTCA	26	0.769417	0.417422
5	2	A3B_CTD	T.C.ACG	39	0.584375	0.15805		5	4	A3B_full	CGG.C.C	9	1.0542	0.69196		5	4	A3A	AAA.C.A	40	0.769278	0.628858
5	3	A3B_CTD	TT.C.AC	25	0.583155	0.330799		5	3	A3B_full	CC.C.GT	7	1.0524	1.19541		5	5	A3A	TCTT.C.	28	0.768942	0.540965
5	3	A3B_CTD	GT.C.GG	8	0.581779	0.510389		5	1	A3B_full	.C.GAAC	24	1.05228	0.528496		5	2	A3A	G.C.TCA	16	0.764544	1.52909
5	1	A3B_CTD	.C.TATT	8	0.580237	1.005		5	1	A3B_full	.C.GGAA	21	1.0522	0.525356		5	5	A3A	TTTG.C.	47	0.763112	0.540943
5	3	A3B_CTD	AC.C.GG	19	0.576434	0.50634		5	5	A3B_full	CTGG.C.	45	1.05217	0.470791		5	1	A3A	.C.GTGC	13	0.762301	0.582989
5	1	A3B_CTD	.C.GATA	31	0.57573	0.562771		5	3	A3B_full	CG.C.GT	34	1.04972	1.10493		5	4	A3A	GAA.C.T	19	0.760727	0.614426
5	2	A3B_CTD	T.C.TCG	5	0.574713	0.995431		5	1	A3B_full	.C.ATAA	27	1.04789	0.417717		5	2	A3A	C.C.AAC	20	0.760182	0.546943
5	3	A3B_CTD	CT.C.CA	9	0.573871	0.993973		5	1	A3B_full	.C.CGAC	8	1.04748	0.634138		5	1	A3A	.C.TCAC	13	0.75645	0.935478
5	5	A3B_CTD	CAGG.C.	35	0.572341	0.3114		5	4	A3B_full	GAA.C.G	18	1.04731	1.31813		5	4	A3A	GTG.C.T	34	0.752819	0.816994
5	5	A3B_CTD	AGTA.C.	19	0.571837	0.243526		5	4	A3B_full	CGC.C.A	44	1.0449	0.907485		5	2	A3A	C.C.ACA	24	0.751891	0.717776
5	2	A3B_CTD	G.C.GCA	38	0.570873	0.497685		5	1	A3B_full	.C.ACCT	14	1.04326	0.518035		5	5	A3A	AGTA.C.	19	0.751705	0.381541
5	2	A3B_CTD	G.C.AGG	26	0.569617	0.329279		5	2	A3B_full	A.C.GAC	21	1.04282	0.836727		5	1	A3A	.C.AAAA	49	0.748535	0.112631
5	2	A3B_CTD	G.C.AAT	57	0.568942	0.252078		5	4	A3B_full	TGA.C.C	25	1.04124	0.621639		5	2	A3A	T.C.TAC	13	0.747886	0.708689
5	4	A3B_CTD	AGG.C.A	22	0.566063	0.373217		5	3	A3B_full	GA.C.GG	18	1.04124	0.782877		5	5	A3A	CAGA.C.	33	0.747022	0.477125
5	3	A3B_CTD	CC.C.AT	14	0.56539	0.979284		5	1	A3B_full	.C.CTGA	33	1.04096	0.74602		5	1	A3A	.C.GAGA	5	0.746269	1.49254
5	1	A3B_CTD	.C.AACT	17	0.564283	0.393545		5	4	A3B_full	CAG.C.T	35	1.04074	0.697467		5	2	A3A	C.C.TCC	9	0.746138	0.884269
5	2	A3B_CTD	T.C.ATG	20	0.563953	0.650231		5	5	A3B_full	CGCA.C.	24	1.03972	0.592734		5	1	A3A	.C.ATCT	23	0.745846	0.72866
5	4	A3B_CTD	AGT.C.C	11	0.56342	0.62501		5	3	A3B_full	GG.C.AA	45	1.03906	0.466893		5	3	A3A	CT.C.GA	12	0.744222	1.0618
5	2	A3B_CTD	C.C.GCT	32	0.563313	0.128195		5	3	A3B_full	CT.C.TA	10	1.03883	0.644543		5	1	A3A	.C.CCAT	15	0.741395	1.05833
5	1	A3B_CTD	.C.GAAT	17	0.5617	0.097704		5	1	A3B_full	.C.GGCC	9	1.03874	0.8472		5	5	A3A	CGCT.C.	8	0.741031	0.911746
5	1	A3B_CTD	.C.TCTC	7	0.560224	0.970337		5	4	A3B_full	GAA.C.A	30	1.0381	0.841628		5	5	A3A	CTTG.C.	26	0.739076	0.806259
5	2	A3B_CTD	C.C.GAA	17	0.5593	0.584662		5	3	A3B_full	GC.C.TA	14	1.03755	0.934687		5	5	A3A	CTGG.C.	45	0.737698	0.160893
5	1	A3B_CTD	.C.CGTT	26	0.558948	0.380164		5	1	A3B_full	.C.TAAA	18	1.03641	0.651142		5	5	A3A	TCGC.C.	38	0.734634	0.183281
5	2	A3B_CTD	G.C.GCG	41	0.558247	0.0441768		5	5	A3B_full	ATTG.C.	61	1.03571	0.743967		5	2	A3A	G.C.GCG	41	0.734368	0.901578
5	1	A3B_CTD	.C.CTAA	5	0.555556	0.96225		5	4	A3B_full	GTG.C.T	34	1.03514	0.745259		5	4	A3A	GAG.C.A	15	0.734068	1.18523
5	2	A3B_CTD	G.C.ACA	16	0.555442	0.494507		5	2	A3B_full	A.C.AAG	10	1.03435	0.456093		5	3	A3A	TG.C.TG	72	0.731869	0.199851
5	4	A3B_CTD	GCG.C.G	39	0.553908	0.199226		5	2	A3B_full	C.C.ATT	26	1.03432	0.488652		5	1	A3A	.C.CTTT	10	0.731108	1.12934
5	5	A3B_CTD	AGCA.C.	34	0.55385	0.50187		5	1	A3B_full	.C.GATC	29	1.0325	0.648316		5	5	A3A	CCAC.C.	22	0.730013	0.910286
5	1	A3B_CTD	.C.ACCA	58	0.553294	0.229668		5	1	A3B_full	.C.TCCA	10	1.0316	1.53551		5	2	A3A	A.C.CTG	45	0.729568	0.820931
5	2	A3B_CTD	A.C.TCG	8	0.549041	0.950966		5	1	A3B_full	.C.GTAT	15	1.0306	0.917551		5	5	A3A	ATCA.C.	35	0.727667	0.475524
5	2	A3B_CTD	C.C.ATC	20	0.54685	0.679261		5	5	A3B_full	ACGG.C.	22	1.03026	0.493325		5	2	A3A	C.C.AGT	30	0.727483	0.39864
5	1	A3B_CTD	.C.CAAT	17	0.5455	0.302796		5	3	A3B_full	GC.C.TT	17	1.02923	0.932133		5	5	A3A	CACC.C.	23	0.723575	0.484427
5	4	A3B_CTD	CGG.C.A	30	0.54538	0.466823		5	4	A3B_full	CGC.C.T	20	1.02813	0.650986		5	2	A3A	G.C.GTT	31	0.722014	0.299177
5	5	A3B_CTD	TGGC.C.	23	0.544776	0.29676		5	5	A3B_full	ATGG.C.	20	1.02751	0.66483		5	3	A3A	GG.C.GT	29	0.720299	0.515976
5	1	A3B_CTD	.C.GGGT	23	0.542353	0.211019		5	4	A3B_full	GTG.C.G	28	1.02718	0.734791		5	1	A3A	.C.AGAC	35	0.719864	0.140574
5	1	A3B_CTD	.C.CCAT	15	0.542166	0.123785		5	3	A3B_full	CT.C.CA	9	1.0266	1.14781		5	4	A3A	CAA.C.T	17	0.719309	0.606805
5	1	A3B_CTD	.C.CAGC	50	0.53921	0.206765		5	1	A3B_full	.C.AGCA	74	1.02468	0.479524		5	1	A3A	.C.ACAC	12	0.715684	0.760903
5	1	A3B_CTD	.C.GCGA	27	0.538264	0.32011		5	4	A3B_full	TAC.C.T	11	1.02467	1.2492		5	3	A3A	TT.C.GC	29	0.715388	0.0695416
5	1	A3B_CTD	.C.CCAA	9	0.536057	0.547205		5	5	A3B_full	ATAC.C.	29	1.02231	0.870563		5	5	A3A	TGCA.C.	19	0.714497	0.73602
5	3	A3B_CTD	GC.C.CA	28	0.53419	0.212818		5	3	A3B_full	GA.C.GT	21	1.02006	0.675785		5	3	A3A	TT.C.AT	28	0.713203	0.258082
5	2	A3B_CTD	C.C.GTC	19	0.533992	0.924902		5	1	A3B_full	.C.TGAC	46	1.01916	1.00838		5	4	A3A	GTG.C.A	19	0.712641	0.618083
5	3	A3B_CTD	CG.C.CC	14	0.533973	0.550104		5	1	A3B_full	.C.TGCT	41	1.01507	1.06264		5	4	A3A	GTA.C.G	18	0.712299	1.00302
5	5	A3B_CTD	TGTA.C.	10	0.531892	0.46152		5	4	A3B_full	TTA.C.G	30	1.01391	0.320857		5	5	A3A	CATA.C.	24	0.711783	0.31215
5	4	A3B_CTD	GCG.C.T	24	0.531293	0.123151		5	2	A3B_full	T.C.CTG	18	1.01126	0.453696		5	5	A3A	AGCA.C.	34	0.707785	0.555363
5	5	A3B_CTD	AGGC.C.	18	0.530729	0.5489		5	5	A3B_full	TATA.C.	13	1.00762	1.35512		5	4	A3A	ACA.C.G	11	0.705468	0.822197
5	1	A3B_CTD	.C.GGTA	20	0.530726	0.487728		5	2	A3B_full	C.C.AAT	15	1.00536	0.926734		5	2	A3A	A.C.AAC	25	0.705446	0.278404
5	1	A3B_CTD	.C.GGGA	12	0.529783	0.582181		5	1	A3B_full	.C.GCCC	20	1.00328	0.774954		5	5	A3A	TAAA.C.	38	0.703388	0.335112
5	2	A3B_CTD	A.C.TGC	33	0.528694	0.768216		5	4	A3B_full	ATA.C.G	15	1.00274	0.770383		5	3	A3A	AC.C.GC	37	0.703228	0.25918
5	5	A3B_CTD	TGCG.C.	39	0.524518	0.179134		5	5	A3B_full	TCTG.C.	20	1.00021	0.811953		5	3	A3A	TT.C.CC	16	0.702995	1.04745
5	5	A3B_CTD	CTAC.C.	6	0.524109	0.907783		5	1	A3B_full	.C.ATGC	18	1.00018	0.584358		5	1	A3A	.C.CCTT	10	0.702755	1.10582
5	3	A3B_CTD	AC.C.TG	44	0.522557	0.341838		5	4	A3B_full	TCT.C.T	15	0.998336	0.636013		5	3	A3A	TG.C.GC	36	0.702264	0.333851
5	4	A3B_CTD	GGA.C.G	12	0.520347	0.452107		5	1	A3B_full	.C.ATCA	45	0.993483	0.610505		5	1	A3A	.C.GAAT	17	0.700226	0.586001
5	4	A3B_CTD	TTA.C.G	30	0.519697	0.513014		5	5	A3B_full	CTGA.C.	45	0.993162	0.771507		5	4	A3A	ACA.C.C	14	0.698584	1.39717
5	5	A3B_CTD	AGGG.C.	6	0.519211	0.899299		5	2	A3B_full	G.C.TGG	51	0.992691	0.638343		5	1	A3A	.C.CGCT	31	0.695796	0.403473
5	5	A3B_CTD	TCCA.C.	11	0.518113	0.897398		5	1	A3B_full	.C.ATTT	21	0.99239	0.529895		5	4	A3A	CGG.C.T	18	0.695596	0.463951
5	3	A3B_CTD	AC.C.GC	37	0.514437	0.24871		5	5	A3B_full	AGCC.C.	20	0.991469	1.11033		5	4	A3A	GTG.C.G	28	0.692852	0.943792
5	1	A3B_CTD	.C.ACCC	23	0.514084	0.169156		5	2	A3B_full	A.C.CTC	11	0.989828	0.700948		5	3	A3A	TG.C.CT	21	0.692762	0.296645
5	1	A3B_CTD	.C.CTGA	33	0.512319	0.352204		5	1	A3B_full	.C.AGTT	33	0.98916	0.851545		5	5	A3A	AGAT.C.	27	0.690723	0.31448
5	3	A3B_CTD	CG.C.GT	34	0.510509	0.524459		5	1	A3B_full	.C.CTTC	18	0.989058	0.774201		5	5	A3A	CAGT.C.	22	0.689166	1.13988
5	5	A3B_CTD	CACA.C.	11	0.509467	0.882423		5	2	A3B_full	G.C.CCG	12	0.987256	0.637215		5	1	A3A	.C.GACC	22	0.689071	0.982199
5	3	A3B_CTD	GG.C.CT	18	0.509211	0.88198		5	4	A3B_full	TGG.C.G	49	0.984903	0.36533		5	1	A3A	.C.ATAA	27	0.689007	0.493469
5	5	A3B_CTD	ACAA.C.	25	0.506299	0.45688		5	1	A3B_full	.C.AAAC	27	0.982252	0.556031		5	1	A3A	.C.GCCA	53	0.687795	0.29514
5	3	A3B_CTD	CC.C.GC	14	0.505436	0.497658		5	1	A3B_full	.C.CGTT	26	0.981707	1.17587		5	4	A3A	ATC.C.A	33	0.686729	0.350913
5	3	A3B_CTD	CC.C.CA	6	0.505051	0.874773		5	1	A3B_full	.C.CTTA	12	0.980654	0.93966		5	2	A3A	G.C.AAA	47	0.68594	0.282328
5	4	A3B_CTD	CAG.C.C	30	0.504565	0.613092		5	4	A3B_full	CGG.C.T	18	0.980442	1.0575		5	5	A3A	AACG.C.	32	0.684445	0.995233
5	3	A3B_CTD	TT.C.TC	24	0.504383	0.451745		5	4	A3B_full	ACG.C.G	32	0.979705	0.821679		5	1	A3A	.C.GCGC	40	0.684075	0.2309
5	1	A3B_CTD	.C.GGTC	17	0.503931	0.556031		5	4	A3B_full	ACA.C.A	13	0.977473	0.687503		5	3	A3A	GT.C.GA	11	0.682348	0.515879
5	1	A3B_CTD	.C.AGTC	24	0.502724	0.266728		5	3	A3B_full	AC.C.TA	7	0.977152	0.964294		5	4	A3A	CCG.C.C	23	0.681565	0.350208
5	3	A3B_CTD	TG.C.CT	21	0.502174	0.167387		5	5	A3B_full	TTAA.C.	31	0.975095	0.436588		5	5	A3A	CAAA.C.	28	0.6798	0.469374
5	1	A3B_CTD	.C.CTAT	7	0.500949	0.436839		5	1	A3B_full	.C.TGAT	50	0.975077	0.743562		5	1	A3A	.C.GCAT	31	0.679359	0.385639
5	4	A3B_CTD	GAG.C.A	15	0.500565	0.181346		5	5	A3B_full	AGCG.C.	27	0.97447	0.813356		5	3	A3A	GT.C.AA	27	0.679208	0.549179
5	2	A3B_CTD	A.C.GCC	30	0.500514	0.519998		5	3	A3B_full	CG.C.CA	46	0.973367	0.987135		5	3	A3A	TA.C.GC	26	0.678605	0.634683
5	2	A3B_CTD	C.C.AGA	34	0.498449	0.214037		5	2	A3B_full	T.C.CGT	9	0.969327	1.18744		5	3	A3A	GT.C.GT	21	0.675152	0.6886
5	5	A3B_CTD	CGAC.C.	21	0.4982	0.529172		5	3	A3B_full	GC.C.CA	28	0.966618	0.69307		5	3	A3A	AC.C.GA	12	0.674764	0.806077
5	4	A3B_CTD	CCT.C.C	9	0.497392	0.449599		5	5	A3B_full	TTTA.C.	44	0.963595	0.651775		5	2	A3A	C.C.GCA	21	0.673365	0.495927
5	4	A3B_CTD	TTC.C.C	16	0.496659	0.121626		5	2	A3B_full	C.C.GCA	21	0.963324	0.776288		5	3	A3A	TC.C.TC	6	0.672479	1.34496
5	4	A3B_CTD	ATG.C.A	18	0.496349	0.582364		5	3	A3B_full	AC.C.AG	27	0.96237	0.58766		5	5	A3A	CACG.C.	31	0.672227	0.335618
5	1	A3B_CTD	.C.AAGA	10	0.49569	0.445344		5	4	A3B_full	GGC.C.A	23	0.961303	0.308874		5	5	A3A	TAAC.C.	29	0.671018	0.598394
5	5	A3B_CTD	TCGC.C.	38	0.495333	0.224531		5	1	A3B_full	.C.TGAA	38	0.959754	0.396861		5	1	A3A	.C.ATCA	45	0.670221	0.478656
5	4	A3B_CTD	ACC.C.G	22	0.494689	0.352241		5	5	A3B_full	CAAC.C.	30	0.958679	0.785616		5	3	A3A	CC.C.AT	14	0.6699	0.479744
5	5	A3B_CTD	TTTG.C.	47	0.494657	0.273658		5	1	A3B_full	.C.ACAC	12	0.95571	0.91848		5	4	A3A	ATA.C.C	28	0.669676	0.471215
5	5	A3B_CTD	CTCA.C.	14	0.49415	0.855894		5	3	A3B_full	AG.C.CC	20	0.9543	0.845614		5	3	A3A	CG.C.GA	23	0.668975	0.252383
5	2	A3B_CTD	T.C.CAT	10	0.494042	0.432821		5	3	A3B_full	GG.C.GG	25	0.953041	0.827065		5	5	A3A	CTCG.C.	17	0.668918	0.537678
5	1	A3B_CTD	.C.CGAT	16	0.492888	0.175373		5	2	A3B_full	C.C.TTC	18	0.952558	0.767544		5	3	A3A	AA.C.AA	41	0.66645	0.234851
5	3	A3B_CTD	TA.C.TG	27	0.492439	0.677008		5	1	A3B_full	.C.CGGA	28	0.950996	0.697082		5	2	A3A	C.C.CAC	10	0.665643	1.33129
5	4	A3B_CTD	GAA.C.G	18	0.491149	0.136864		5	1	A3B_full	.C.GCTT	33	0.949636	0.703459		5	4	A3A	TTC.C.T	24	0.665009	0.216147
5	5	A3B_CTD	CCGG.C.	15	0.490526	0.485252		5	1	A3B_full	.C.GGTA	20	0.949094	0.635321		5	1	A3A	.C.CGGC	14	0.664568	0.541921
5	5	A3B_CTD	TTTA.C.	44	0.489936	0.204642		5	2	A3B_full	G.C.GTT	31	0.945093	0.610607		5	4	A3A	CAC.C.A	59	0.662835	0.322008
5	1	A3B_CTD	.C.TCTT	13	0.48906	0.430325		5	3	A3B_full	TG.C.AT	18	0.943901	0.36197		5	2	A3A	G.C.TTG	18	0.657559	0.44368
5	5	A3B_CTD	CGCG.C.	40	0.488307	0.279967		5	1	A3B_full	.C.AACC	29	0.943357	0.896429		5	1	A3A	.C.TGCC	31	0.656226	0.583727
5	2	A3B_CTD	A.C.TCA	11	0.487972	0.845191		5	1	A3B_full	.C.GCCT	21	0.941686	0.508169		5	5	A3A	AAGA.C.	10	0.653935	0.761784
5	3	A3B_CTD	TC.C.AC	11	0.486402	0.430618		5	2	A3B_full	C.C.TGA	33	0.941481	0.709527		5	4	A3A	GGA.C.G	12	0.652357	0.875785
5	1	A3B_CTD	.C.TCAT	15	0.485959	0.841706		5	2	A3B_full	C.C.ACC	21	0.940089	0.820291		5	1	A3A	.C.TAAC	11	0.652082	1.30416
5	4	A3B_CTD	GCG.C.A	32	0.485076	0.238577		5	3	A3B_full	GC.C.AG	38	0.939824	0.343904		5	5	A3A	TTGC.C.	45	0.648068	0.246001
5	1	A3B_CTD	.C.ATAC	23	0.484743	0.839599		5	1	A3B_full	.C.TTTT	19	0.938725	0.77399		5	1	A3A	.C.AACC	29	0.647729	0.622987
5	5	A3B_CTD	TTAC.C.	29	0.484562	0.0565783		5	2	A3B_full	G.C.AAT	57	0.938301	0.552667		5	4	A3A	TGA.C.T	11	0.647014	0.790542
5	4	A3B_CTD	TCA.C.C	19	0.484335	0.421961		5	2	A3B_full	C.C.AAA	26	0.937266	0.567525		5	1	A3A	.C.CATC	22	0.646259	0.561411
5	5	A3B_CTD	CACG.C.	31	0.484115	0.051673		5	2	A3B_full	G.C.CTG	35	0.936379	0.703306		5	4	A3A	GGC.C.A	23	0.644447	0.900008
5	1	A3B_CTD	.C.GGAC	15	0.483602	0.080078		5	4	A3B_full	AGG.C.C	18	0.936348	0.770261		5	5	A3A	ATGC.C.	29	0.644121	0.341127
5	5	A3B_CTD	AACG.C.	32	0.482518	0.534784		5	3	A3B_full	CT.C.TT	12	0.932841	0.598937		5	5	A3A	ACTG.C.	33	0.642484	0.77008
5	1	A3B_CTD	.C.ACGT	7	0.481	0.833117		5	1	A3B_full	.C.CACA	24	0.931685	0.749028		5	4	A3A	TAG.C.T	10	0.64112	0.813376
5	4	A3B_CTD	AGG.C.C	18	0.480599	0.434154		5	2	A3B_full	A.C.GAA	18	0.930179	0.254487		5	3	A3A	CG.C.AA	15	0.641024	1.28205
5	1	A3B_CTD	.C.CCAC	10	0.480512	0.832271		5	1	A3B_full	.C.GGCA	30	0.924473	0.40669		5	1	A3A	.C.GAAA	31	0.640769	0.669207
5	2	A3B_CTD	T.C.TAC	13	0.478791	0.82929		5	3	A3B_full	TA.C.AG	19	0.923973	0.40177		5	1	A3A	.C.CTTC	18	0.640542	0.462476
5	2	A3B_CTD	A.C.TCC	13	0.47788	0.827712		5	1	A3B_full	.C.GTTA	24	0.92263	0.486407		5	3	A3A	TG.C.AG	21	0.634927	0.531289
5	5	A3B_CTD	CGTC.C.	13	0.47788	0.414942		5	4	A3B_full	GAC.C.A	16	0.922122	0.396499		5	3	A3A	TA.C.AG	19	0.634021	0.717282
5	1	A3B_CTD	.C.CGCA	21	0.477763	0.514695		5	1	A3B_full	.C.CACC	21	0.921873	0.440009		5	2	A3A	A.C.CAG	28	0.630074	0.582866
5	4	A3B_CTD	AGC.C.G	19	0.476116	0.0195031		5	3	A3B_full	AG.C.GC	25	0.917041	0.53401		5	2	A3A	T.C.ACC	19	0.628312	0.664434
5	5	A3B_CTD	ACGC.C.	29	0.475353	0.176253		5	5	A3B_full	TGTG.C.	18	0.914725	0.880326		5	2	A3A	G.C.GGT	36	0.626675	0.189775
5	3	A3B_CTD	AA.C.CA	32	0.474099	0.385024		5	2	A3B_full	A.C.TTA	11	0.914195	0.888361		5	1	A3A	.C.AGCA	74	0.626069	0.374309
5	1	A3B_CTD	.C.ACGC	27	0.474018	0.0784964		5	1	A3B_full	.C.GTAC	18	0.912114	0.583562		5	2	A3A	G.C.CTG	35	0.623801	0.337355
5	4	A3B_CTD	TTG.C.T	19	0.472808	0.155918		5	3	A3B_full	TG.C.GT	33	0.911834	0.731709		5	3	A3A	CA.C.CC	23	0.622742	0.720896
5	2	A3B_CTD	C.C.AAT	15	0.472487	0.441849		5	3	A3B_full	GA.C.CG	18	0.911209	0.351154		5	5	A3A	TACG.C.	26	0.621063	0.618478
5	3	A3B_CTD	TT.C.TG	38	0.471985	0.419078		5	3	A3B_full	CG.C.GA	23	0.910934	0.726295		5	1	A3A	.C.TGAC	46	0.616678	0.702916
5	3	A3B_CTD	AA.C.AG	26	0.47193	0.441247		5	1	A3B_full	.C.GCGC	40	0.910732	0.67424		5	2	A3A	T.C.GGG	7	0.616245	0.818797
5	5	A3B_CTD	ACTA.C.	16	0.471464	0.46148		5	3	A3B_full	TT.C.CC	16	0.909032	0.377405		5	1	A3A	.C.ACGC	27	0.614919	0.488419
5	2	A3B_CTD	A.C.TAA	11	0.471423	0.432413		5	3	A3B_full	TC.C.CG	11	0.908868	0.89858		5	4	A3A	TCG.C.C	42	0.614786	0.368416
5	3	A3B_CTD	AT.C.AC	36	0.471011	0.353215		5	1	A3B_full	.C.AAGC	18	0.906973	0.662396		5	4	A3A	CAA.C.C	30	0.612997	0.495137
5	2	A3B_CTD	G.C.GCT	27	0.47021	0.225837		5	3	A3B_full	AG.C.GG	33	0.904877	0.577841		5	1	A3A	.C.TTGC	23	0.612384	0.341773
5	2	A3B_CTD	C.C.CAA	9	0.469954	0.813984		5	1	A3B_full	.C.CTGC	26	0.904407	0.504765		5	3	A3A	AT.C.AC	36	0.610741	0.368037
5	3	A3B_CTD	TA.C.GT	15	0.468035	0.429428		5	4	A3B_full	TGC.C.T	21	0.903794	0.552403		5	2	A3A	A.C.GAC	21	0.610679	0.422097
5	2	A3B_CTD	A.C.GTA	15	0.467304	0.809395		5	3	A3B_full	AG.C.CA	34	0.901655	0.559736		5	2	A3A	A.C.TAC	17	0.610142	0.766423
5	1	A3B_CTD	.C.GCTC	7	0.466853	0.808614		5	2	A3B_full	G.C.AAA	47	0.900785	0.698531		5	5	A3A	AGGC.C.	18	0.60977	0.555134
5	4	A3B_CTD	CTT.C.C	36	0.465292	0.206502		5	5	A3B_full	AAGG.C.	19	0.900273	0.45798		5	4	A3A	GAA.C.A	30	0.607238	0.579735
5	1	A3B_CTD	.C.GCTA	16	0.465188	0.505116		5	1	A3B_full	.C.ACAT	11	0.90014	1.14405		5	3	A3A	CT.C.AT	15	0.607063	0.517165
5	3	A3B_CTD	TA.C.CT	11	0.465085	0.408198		5	2	A3B_full	G.C.AAG	23	0.899635	0.522535		5	3	A3A	CC.C.GT	7	0.605852	0.74804
5	4	A3B_CTD	TAG.C.T	10	0.464839	0.805126		5	2	A3B_full	A.C.TGA	23	0.897989	0.823482		5	2	A3A	C.C.CAT	14	0.603935	0.73394
5	1	A3B_CTD	.C.GATC	29	0.464698	0.10496		5	2	A3B_full	C.C.TTA	12	0.897069	0.563036		5	2	A3A	G.C.GTA	26	0.603655	0.541768
5	4	A3B_CTD	TGG.C.T	35	0.464555	0.0844575		5	4	A3B_full	ACT.C.C	13	0.897018	1.01012		5	1	A3A	.C.TGTT	27	0.603289	0.556938
5	4	A3B_CTD	TCA.C.G	41	0.463285	0.394277		5	2	A3B_full	A.C.GCA	31	0.896622	0.645099		5	2	A3A	A.C.TGG	29	0.60328	0.578759
5	1	A3B_CTD	.C.TTCC	36	0.463103	0.162564		5	1	A3B_full	.C.ACGC	27	0.896259	0.669977		5	5	A3A	TCCA.C.	11	0.601753	0.82501
5	3	A3B_CTD	AT.C.TG	32	0.463075	0.432923		5	4	A3B_full	ATA.C.A	16	0.895263	0.396742		5	2	A3A	T.C.TCC	13	0.600962	1.20192
5	5	A3B_CTD	TTCG.C.	31	0.462256	0.342189		5	2	A3B_full	C.C.CCA	6	0.89396	1.02818		5	5	A3A	TATA.C.	13	0.600601	1.2012
5	2	A3B_CTD	A.C.CAC	32	0.462021	0.235968		5	3	A3B_full	CT.C.TC	7	0.893784	1.6133		5	5	A3A	CAGG.C.	35	0.600547	0.231754
5	2	A3B_CTD	G.C.TCT	13	0.462	0.800208		5	3	A3B_full	TT.C.AC	25	0.893578	0.353691		5	1	A3A	.C.ACTA	8	0.600517	0.894934
5	2	A3B_CTD	G.C.TTA	17	0.461794	0.452605		5	5	A3B_full	TGCG.C.	39	0.893164	0.63872		5	2	A3A	A.C.ACA	13	0.598007	0.480303
5	5	A3B_CTD	TAGC.C.	14	0.460332	0.797319		5	3	A3B_full	GA.C.GA	16	0.89291	0.68753		5	2	A3A	G.C.GCT	27	0.597901	0.52161
5	1	A3B_CTD	.C.TGGA	31	0.460007	0.234007		5	1	A3B_full	.C.ATGT	16	0.892249	0.396825		5	3	A3A	TG.C.AC	19	0.597298	0.745992
5	5	A3B_CTD	ACGA.C.	22	0.459457	0.572791		5	1	A3B_full	.C.GCCA	53	0.890219	0.410553		5	1	A3A	.C.GCTA	16	0.596102	0.397716
5	3	A3B_CTD	TT.C.CT	24	0.457064	0.557204		5	4	A3B_full	CGC.C.C	12	0.889812	0.560823		5	5	A3A	ACGT.C.	20	0.596065	0.551679
5	1	A3B_CTD	.C.GTGT	11	0.45695	0.791461		5	2	A3B_full	C.C.ACA	24	0.888555	0.516549		5	2	A3A	C.C.ACT	22	0.594426	1.18885
5	1	A3B_CTD	.C.ACTA	8	0.455252	0.400449		5	3	A3B_full	TA.C.CC	10	0.886461	0.591994		5	4	A3A	TTA.C.G	30	0.591631	0.631382
5	2	A3B_CTD	C.C.GTA	16	0.454372	0.443445		5	5	A3B_full	CGCG.C.	40	0.886078	0.418238		5	5	A3A	ATTG.C.	61	0.591108	0.344056
5	2	A3B_CTD	A.C.GGG	7	0.453515	0.785511		5	5	A3B_full	TAAA.C.	38	0.883562	0.540168		5	2	A3A	G.C.CCA	29	0.59098	0.423231
5	4	A3B_CTD	ACG.C.G	32	0.452862	0.396098		5	1	A3B_full	.C.TTGA	12	0.883209	0.666342		5	1	A3A	.C.GTGT	11	0.590902	1.1818
5	3	A3B_CTD	TC.C.TT	15	0.450105	0.436099		5	1	A3B_full	.C.CGCC	23	0.881233	0.658746		5	3	A3A	CG.C.GC	38	0.59002	0.17218
5	5	A3B_CTD	ATGC.C.	29	0.449663	0.436718		5	2	A3B_full	G.C.ATA	31	0.880395	0.49466		5	3	A3A	AG.C.GG	33	0.589426	0.283201
5	2	A3B_CTD	A.C.TGA	23	0.448927	0.139808		5	4	A3B_full	TGG.C.C	23	0.879912	0.450674		5	4	A3A	TCG.C.G	23	0.589415	0.563106
5	4	A3B_CTD	ACG.C.C	30	0.448838	0.206155		5	4	A3B_full	AGC.C.G	19	0.879736	0.84798		5	1	A3A	.C.GATC	29	0.588368	0.502501
5	4	A3B_CTD	TGG.C.G	49	0.447879	0.233278		5	1	A3B_full	.C.TTCA	26	0.878361	0.239786		5	4	A3A	AGC.C.A	37	0.585974	0.328433
5	5	A3B_CTD	TCGA.C.	11	0.447006	0.426545		5	2	A3B_full	C.C.AGC	52	0.878172	0.367936		5	2	A3A	A.C.GTC	21	0.584543	0.343173
5	5	A3B_CTD	TTAA.C.	31	0.447001	0.266493		5	4	A3B_full	AGC.C.C	20	0.877119	0.660037		5	1	A3A	.C.ACGA	8	0.584463	0.687542
5	2	A3B_CTD	A.C.GCG	32	0.446157	0.289465		5	4	A3B_full	AAA.C.G	27	0.876431	0.51329		5	2	A3A	G.C.AAG	23	0.583714	0.269162
5	4	A3B_CTD	CTC.C.A	10	0.445804	0.772156		5	1	A3B_full	.C.GGTT	23	0.876012	0.882113		5	3	A3A	TG.C.CC	23	0.582649	0.764631
5	5	A3B_CTD	CGGG.C.	13	0.44422	0.517288		5	2	A3B_full	A.C.AAC	25	0.8754	0.565653		5	3	A3A	TC.C.AT	10	0.581395	1.16279
5	5	A3B_CTD	AGAG.C.	13	0.443858	0.405101		5	5	A3B_full	AGTA.C.	19	0.872101	0.663606		5	3	A3A	CG.C.AT	28	0.581311	0.236553
5	4	A3B_CTD	GGA.C.T	11	0.442655	0.766701		5	4	A3B_full	TCG.C.G	23	0.867728	0.248911		5	1	A3A	.C.TCCA	10	0.581085	0.862975
5	3	A3B_CTD	AA.C.GA	21	0.441625	0.427482		5	2	A3B_full	T.C.TCC	13	0.867561	0.646068		5	1	A3A	.C.TTCC	36	0.580892	0.454041
5	4	A3B_CTD	TCT.C.T	15	0.441142	0.481696		5	2	A3B_full	G.C.ACT	20	0.866794	0.642524		5	2	A3A	A.C.GCC	30	0.580032	0.455746
5	5	A3B_CTD	CTCG.C.	17	0.441049	0.421998		5	1	A3B_full	.C.GCAA	17	0.865614	0.752272		5	5	A3A	CATC.C.	21	0.579185	0.394868
5	4	A3B_CTD	CGT.C.C	12	0.441028	0.382086		5	1	A3B_full	.C.CAGC	50	0.864588	0.567354		5	4	A3A	CCG.C.A	22	0.579056	0.439259
5	1	A3B_CTD	.C.GAAC	24	0.44093	0.288545		5	4	A3B_full	AGA.C.G	32	0.862582	0.441001		5	5	A3A	ACGA.C.	22	0.578846	0.506903
5	4	A3B_CTD	TCA.C.T	15	0.440433	0.38193		5	2	A3B_full	A.C.GCC	30	0.862047	0.788967		5	4	A3A	CCA.C.C	22	0.577861	0.635857
5	1	A3B_CTD	.C.CATT	26	0.440235	0.76251		5	5	A3B_full	AAAC.C.	45	0.860562	0.470625		5	2	A3A	T.C.AAG	13	0.577179	0.51275
5	5	A3B_CTD	ACTG.C.	33	0.438973	0.356954		5	3	A3B_full	AA.C.AG	26	0.860391	0.883547		5	1	A3A	.C.GATT	26	0.5767	0.18851
5	4	A3B_CTD	GGC.C.A	23	0.438901	0.126301		5	5	A3B_full	TAAG.C.	18	0.858655	0.735985		5	4	A3A	GCA.C.A	17	0.576199	0.542409
5	1	A3B_CTD	.C.AGGA	18	0.438705	0.446193		5	1	A3B_full	.C.TCAT	15	0.85852	0.546504		5	4	A3A	ACG.C.C	30	0.576187	0.369175
5	1	A3B_CTD	.C.CACA	24	0.438567	0.490659		5	4	A3B_full	AGC.C.A	37	0.855548	0.275953		5	4	A3A	GAA.C.G	18	0.576153	0.693904
5	5	A3B_CTD	TTGG.C.	17	0.438506	0.759515		5	3	A3B_full	TG.C.CC	23	0.853544	0.684145		5	5	A3A	TTGA.C.	28	0.575825	0.153291
5	2	A3B_CTD	A.C.GAC	21	0.437398	0.457245		5	4	A3B_full	TTC.C.T	24	0.852667	0.529995		5	2	A3A	A.C.ATC	20	0.572921	0.38984
5	1	A3B_CTD	.C.ATTT	21	0.437371	0.580279		5	1	A3B_full	.C.CATC	22	0.850066	0.636029		5	1	A3A	.C.CGGT	19	0.572454	0.661013
5	2	A3B_CTD	A.C.AGG	13	0.436641	0.756284		5	1	A3B_full	.C.GTCC	12	0.849912	0.633216		5	3	A3A	AG.C.TG	35	0.572158	0.228339
5	2	A3B_CTD	C.C.GGA	28	0.436121	0.391165		5	4	A3B_full	CCT.C.C	9	0.849907	0.843181		5	5	A3A	AATA.C.	40	0.57204	0.496559
5	4	A3B_CTD	TTA.C.T	15	0.436107	0.37817		5	1	A3B_full	.C.AGAC	35	0.848897	0.377193		5	3	A3A	GC.C.AA	17	0.571416	0.678574
5	2	A3B_CTD	A.C.ACA	13	0.436081	0.406858		5	2	A3B_full	G.C.GCT	27	0.846856	0.666475		5	5	A3A	ATCG.C.	44	0.57065	0.135097
5	3	A3B_CTD	CA.C.CC	23	0.434831	0.125248		5	2	A3B_full	A.C.AGC	22	0.845572	0.636149		5	3	A3A	TG.C.AT	18	0.57006	0.391445
5	4	A3B_CTD	ATA.C.G	15	0.434639	0.752817		5	2	A3B_full	A.C.ACC	13	0.84247	1.36113		5	5	A3A	AAGC.C.	21	0.565982	0.339674
5	3	A3B_CTD	CG.C.AT	28	0.433355	0.15823		5	1	A3B_full	.C.CGTC	19	0.841975	0.598931		5	3	A3A	AG.C.AC	35	0.565345	0.408291
5	4	A3B_CTD	AAG.C.G	33	0.432546	0.377045		5	3	A3B_full	CA.C.AC	11	0.841965	0.57483		5	1	A3A	.C.ATGT	16	0.565131	0.478635
5	1	A3B_CTD	.C.AGCA	74	0.432337	0.217388		5	1	A3B_full	.C.CTTT	10	0.841804	0.941044		5	5	A3A	AATC.C.	21	0.563895	0.428264
5	3	A3B_CTD	GA.C.GT	21	0.432232	0.210382		5	5	A3B_full	CACG.C.	31	0.841756	0.399795		5	4	A3A	CTC.C.A	10	0.563136	1.12627
5	1	A3B_CTD	.C.TCCT	8	0.429553	0.744008		5	4	A3B_full	GAA.C.T	19	0.839563	0.622002		5	3	A3A	CT.C.AC	14	0.562197	0.393483
5	2	A3B_CTD	A.C.CAA	8	0.429553	0.744008		5	5	A3B_full	TAGG.C.	16	0.839269	0.501176		5	2	A3A	T.C.GTT	22	0.559742	0.570385
5	3	A3B_CTD	CA.C.GC	27	0.428913	0.506736		5	4	A3B_full	ATG.C.C	29	0.838215	0.840667		5	1	A3A	.C.CTCT	8	0.558436	1.11687
5	2	A3B_CTD	G.C.GAA	30	0.427802	0.408167		5	2	A3B_full	G.C.GAT	42	0.838028	0.381886		5	1	A3A	.C.AATC	23	0.558267	0.687381
5	1	A3B_CTD	.C.ATCA	45	0.427685	0.236741		5	4	A3B_full	GCG.C.G	39	0.836097	0.549474		5	4	A3A	CGT.C.T	32	0.556868	0.410179
5	4	A3B_CTD	TCT.C.G	5	0.42735	0.740193		5	4	A3B_full	CTG.C.A	22	0.833963	0.619391		5	1	A3A	.C.CCCT	5	0.555556	1.11111
5	1	A3B_CTD	.C.TAAC	11	0.426928	0.73946		5	5	A3B_full	ATTA.C.	38	0.833654	0.46639		5	2	A3A	A.C.CGC	36	0.555508	0.387496
5	4	A3B_CTD	CCG.C.A	22	0.426589	0.446852		5	1	A3B_full	.C.ACAA	15	0.832724	1.01619		5	4	A3A	GCC.C.G	11	0.554192	0.684244
5	5	A3B_CTD	TATC.C.	17	0.426199	0.738198		5	1	A3B_full	.C.ACGA	8	0.829266	1.21752		5	2	A3A	G.C.GTG	30	0.552732	0.187987
5	4	A3B_CTD	AGC.C.A	37	0.426123	0.211643		5	2	A3B_full	C.C.TAT	6	0.828429	0.806738		5	5	A3A	AACA.C.	12	0.55152	0.685113
5	5	A3B_CTD	AGCC.C.	20	0.420034	0.384639		5	1	A3B_full	.C.GTTC	18	0.826568	0.594314		5	3	A3A	CA.C.AC	11	0.550596	0.665482
5	3	A3B_CTD	TC.C.AT	10	0.419885	0.364407		5	3	A3B_full	AC.C.GC	37	0.825245	0.599915		5	4	A3A	TTA.C.T	15	0.548901	0.39539
5	2	A3B_CTD	C.C.AGT	30	0.418674	0.568245		5	5	A3B_full	CCAG.C.	55	0.825241	0.484975		5	5	A3A	ACAG.C.	22	0.548232	0.520094
5	5	A3B_CTD	TAAA.C.	38	0.418275	0.196528		5	5	A3B_full	TAGC.C.	14	0.82495	0.494504		5	1	A3A	.C.TGAT	50	0.545953	0.378097
5	2	A3B_CTD	G.C.GGA	14	0.415774	0.400093		5	2	A3B_full	A.C.GCG	32	0.824281	0.458325		5	1	A3A	.C.ATTA	31	0.545353	0.482814
5	5	A3B_CTD	AAGG.C.	19	0.413219	0.715717		5	1	A3B_full	.C.GGCT	18	0.820217	0.364539		5	5	A3A	ACAA.C.	25	0.54515	0.976366
5	4	A3B_CTD	GGG.C.G	17	0.413156	0.0792591		5	5	A3B_full	CAGA.C.	33	0.820005	0.440417		5	2	A3A	G.C.CGA	21	0.545015	0.684186
5	3	A3B_CTD	AC.C.AC	32	0.410355	0.215631		5	3	A3B_full	AA.C.GA	21	0.819578	0.288306		5	1	A3A	.C.AGGC	31	0.543907	0.446103
5	2	A3B_CTD	G.C.ATT	42	0.407815	0.21303		5	4	A3B_full	ATG.C.G	29	0.817764	0.544592		5	2	A3A	C.C.ATC	20	0.543402	0.403339
5	2	A3B_CTD	G.C.AGT	33	0.405109	0.364862		5	3	A3B_full	TC.C.TG	17	0.817514	0.994426		5	4	A3A	ATA.C.G	15	0.542977	0.658708
5	5	A3B_CTD	TGGA.C.	14	0.404277	0.351056		5	5	A3B_full	ATGA.C.	40	0.816666	0.583187		5	2	A3A	G.C.ATG	19	0.536028	0.46374
5	4	A3B_CTD	AAC.C.A	33	0.403738	0.104512		5	3	A3B_full	CA.C.CA	59	0.81592	0.523995		5	5	A3A	AGCT.C.	14	0.535833	0.67449
5	1	A3B_CTD	.C.AAGT	7	0.403551	0.698971		5	1	A3B_full	.C.GGGC	12	0.814444	0.562901		5	3	A3A	GA.C.GT	21	0.531675	0.477814
5	1	A3B_CTD	.C.TTAT	15	0.402092	0.369481		5	2	A3B_full	T.C.CCG	9	0.813901	0.844837		5	1	A3A	.C.CAAT	17	0.531576	0.403725
5	3	A3B_CTD	CG.C.GC	38	0.401612	0.120327		5	4	A3B_full	AAG.C.A	11	0.813866	0.714925		5	3	A3A	CA.C.GC	27	0.531235	0.495163
5	3	A3B_CTD	CC.C.AA	9	0.401376	0.695204		5	1	A3B_full	.C.TAAT	7	0.813649	0.651012		5	1	A3A	.C.ACAA	15	0.530981	0.613514
5	3	A3B_CTD	GC.C.CT	6	0.39968	0.692267		5	4	A3B_full	CGA.C.T	17	0.811158	0.882688		5	1	A3A	.C.AAAC	27	0.530826	0.737025
5	1	A3B_CTD	.C.TGGT	22	0.399609	0.354523		5	1	A3B_full	.C.GAAT	17	0.809502	0.23971		5	1	A3A	.C.GTTC	18	0.528924	0.818085
5	3	A3B_CTD	TG.C.GT	33	0.396057	0.533919		5	3	A3B_full	TA.C.AT	17	0.809492	0.63095		5	4	A3A	AGG.C.A	22	0.528418	0.459902
5	5	A3B_CTD	TCAG.C.	36	0.395895	0.109931		5	1	A3B_full	.C.CGAT	16	0.80448	1.27782		5	1	A3A	.C.TGAA	38	0.528048	0.353104
5	3	A3B_CTD	AC.C.CG	22	0.39481	0.372011		5	3	A3B_full	CG.C.AT	28	0.803139	0.485961		5	2	A3A	T.C.TGC	19	0.527875	0.693942
5	5	A3B_CTD	TGCA.C.	19	0.394527	0.352258		5	4	A3B_full	GCG.C.T	24	0.801674	0.740125		5	3	A3A	TA.C.GG	15	0.526281	0.71551
5	5	A3B_CTD	CTGG.C.	45	0.389412	0.46689		5	1	A3B_full	.C.CAGA	36	0.801158	0.43919		5	3	A3A	GA.C.CT	14	0.52521	1.05042
5	3	A3B_CTD	CA.C.CT	14	0.387633	0.671399		5	2	A3B_full	G.C.ACG	13	0.800697	0.437603		5	1	A3A	.C.CACC	21	0.520971	0.514299
5	3	A3B_CTD	AA.C.AA	41	0.386809	0.161246		5	4	A3B_full	GGG.C.G	17	0.798471	0.60907		5	3	A3A	CA.C.CT	14	0.51952	0.630196
5	1	A3B_CTD	.C.CGCT	31	0.386238	0.421685		5	5	A3B_full	AAAG.C.	43	0.795788	0.946424		5	2	A3A	C.C.AAA	26	0.518408	0.607758
5	1	A3B_CTD	.C.ATAA	27	0.386006	0.155366		5	3	A3B_full	CA.C.GC	27	0.795578	0.76268		5	5	A3A	TGGA.C.	14	0.51772	0.597937
5	1	A3B_CTD	.C.ACAC	12	0.383142	0.663621		5	4	A3B_full	GGG.C.A	22	0.792225	0.582142		5	1	A3A	.C.CTCA	7	0.517598	1.0352
5	5	A3B_CTD	AGGA.C.	13	0.382723	0.331476		5	4	A3B_full	TGC.C.C	23	0.791033	0.467851		5	3	A3A	CT.C.TC	7	0.517598	1.0352
5	4	A3B_CTD	CCG.C.T	31	0.382619	0.510646		5	5	A3B_full	TCTA.C.	13	0.787011	0.822051		5	3	A3A	GC.C.AG	38	0.517308	0.355656
5	5	A3B_CTD	AGTC.C.	11	0.381961	0.333357		5	5	A3B_full	TGAA.C.	33	0.786711	0.83848		5	2	A3A	G.C.ATT	42	0.515231	0.226529
5	4	A3B_CTD	TGC.C.C	23	0.379183	0.332528		5	3	A3B_full	GG.C.GA	41	0.786387	0.567146		5	1	A3A	.C.TCAA	10	0.513961	1.02792
5	4	A3B_CTD	TAC.C.T	11	0.378803	0.328072		5	1	A3B_full	.C.TACC	7	0.784415	1.16879		5	2	A3A	T.C.TCT	15	0.51369	0.506407
5	1	A3B_CTD	.C.TTTT	19	0.378306	0.434899		5	3	A3B_full	CA.C.AT	11	0.783381	0.395904		5	1	A3A	.C.GACA	19	0.513527	0.807566
5	1	A3B_CTD	.C.CTTT	10	0.378202	0.391217		5	2	A3B_full	G.C.GCG	41	0.781935	0.384623		5	2	A3A	C.C.TGT	13	0.510474	0.614158
5	4	A3B_CTD	TTG.C.C	44	0.377989	0.105534		5	5	A3B_full	TTAG.C.	22	0.780484	0.805226		5	3	A3A	GG.C.GA	41	0.50937	0.216499
5	3	A3B_CTD	CG.C.AA	15	0.374429	0.340849		5	4	A3B_full	ACG.C.A	33	0.780435	0.690494		5	3	A3A	TT.C.TG	38	0.509174	0.107526
5	5	A3B_CTD	TCTG.C.	20	0.372879	0.369961		5	2	A3B_full	G.C.ATG	19	0.77936	0.749603		5	3	A3A	GC.C.TT	17	0.509143	0.597518
5	1	A3B_CTD	.C.GCGT	33	0.37236	0.121141		5	2	A3B_full	G.C.CAT	20	0.778405	0.488218		5	1	A3A	.C.AACT	17	0.508767	0.487216
5	5	A3B_CTD	TGTG.C.	18	0.372357	0.0798776		5	3	A3B_full	AG.C.TG	35	0.777982	0.484739		5	2	A3A	G.C.ACT	20	0.507249	0.482427
5	5	A3B_CTD	TACA.C.	8	0.372024	0.644364		5	2	A3B_full	G.C.AGG	26	0.777778	0.293771		5	1	A3A	.C.CAGC	50	0.506984	0.48083
5	3	A3B_CTD	GT.C.CG	13	0.371609	0.643646		5	1	A3B_full	.C.AAAA	49	0.776579	0.68796		5	1	A3A	.C.TGTC	10	0.506876	0.712805
5	5	A3B_CTD	TCGG.C.	21	0.370124	0.32075		5	5	A3B_full	TAAC.C.	29	0.77406	0.419682		5	4	A3A	CTA.C.C	7	0.505058	1.01012
5	1	A3B_CTD	.C.TTGA	12	0.369634	0.320753		5	5	A3B_full	AGCA.C.	34	0.771993	0.536429		5	3	A3A	GG.C.GG	25	0.503427	0.500896
5	3	A3B_CTD	CA.C.AT	11	0.369604	0.323053		5	5	A3B_full	TTGA.C.	28	0.771742	0.534083		5	5	A3A	TCTA.C.	13	0.502294	0.349269
5	5	A3B_CTD	TTTC.C.	26	0.369406	0.143621		5	2	A3B_full	A.C.CCG	22	0.76952	0.74768		5	2	A3A	G.C.GCA	38	0.501701	0.148538
5	1	A3B_CTD	.C.AGTT	33	0.368655	0.214717		5	3	A3B_full	GA.C.AT	17	0.765608	0.566812		5	4	A3A	AAC.C.C	9	0.501253	0.594658
5	2	A3B_CTD	C.C.ACC	21	0.367837	0.440154		5	2	A3B_full	C.C.ATC	20	0.765441	0.589172		5	4	A3A	TAG.C.C	15	0.501166	0.585472
5	4	A3B_CTD	TGA.C.T	11	0.3663	0.634451		5	4	A3B_full	CTA.C.T	9	0.761791	0.852397		5	1	A3A	.C.AGTC	24	0.500256	0.74455
5	2	A3B_CTD	A.C.GTG	8	0.365497	0.63306		5	3	A3B_full	TC.C.GC	14	0.759584	0.497563		5	3	A3A	AG.C.GA	17	0.499967	0.485088
5	4	A3B_CTD	TCC.C.G	12	0.364156	0.630737		5	4	A3B_full	TAG.C.C	15	0.759519	0.561605		5	5	A3A	CGCA.C.	24	0.499407	0.451218
5	3	A3B_CTD	GA.C.GA	16	0.363624	0.326407		5	5	A3B_full	TCAG.C.	36	0.758114	0.882344		5	4	A3A	ACG.C.A	33	0.496591	0.427223
5	3	A3B_CTD	GC.C.TA	14	0.363423	0.331539		5	3	A3B_full	CC.C.GC	14	0.758031	0.713175		5	2	A3A	G.C.AAT	57	0.495866	0.274323
5	2	A3B_CTD	A.C.AAG	10	0.363309	0.314638		5	4	A3B_full	TAA.C.G	23	0.757776	0.321085		5	1	A3A	.C.AAAT	32	0.495294	0.33025
5	5	A3B_CTD	CATA.C.	24	0.361668	0.366023		5	3	A3B_full	GG.C.TA	12	0.757288	0.764586		5	4	A3A	AAC.C.A	33	0.494864	0.574391
5	1	A3B_CTD	.C.TGTA	19	0.360938	0.050078		5	4	A3B_full	AAG.C.G	33	0.756476	0.686231		5	3	A3A	GC.C.GT	22	0.492935	0.706403
5	5	A3B_CTD	ATCG.C.	44	0.359302	0.0469715		5	3	A3B_full	AC.C.CG	22	0.756126	0.454044		5	3	A3A	GG.C.AT	29	0.490195	0.333447
5	4	A3B_CTD	AGC.C.C	20	0.359131	0.352339		5	3	A3B_full	CG.C.AA	15	0.755982	0.678706		5	2	A3A	G.C.TCT	13	0.487083	0.697448
5	2	A3B_CTD	C.C.ACT	22	0.358641	0.312251		5	4	A3B_full	CCG.C.A	22	0.754334	0.482376		5	4	A3A	GGT.C.T	9	0.484375	0.567907
5	3	A3B_CTD	AC.C.AG	27	0.358446	0.151087		5	2	A3B_full	G.C.CTT	18	0.75408	0.557063		5	5	A3A	CGTT.C.	18	0.484289	0.348109
5	1	A3B_CTD	.C.TTCT	21	0.358026	0.322252		5	5	A3B_full	AAAA.C.	59	0.75304	0.527278		5	2	A3A	C.C.CGC	15	0.482071	0.562409
5	2	A3B_CTD	G.C.GAG	16	0.357798	0.312028		5	4	A3B_full	GGA.C.G	12	0.75106	0.570941		5	4	A3A	AGC.C.C	20	0.479787	0.730763
5	4	A3B_CTD	GCA.C.G	13	0.357134	0.328505		5	5	A3B_full	TGGA.C.	14	0.750811	0.570832		5	2	A3A	G.C.CAG	42	0.479284	0.589938
5	2	A3B_CTD	A.C.GGA	9	0.356125	0.616827		5	1	A3B_full	.C.ACTA	8	0.750717	0.536723		5	4	A3A	CAC.C.C	23	0.479218	0.555019
5	4	A3B_CTD	GGG.C.A	22	0.355872	0.319375		5	4	A3B_full	TTA.C.C	26	0.750498	0.454093		5	5	A3A	ACCA.C.	31	0.478874	0.356316
5	5	A3B_CTD	TGAA.C.	33	0.355669	0.144097		5	5	A3B_full	TACA.C.	8	0.748616	1.29959		5	2	A3A	C.C.ATT	26	0.478108	0.604636
5	1	A3B_CTD	.C.AAAT	32	0.355433	0.455212		5	4	A3B_full	CCG.C.C	23	0.748338	0.723463		5	1	A3A	.C.AGCC	30	0.477244	0.381844
5	5	A3B_CTD	ATTA.C.	38	0.353128	0.264302		5	5	A3B_full	CATG.C.	23	0.747872	0.467584		5	2	A3A	A.C.ATA	16	0.47707	0.689427
5	3	A3B_CTD	TG.C.GG	22	0.352794	0.36111		5	4	A3B_full	CAC.C.A	59	0.744318	0.438568		5	5	A3A	CTGC.C.	32	0.475318	0.35231
5	5	A3B_CTD	TTGC.C.	45	0.352045	0.307173		5	3	A3B_full	GC.C.AA	17	0.742837	0.263967		5	5	A3A	AAGG.C.	19	0.474784	0.748806
5	2	A3B_CTD	A.C.ACC	13	0.351263	0.304224		5	2	A3B_full	A.C.GTC	21	0.742635	0.617594		5	1	A3A	.C.CCCA	6	0.473485	0.94697
5	4	A3B_CTD	GTA.C.A	10	0.350877	0.607737		5	2	A3B_full	C.C.GAC	8	0.74208	0.602289		5	1	A3A	.C.CAGA	36	0.467079	0.281191
5	3	A3B_CTD	GG.C.GA	41	0.349341	0.160285		5	5	A3B_full	TGCA.C.	19	0.741198	0.342351		5	5	A3A	AGCC.C.	20	0.466926	0.647348
5	4	A3B_CTD	TAA.C.C	29	0.348731	0.414316		5	2	A3B_full	A.C.AGG	13	0.741155	0.609523		5	3	A3A	GT.C.AG	46	0.464999	0.317188
5	3	A3B_CTD	AA.C.CG	23	0.348392	0.338803		5	4	A3B_full	CCC.C.A	6	0.738605	1.22569		5	2	A3A	G.C.CGT	21	0.464513	0.53866
5	2	A3B_CTD	A.C.GGC	22	0.347037	0.328275		5	4	A3B_full	TGG.C.T	35	0.738529	0.497065		5	3	A3A	TC.C.TT	15	0.464229	0.928459
5	1	A3B_CTD	.C.AGTA	27	0.346782	0.166313		5	4	A3B_full	AGA.C.A	18	0.737238	0.785878		5	5	A3A	CGGG.C.	13	0.462867	0.563856
5	1	A3B_CTD	.C.ATAT	16	0.345878	0.30013		5	5	A3B_full	ACAG.C.	22	0.737051	0.500695		5	3	A3A	TC.C.AC	11	0.461979	0.544462
5	3	A3B_CTD	GG.C.GT	29	0.344185	0.40216		5	5	A3B_full	CTTA.C.	22	0.736962	0.656013		5	5	A3A	TGAA.C.	33	0.46163	0.49169
5	4	A3B_CTD	GAC.C.T	14	0.34404	0.298232		5	5	A3B_full	CCTG.C.	27	0.736911	0.555033		5	2	A3A	C.C.AGA	34	0.460947	0.161836
5	3	A3B_CTD	GG.C.AG	30	0.343419	0.192559		5	1	A3B_full	.C.CGCT	31	0.736067	0.286477		5	4	A3A	TGT.C.C	9	0.460894	0.540647
5	3	A3B_CTD	GC.C.GA	19	0.34202	0.338801		5	1	A3B_full	.C.CATA	18	0.735954	0.497838		5	5	A3A	TCGG.C.	21	0.460253	0.0457224
5	1	A3B_CTD	.C.CGAC	8	0.34153	0.591547		5	3	A3B_full	CC.C.TT	10	0.732953	0.592892		5	3	A3A	GT.C.TG	33	0.459526	0.439478
5	3	A3B_CTD	TC.C.AG	30	0.339303	0.113714		5	5	A3B_full	ACCG.C.	37	0.731644	0.490989		5	5	A3A	CGAC.C.	21	0.456732	0.528345
5	4	A3B_CTD	CGG.C.T	18	0.338486	0.303099		5	2	A3B_full	A.C.AAA	26	0.731536	0.355576		5	4	A3A	TGG.C.C	23	0.455542	0.522378
5	1	A3B_CTD	.C.TGCT	41	0.338087	0.301821		5	2	A3B_full	A.C.TAC	17	0.730814	0.666532		5	3	A3A	GG.C.AG	30	0.452961	0.631518
5	3	A3B_CTD	CA.C.TC	13	0.337908	0.29332		5	4	A3B_full	ATC.C.A	33	0.728456	0.27227		5	3	A3A	CG.C.CC	14	0.45018	0.603358
5	1	A3B_CTD	.C.GCCA	53	0.337395	0.298988		5	3	A3B_full	TG.C.AC	19	0.725712	0.438496		5	5	A3A	CCGC.C.	23	0.448364	0.084404
5	2	A3B_CTD	C.C.CGA	7	0.33704	0.292546		5	2	A3B_full	C.C.AGA	34	0.725274	0.352304		5	5	A3A	TCAG.C.	36	0.445691	0.250245
5	1	A3B_CTD	.C.GGAA	21	0.336206	0.0498547		5	4	A3B_full	TAA.C.C	29	0.724745	0.465928		5	5	A3A	AAAC.C.	45	0.444507	0.18975
5	4	A3B_CTD	CCA.C.T	21	0.334659	0.579646		5	4	A3B_full	GCG.C.A	32	0.722723	0.418359		5	3	A3A	AA.C.TG	33	0.443758	0.429713
5	4	A3B_CTD	TGA.C.C	25	0.334239	0.320553		5	4	A3B_full	GCA.C.T	20	0.718789	0.560092		5	4	A3A	ATG.C.G	29	0.443398	0.475054
5	4	A3B_CTD	CTA.C.T	9	0.333333	0.57735		5	1	A3B_full	.C.AAGA	10	0.718177	0.780561		5	2	A3A	C.C.TGC	26	0.441032	0.510817
5	2	A3B_CTD	A.C.AAA	26	0.332826	0.411411		5	3	A3B_full	TG.C.CT	21	0.715082	0.501455		5	3	A3A	AG.C.AG	41	0.439499	0.201817
5	2	A3B_CTD	A.C.CCG	22	0.332716	0.10252		5	3	A3B_full	TG.C.GC	36	0.712453	0.231132		5	2	A3A	T.C.AAC	23	0.439111	0.507949
5	5	A3B_CTD	CAAG.C.	18	0.332384	0.290047		5	5	A3B_full	AATA.C.	40	0.712001	0.455814		5	5	A3A	TTCA.C.	25	0.436304	0.528272
5	1	A3B_CTD	.C.AATC	23	0.331253	0.309248		5	5	A3B_full	TCCG.C.	16	0.705686	0.557554		5	2	A3A	T.C.TTC	29	0.434484	0.0933443
5	3	A3B_CTD	GC.C.TG	33	0.328897	0.148889		5	2	A3B_full	C.C.TGT	13	0.704947	0.480966		5	4	A3A	ACA.C.A	13	0.432586	0.338104
5	1	A3B_CTD	.C.TCGT	9	0.328407	0.568818		5	4	A3B_full	TCA.C.C	19	0.704398	0.570002		5	4	A3A	GTA.C.A	10	0.431481	0.862963
5	2	A3B_CTD	A.C.CGA	12	0.326797	0.56603		5	1	A3B_full	.C.TCGC	17	0.704225	0.569724		5	4	A3A	CAG.C.C	30	0.430235	0.61238
5	3	A3B_CTD	CG.C.TA	13	0.325158	0.290087		5	5	A3B_full	CAGG.C.	35	0.702768	0.380427		5	4	A3A	CAA.C.A	29	0.429665	0.550799
5	2	A3B_CTD	T.C.CTG	18	0.322671	0.558883		5	5	A3B_full	CGAG.C.	16	0.702051	0.38591		5	1	A3A	.C.GAGT	9	0.42735	0.854701
5	3	A3B_CTD	AA.C.GG	20	0.321971	0.557671		5	1	A3B_full	.C.TGGC	36	0.701051	0.508492		5	5	A3A	TTTA.C.	44	0.427287	0.321907
5	1	A3B_CTD	.C.CGGC	14	0.319863	0.280113		5	3	A3B_full	TG.C.AG	21	0.700818	0.453772		5	2	A3A	T.C.CAG	29	0.424868	0.394102
5	1	A3B_CTD	.C.ATTC	23	0.319519	0.336425		5	2	A3B_full	G.C.ACA	16	0.700817	0.775472		5	4	A3A	ATG.C.A	18	0.42472	0.336923
5	1	A3B_CTD	.C.GAGT	9	0.319285	0.553017		5	3	A3B_full	AC.C.TG	44	0.697763	0.541764		5	3	A3A	AC.C.TG	44	0.423957	0.454652
5	5	A3B_CTD	CTTG.C.	26	0.319133	0.325004		5	3	A3B_full	TG.C.TG	72	0.697239	0.28079		5	1	A3A	.C.GGAC	15	0.423008	0.651788
5	5	A3B_CTD	TCCG.C.	16	0.319046	0.286177		5	5	A3B_full	TTCG.C.	31	0.692693	0.775134		5	3	A3A	CG.C.AC	27	0.421103	0.554542
5	3	A3B_CTD	CA.C.CA	59	0.318753	0.0774255		5	2	A3B_full	C.C.CAT	14	0.692163	0.853651		5	5	A3A	CCGT.C.	19	0.419376	0.496805
5	3	A3B_CTD	CA.C.TA	8	0.318066	0.550907		5	3	A3B_full	CG.C.GC	38	0.691406	0.47915		5	5	A3A	TGGT.C.	15	0.418082	0.524577
5	4	A3B_CTD	GTT.C.A	33	0.318065	0.302891		5	5	A3B_full	CAAG.C.	18	0.688801	0.448039		5	5	A3A	TTTC.C.	26	0.415881	0.483117
5	4	A3B_CTD	AAA.C.C	45	0.316596	0.451847		5	5	A3B_full	CCAC.C.	22	0.687925	0.920164		5	3	A3A	AA.C.CA	32	0.414193	0.210286
5	1	A3B_CTD	.C.CGGA	28	0.314396	0.281206		5	3	A3B_full	CA.C.GT	7	0.687765	0.561795		5	3	A3A	TG.C.GT	33	0.412901	0.393025
5	4	A3B_CTD	CGC.C.C	12	0.314365	0.272886		5	3	A3B_full	GG.C.CG	9	0.687749	0.701261		5	3	A3A	AA.C.GA	21	0.412694	0.362506
5	2	A3B_CTD	C.C.AGC	52	0.314243	0.0142219		5	1	A3B_full	.C.CCGA	8	0.685011	0.636875		5	5	A3A	CCGA.C.	9	0.412015	0.491394
5	1	A3B_CTD	.C.ACCT	14	0.313229	0.272526		5	2	A3B_full	G.C.ATT	42	0.684657	0.295409		5	5	A3A	TTAA.C.	31	0.411378	0.344202
5	4	A3B_CTD	GAA.C.A	30	0.313005	0.271072		5	3	A3B_full	AG.C.AG	41	0.684413	0.385892		5	2	A3A	G.C.CAA	17	0.411039	0.651114
5	4	A3B_CTD	CCA.C.A	24	0.312824	0.101822		5	3	A3B_full	AC.C.AC	32	0.682056	0.395051		5	5	A3A	CGTG.C.	13	0.410914	0.493097
5	2	A3B_CTD	C.C.GCA	21	0.312455	0.276048		5	2	A3B_full	G.C.GTG	30	0.681368	0.457475		5	1	A3A	.C.ATCC	20	0.410438	0.475806
5	3	A3B_CTD	TC.C.TC	6	0.31211	0.54059		5	1	A3B_full	.C.TCTT	13	0.680962	0.298656		5	2	A3A	A.C.CCA	13	0.409165	0.818331
5	1	A3B_CTD	.C.GCAT	31	0.311902	0.212491		5	1	A3B_full	.C.ACCA	58	0.680569	0.402897		5	2	A3A	A.C.TTC	23	0.408945	0.601119
5	4	A3B_CTD	AGG.C.G	21	0.311791	0.29863		5	2	A3B_full	G.C.GCA	38	0.678873	0.601063		5	4	A3A	CTG.C.T	42	0.40702	0.706693
5	2	A3B_CTD	C.C.CAT	14	0.311434	0.272577		5	4	A3B_full	CCA.C.C	22	0.677358	0.484854		5	1	A3A	.C.AAGT	7	0.405844	0.811688
5	5	A3B_CTD	TGTC.C.	9	0.311236	0.539076		5	3	A3B_full	GA.C.TG	22	0.677306	0.559718		5	5	A3A	ATAA.C.	41	0.405581	0.272547
5	3	A3B_CTD	GG.C.AA	45	0.31091	0.230884		5	1	A3B_full	.C.CCGC	14	0.677215	0.684519		5	1	A3A	.C.ATGC	18	0.405091	0.479912
5	5	A3B_CTD	AGTG.C.	22	0.3108	0.0673717		5	5	A3B_full	CCGG.C.	15	0.676464	0.46981		5	4	A3A	CGG.C.A	30	0.403203	0.131174
5	1	A3B_CTD	.C.CAGA	36	0.309588	0.268228		5	2	A3B_full	A.C.ATA	16	0.675817	0.880575		5	2	A3A	A.C.TCC	13	0.402536	0.550139
5	1	A3B_CTD	.C.AGAC	35	0.309075	0.269025		5	3	A3B_full	AC.C.GA	12	0.674713	0.576874		5	2	A3A	T.C.ATG	20	0.402367	0.570152
5	1	A3B_CTD	.C.CCGT	6	0.308642	0.534584		5	2	A3B_full	A.C.TGG	29	0.674329	0.24562		5	2	A3A	C.C.GGC	15	0.401494	0.479384
5	5	A3B_CTD	TATG.C.	32	0.308354	0.0358995		5	4	A3B_full	CTA.C.C	7	0.674004	0.583394		5	4	A3A	CGA.C.C	21	0.397455	0.305505
5	2	A3B_CTD	C.C.TTC	18	0.307563	0.276138		5	1	A3B_full	.C.ATTC	23	0.672827	0.922096		5	2	A3A	C.C.TAA	5	0.396825	0.793651
5	1	A3B_CTD	.C.CTCC	9	0.306091	0.530166		5	3	A3B_full	AA.C.GG	20	0.670898	0.37321		5	5	A3A	TGAC.C.	25	0.393423	0.300979
5	2	A3B_CTD	C.C.ATT	26	0.305776	0.332171		5	1	A3B_full	.C.GAGC	16	0.669715	0.751955		5	1	A3A	.C.AAGA	10	0.392646	0.785292
5	2	A3B_CTD	A.C.TAC	17	0.305729	0.270005		5	3	A3B_full	CC.C.AC	10	0.665946	0.697839		5	1	A3A	.C.TCGT	9	0.391236	0.782473
5	3	A3B_CTD	AG.C.AA	20	0.304929	0.264744		5	5	A3B_full	TCGA.C.	11	0.665846	0.399621		5	3	A3A	AT.C.CC	19	0.385854	0.771708
5	1	A3B_CTD	.C.AGCC	30	0.304296	0.527057		5	4	A3B_full	CTG.C.T	42	0.665477	0.464341		5	1	A3A	.C.CGAC	8	0.385802	0.771605
5	4	A3B_CTD	TTA.C.C	26	0.304235	0.326716		5	1	A3B_full	.C.AAAT	32	0.664151	0.166399		5	4	A3A	AAA.C.C	45	0.383339	0.425828
5	2	A3B_CTD	G.C.TGA	36	0.302816	0.196612		5	5	A3B_full	CTTG.C.	26	0.663426	0.631467		5	4	A3A	CCA.C.A	24	0.382327	0.559166
5	3	A3B_CTD	AG.C.CG	19	0.302701	0.270586		5	2	A3B_full	A.C.TCG	8	0.661977	1.00727		5	2	A3A	T.C.CAT	10	0.382184	0.764368
5	3	A3B_CTD	GG.C.CA	23	0.302017	0.523109		5	3	A3B_full	AG.C.AC	35	0.658336	0.495126		5	3	A3A	GG.C.CA	23	0.381904	0.513891
5	2	A3B_CTD	A.C.GAA	18	0.30104	0.521416		5	2	A3B_full	G.C.CGT	21	0.657574	0.268293		5	3	A3A	GA.C.AG	10	0.381469	0.441913
5	2	A3B_CTD	A.C.GCA	31	0.300909	0.262104		5	1	A3B_full	.C.TGCC	31	0.656398	0.287039		5	1	A3A	.C.ATTT	21	0.38134	0.762681
5	4	A3B_CTD	ATC.C.A	33	0.2983	0.329808		5	4	A3B_full	TTG.C.G	16	0.656344	0.132405		5	2	A3A	T.C.GGT	12	0.381006	0.457505
5	5	A3B_CTD	AGAA.C.	34	0.297516	0.25807		5	1	A3B_full	.C.TCAA	10	0.655737	0.325741		5	5	A3A	TCAA.C.	23	0.380455	0.292016
5	5	A3B_CTD	TCTA.C.	13	0.29741	0.257723		5	4	A3B_full	AGA.C.C	9	0.653883	0.590595		5	2	A3A	T.C.CTG	18	0.377952	0.445925
5	4	A3B_CTD	CGC.C.A	44	0.296125	0.112592		5	2	A3B_full	G.C.TAT	14	0.653475	0.575459		5	2	A3A	C.C.GCC	25	0.377838	0.332938
5	3	A3B_CTD	GG.C.AT	29	0.296088	0.0393207		5	3	A3B_full	GG.C.AG	30	0.651906	0.382627		5	4	A3A	CAG.C.A	69	0.377183	0.113432
5	3	A3B_CTD	AG.C.GG	33	0.295052	0.205394		5	2	A3B_full	A.C.TTC	23	0.650888	0.455277		5	4	A3A	CGT.C.C	12	0.375497	0.433728
5	5	A3B_CTD	TGGG.C.	33	0.294462	0.336062		5	1	A3B_full	.C.CCAT	15	0.650756	0.655881		5	3	A3A	AG.C.CA	34	0.374832	0.338294
5	1	A3B_CTD	.C.TGCC	31	0.292983	0.366277		5	1	A3B_full	.C.CAAC	20	0.649191	0.535899		5	2	A3A	T.C.ATT	21	0.372073	0.578018
5	3	A3B_CTD	CG.C.CA	46	0.292896	0.115337		5	3	A3B_full	CA.C.AA	15	0.648994	0.575912		5	3	A3A	TA.C.TG	27	0.37177	0.441487
5	3	A3B_CTD	TA.C.TT	12	0.292398	0.506448		5	5	A3B_full	ACTG.C.	33	0.646757	0.460738		5	3	A3A	CG.C.CA	46	0.370808	0.286815
5	1	A3B_CTD	.C.CGAA	18	0.287007	0.254056		5	4	A3B_full	TCA.C.G	41	0.646507	0.327287		5	4	A3A	CTA.C.T	9	0.37037	0.740741
5	5	A3B_CTD	CGAA.C.	23	0.285941	0.148838		5	3	A3B_full	CA.C.TC	13	0.645857	0.711948		5	2	A3A	C.C.CTT	10	0.37001	0.740021
5	2	A3B_CTD	A.C.ATG	16	0.284529	0.24905		5	5	A3B_full	AGGA.C.	13	0.645663	0.5298		5	1	A3A	.C.CTGT	12	0.369451	0.453112
5	4	A3B_CTD	ATG.C.C	29	0.283885	0.286828		5	5	A3B_full	TATG.C.	32	0.645369	0.371667		5	5	A3A	TGGC.C.	23	0.368265	0.38624
5	3	A3B_CTD	CT.C.GC	17	0.283677	0.263417		5	1	A3B_full	.C.CAAA	27	0.645293	0.279638		5	3	A3A	AT.C.GG	15	0.367144	0.734288
5	4	A3B_CTD	CTG.C.T	42	0.283276	0.245454		5	2	A3B_full	C.C.TCC	9	0.644145	0.740525		5	5	A3A	TCCG.C.	16	0.365241	0.478786
5	2	A3B_CTD	C.C.ATA	17	0.282155	0.261369		5	1	A3B_full	.C.ACTT	9	0.643961	0.938701		5	1	A3A	.C.AGGT	46	0.36494	0.261416
5	4	A3B_CTD	GTG.C.G	28	0.281498	0.487569		5	5	A3B_full	ACGA.C.	22	0.642425	0.818801		5	1	A3A	.C.GTAC	18	0.364755	0.459328
5	4	A3B_CTD	AAG.C.C	20	0.281419	0.243879		5	3	A3B_full	AA.C.CA	32	0.640512	0.356273		5	3	A3A	TC.C.TG	17	0.362052	0.435041
5	2	A3B_CTD	A.C.CAG	28	0.280759	0.276083		5	4	A3B_full	AAA.C.A	40	0.639233	0.272521		5	3	A3A	GA.C.AA	20	0.360256	0.421021
5	2	A3B_CTD	A.C.AGC	22	0.280297	0.244047		5	3	A3B_full	GG.C.CT	18	0.636421	0.570527		5	5	A3A	AGAA.C.	34	0.360187	0.424509
5	2	A3B_CTD	G.C.AGA	18	0.278193	0.481844		5	3	A3B_full	CA.C.CC	23	0.635603	0.427533		5	5	A3A	CAGC.C.	30	0.358928	0.421673
5	3	A3B_CTD	AC.C.CA	13	0.27571	0.477544		5	4	A3B_full	TTG.C.T	19	0.632424	0.757245		5	4	A3A	AGG.C.G	21	0.35876	0.422087
5	2	A3B_CTD	G.C.AAG	23	0.274283	0.246631		5	1	A3B_full	.C.GCTA	16	0.631788	0.607733		5	5	A3A	CTGA.C.	45	0.357614	0.417857
5	5	A3B_CTD	TTGA.C.	28	0.272247	0.279107		5	1	A3B_full	.C.CCTT	10	0.631371	0.801503		5	1	A3A	.C.GCCT	21	0.356092	0.416525
5	5	A3B_CTD	AAAA.C.	59	0.27117	0.149882		5	3	A3B_full	AC.C.TC	11	0.630801	0.700511		5	2	A3A	A.C.ACG	11	0.354195	0.421658
5	3	A3B_CTD	GA.C.TA	8	0.270563	0.468628		5	2	A3B_full	A.C.TCA	11	0.630322	0.691494		5	4	A3A	ATA.C.A	16	0.352563	0.448895
5	2	A3B_CTD	G.C.CTG	35	0.270088	0.28273		5	3	A3B_full	AA.C.AC	11	0.62949	0.762676		5	1	A3A	.C.AACA	31	0.35008	0.448161
5	3	A3B_CTD	AA.C.GC	29	0.269418	0.271525		5	5	A3B_full	ATCA.C.	35	0.629031	0.420913		5	4	A3A	CGA.C.T	17	0.347644	0.457596
5	3	A3B_CTD	GC.C.AA	17	0.268455	0.245699		5	3	A3B_full	AA.C.GC	29	0.628978	0.574777		5	4	A3A	AGT.C.A	11	0.346529	0.693058
5	4	A3B_CTD	GTG.C.T	34	0.265418	0.340937		5	2	A3B_full	C.C.AAC	20	0.627185	0.555509		5	4	A3A	GGC.C.G	9	0.344264	0.43213
5	3	A3B_CTD	GC.C.AT	17	0.264692	0.241927		5	5	A3B_full	ACTA.C.	16	0.626272	0.348337		5	3	A3A	AA.C.CC	8	0.343407	0.686813
5	2	A3B_CTD	C.C.TGA	33	0.26163	0.256134		5	2	A3B_full	G.C.AGT	33	0.623486	0.384415		5	5	A3A	ATAG.C.	15	0.341349	0.469458
5	2	A3B_CTD	A.C.GAG	9	0.260213	0.450703		5	5	A3B_full	ACCC.C.	5	0.622668	0.978882		5	1	A3A	.C.GGAA	21	0.337817	0.393881
5	1	A3B_CTD	.C.ACAA	15	0.259716	0.228544		5	2	A3B_full	C.C.TGC	26	0.622603	0.288683		5	3	A3A	TC.C.CT	7	0.336927	0.673854
5	5	A3B_CTD	CTGA.C.	45	0.25915	0.0961199		5	3	A3B_full	GG.C.CA	23	0.622412	0.369891		5	4	A3A	CTG.C.A	22	0.334278	0.476191
5	2	A3B_CTD	G.C.CCA	29	0.258393	0.246177		5	1	A3B_full	.C.TTGC	23	0.620862	0.497329		5	2	A3A	A.C.AAG	10	0.333333	0.666667
5	5	A3B_CTD	ATGA.C.	40	0.257613	0.254175		5	5	A3B_full	CTCA.C.	14	0.617951	0.834255		5	3	A3A	GT.C.TT	9	0.330487	0.660974
5	5	A3B_CTD	CTTA.C.	22	0.257311	0.248724		5	2	A3B_full	A.C.TCC	13	0.617261	0.590702		5	2	A3A	T.C.ACT	15	0.330065	0.660131
5	4	A3B_CTD	CTG.C.A	22	0.256774	0.444745		5	4	A3B_full	CAC.C.C	23	0.616883	0.320437		5	2	A3A	C.C.GAA	17	0.329318	0.273571
5	5	A3B_CTD	ACCA.C.	31	0.255187	0.231698		5	4	A3B_full	ACC.C.A	13	0.615918	0.876819		5	1	A3A	.C.TTAT	15	0.328237	0.405593
5	3	A3B_CTD	TG.C.TG	72	0.254532	0.148381		5	4	A3B_full	ACG.C.C	30	0.611404	0.47417		5	5	A3A	CCTC.C.	9	0.326797	0.653595
5	3	A3B_CTD	CT.C.CT	8	0.252525	0.437387		5	4	A3B_full	CAA.C.C	30	0.611282	0.588376		5	4	A3A	CGC.C.T	20	0.326592	0.453437
5	2	A3B_CTD	G.C.ATA	31	0.251101	0.0193297		5	1	A3B_full	.C.CAAT	17	0.610848	0.763369		5	3	A3A	AG.C.GC	25	0.325416	0.476496
5	5	A3B_CTD	CAAA.C.	28	0.250757	0.262349		5	2	A3B_full	G.C.CAG	42	0.609061	0.396602		5	1	A3A	.C.TCTC	7	0.324675	0.649351
5	2	A3B_CTD	A.C.CTC	11	0.250438	0.433772		5	2	A3B_full	A.C.GGC	22	0.608847	0.445915		5	1	A3A	.C.AGAA	37	0.323521	0.251794
5	1	A3B_CTD	.C.CTTC	18	0.248571	0.430537		5	4	A3B_full	TCG.C.C	42	0.608795	0.393428		5	3	A3A	TA.C.GT	15	0.321416	0.45714
5	4	A3B_CTD	ACG.C.A	33	0.24813	0.0471951		5	4	A3B_full	GTC.C.A	14	0.608165	0.544774		5	3	A3A	AG.C.AA	20	0.319702	0.376396
5	3	A3B_CTD	GC.C.CG	11	0.246366	0.426719		5	1	A3B_full	.C.GGAC	15	0.6073	0.399853		5	3	A3A	TA.C.CT	11	0.319559	0.37595
5	4	A3B_CTD	AAA.C.G	27	0.245113	0.257575		5	4	A3B_full	TTG.C.C	44	0.606902	0.161414		5	1	A3A	.C.GTTA	24	0.319255	0.290209
5	2	A3B_CTD	A.C.CTG	45	0.242187	0.15584		5	1	A3B_full	.C.CTAT	7	0.601195	0.735679		5	2	A3A	G.C.ATA	31	0.317771	0.367925
5	5	A3B_CTD	TACG.C.	26	0.241788	0.41879		5	5	A3B_full	AGAG.C.	13	0.60035	0.479809		5	3	A3A	AT.C.TA	9	0.316813	0.370213
5	1	A3B_CTD	.C.AGGT	46	0.241344	0.209345		5	2	A3B_full	C.C.CAA	9	0.60011	0.995663		5	4	A3A	TTA.C.C	26	0.314386	0.461014
5	3	A3B_CTD	AC.C.TC	11	0.2405	0.416559		5	4	A3B_full	ACA.C.G	11	0.599969	0.351		5	1	A3A	.C.TATC	14	0.313283	0.626566
5	5	A3B_CTD	AAGA.C.	10	0.239808	0.41536		5	3	A3B_full	CG.C.CC	14	0.597688	0.508951		5	5	A3A	ACTA.C.	16	0.3125	0.625
5	1	A3B_CTD	.C.CCTT	10	0.236407	0.409468		5	3	A3B_full	AA.C.AA	41	0.594363	0.32322		5	1	A3A	.C.GGGC	12	0.311555	0.623111
5	3	A3B_CTD	AA.C.TC	10	0.236407	0.409468		5	4	A3B_full	TCA.C.T	15	0.592463	0.519889		5	3	A3A	TG.C.GG	22	0.311377	0.218691
5	5	A3B_CTD	CGGC.C.	9	0.231481	0.400938		5	5	A3B_full	AAGA.C.	10	0.587616	0.398357		5	1	A3A	.C.CGTT	26	0.307351	0.359867
5	4	A3B_CTD	CAA.C.C	30	0.229998	0.0556594		5	5	A3B_full	ATCG.C.	44	0.587132	0.444898		5	1	A3A	.C.AGTA	27	0.304149	0.252821
5	2	A3B_CTD	G.C.CAG	42	0.228792	0.26068		5	5	A3B_full	TCAA.C.	23	0.585759	0.379622		5	2	A3A	G.C.AGG	26	0.302877	0.412708
5	5	A3B_CTD	ATCA.C.	35	0.227896	0.206792		5	1	A3B_full	.C.ATAT	16	0.584772	0.54639		5	4	A3A	GTC.C.T	13	0.300481	0.600962
5	3	A3B_CTD	TG.C.CC	23	0.221671	0.211858		5	2	A3B_full	C.C.CTT	10	0.577876	0.785563		5	3	A3A	AA.C.CG	23	0.298789	0.390021
5	1	A3B_CTD	.C.TGAC	46	0.221137	0.0965791		5	5	A3B_full	TTCA.C.	25	0.575155	0.482223		5	5	A3A	TATC.C.	17	0.298434	0.437178
5	3	A3B_CTD	AT.C.CA	33	0.221062	0.238478		5	5	A3B_full	CGGA.C.	13	0.574476	0.511845		5	2	A3A	A.C.ATG	16	0.295416	0.366086
5	4	A3B_CTD	CAG.C.A	69	0.218789	0.209946		5	2	A3B_full	A.C.CGC	36	0.574056	0.158932		5	1	A3A	.C.ATTC	23	0.287724	0.353862
5	1	A3B_CTD	.C.GTTT	31	0.217061	0.18918		5	4	A3B_full	GGC.C.T	17	0.573855	0.776918		5	5	A3A	CGGC.C.	9	0.286369	0.572738
5	1	A3B_CTD	.C.GGGC	12	0.217014	0.375879		5	2	A3B_full	A.C.CCA	13	0.572795	0.907224		5	3	A3A	CC.C.CT	5	0.285714	0.571429
5	3	A3B_CTD	GG.C.TA	12	0.217014	0.375879		5	3	A3B_full	CC.C.AA	9	0.572545	0.762225		5	2	A3A	C.C.ACC	21	0.283447	0.566893
5	1	A3B_CTD	.C.GGCC	9	0.214087	0.370809		5	4	A3B_full	AAG.C.C	20	0.572282	0.393871		5	3	A3A	AC.C.TC	11	0.282695	0.328857
5	4	A3B_CTD	AAG.C.A	11	0.213402	0.369622		5	3	A3B_full	TA.C.TG	27	0.571261	0.343711		5	2	A3A	T.C.TGT	17	0.281111	0.335987
5	3	A3B_CTD	AA.C.TG	33	0.211592	0.183312		5	3	A3B_full	AA.C.TA	6	0.570794	0.501713		5	1	A3A	.C.ATAC	23	0.279612	0.394155
5	1	A3B_CTD	.C.ATGA	20	0.210475	0.364553		5	1	A3B_full	.C.TTGT	10	0.570685	0.455349		5	2	A3A	C.C.AAT	15	0.278013	0.341304
5	2	A3B_CTD	G.C.CGT	21	0.210084	0.185277		5	3	A3B_full	AG.C.TA	10	0.570356	1.04034		5	1	A3A	.C.CGAT	16	0.276792	0.403966
5	5	A3B_CTD	CGGA.C.	13	0.206782	0.358158		5	1	A3B_full	.C.TCGT	9	0.569527	0.998515		5	4	A3A	AGA.C.G	32	0.275759	0.359465
5	3	A3B_CTD	CA.C.AC	11	0.206143	0.35705		5	3	A3B_full	TC.C.AG	30	0.566799	0.149171		5	4	A3A	TGC.C.T	21	0.2742	0.345862
5	3	A3B_CTD	TC.C.TG	17	0.205892	0.178354		5	4	A3B_full	GCA.C.G	13	0.560745	0.51406		5	2	A3A	G.C.TGA	36	0.274072	0.218685
5	4	A3B_CTD	ACC.C.A	13	0.205128	0.355292		5	3	A3B_full	GC.C.CT	6	0.559416	0.694091		5	4	A3A	TGG.C.T	35	0.272905	0.331209
5	2	A3B_CTD	G.C.CAT	20	0.205072	0.179148		5	2	A3B_full	G.C.CAA	17	0.558628	0.534742		5	5	A3A	AGTG.C.	22	0.272794	0.378899
5	2	A3B_CTD	G.C.GGG	16	0.204248	0.353769		5	1	A3B_full	.C.CCCT	5	0.558313	1.03742		5	5	A3A	CAAG.C.	18	0.272331	0.544662
5	1	A3B_CTD	.C.TGAT	50	0.204024	0.0980475		5	3	A3B_full	TC.C.CT	7	0.557289	1.25188		5	1	A3A	.C.CGTC	19	0.271812	0.394047
5	3	A3B_CTD	TG.C.TT	11	0.203376	0.352258		5	1	A3B_full	.C.TTCT	21	0.55696	0.615783		5	2	A3A	C.C.TCT	8	0.269397	0.538793
5	4	A3B_CTD	TGC.C.T	21	0.202869	0.175714		5	1	A3B_full	.C.CGCA	21	0.555405	0.339771		5	5	A3A	CTCA.C.	14	0.266525	0.533049
5	2	A3B_CTD	G.C.TCA	16	0.200321	0.346965		5	2	A3B_full	C.C.ATA	17	0.55183	0.385347		5	1	A3A	.C.ATGA	20	0.265957	0.531915
5	2	A3B_CTD	T.C.TCC	13	0.198768	0.344276		5	4	A3B_full	ACC.C.C	5	0.550144	1.34757		5	1	A3A	.C.TCGC	17	0.26551	0.307206
5	4	A3B_CTD	CGA.C.A	19	0.196076	0.339613		5	3	A3B_full	CG.C.AC	27	0.549293	0.579513		5	2	A3A	A.C.CTA	7	0.256937	0.513875
5	1	A3B_CTD	.C.TCTA	10	0.192678	0.333728		5	5	A3B_full	TACG.C.	26	0.54803	0.283804		5	2	A3A	G.C.CGG	16	0.255176	0.510352
5	4	A3B_CTD	GAG.C.T	15	0.191571	0.33181		5	1	A3B_full	.C.CATT	26	0.547594	0.369404		5	1	A3A	.C.TGTA	19	0.253147	0.349657
5	1	A3B_CTD	.C.TGGC	36	0.189168	0.0198939		5	5	A3B_full	ACCA.C.	31	0.543617	0.34224		5	2	A3A	G.C.GAT	42	0.252182	0.189998
5	1	A3B_CTD	.C.AAAA	49	0.18695	0.196733		5	3	A3B_full	GG.C.GT	29	0.534253	0.499621		5	1	A3A	.C.TCAT	15	0.246032	0.317857
5	2	A3B_CTD	C.C.AAA	26	0.184663	0.161032		5	2	A3B_full	C.C.CGC	15	0.533313	0.417577		5	4	A3A	ATG.C.C	29	0.245454	0.332454
5	4	A3B_CTD	TGG.C.C	23	0.182118	0.315438		5	4	A3B_full	CCG.C.T	31	0.533306	0.276611		5	5	A3A	TAGG.C.	16	0.245272	0.294732
5	2	A3B_CTD	A.C.ATA	16	0.181159	0.313777		5	5	A3B_full	CGAA.C.	23	0.531085	0.372962		5	1	A3A	.C.CAGT	32	0.244889	0.366486
5	2	A3B_CTD	G.C.TTT	42	0.180464	0.18322		5	3	A3B_full	AG.C.CG	19	0.530566	0.302722		5	3	A3A	CC.C.CA	6	0.242248	0.484496
5	4	A3B_CTD	TCG.C.C	42	0.179516	0.164195		5	2	A3B_full	A.C.AGA	17	0.530298	0.403913		5	1	A3A	.C.TGGC	36	0.241986	0.315231
5	3	A3B_CTD	CC.C.TT	10	0.179211	0.310403		5	1	A3B_full	.C.AACT	17	0.529811	0.415401		5	2	A3A	A.C.CAA	8	0.23855	0.477099
5	2	A3B_CTD	A.C.CGC	36	0.178911	0.309882		5	5	A3B_full	CATA.C.	24	0.528988	0.502716		5	5	A3A	ACGG.C.	22	0.238095	0.309153
5	3	A3B_CTD	TG.C.CG	30	0.175502	0.158622		5	2	A3B_full	G.C.TAA	22	0.524269	0.438573		5	5	A3A	CTAC.C.	6	0.236742	0.473485
5	1	A3B_CTD	.C.GTGC	13	0.174429	0.302119		5	4	A3B_full	TGA.C.T	11	0.522627	0.478168		5	4	A3A	TAA.C.T	12	0.234484	0.274934
5	2	A3B_CTD	G.C.TGT	22	0.173798	0.152605		5	4	A3B_full	GAG.C.T	15	0.522179	0.589244		5	2	A3A	C.C.GTA	16	0.234266	0.271724
5	3	A3B_CTD	GG.C.TG	31	0.172302	0.298436		5	1	A3B_full	.C.TCCT	8	0.521491	0.762937		5	5	A3A	TAGC.C.	14	0.231911	0.463822
5	4	A3B_CTD	ATA.C.C	28	0.167086	0.289402		5	2	A3B_full	A.C.CGA	12	0.519175	0.701081		5	2	A3A	A.C.GAG	9	0.229568	0.459137
5	2	A3B_CTD	G.C.AAA	47	0.166188	0.14797		5	3	A3B_full	CT.C.AT	15	0.516606	0.247201		5	5	A3A	AAGT.C.	9	0.229568	0.459137
5	3	A3B_CTD	TG.C.AT	18	0.165344	0.286384		5	4	A3B_full	CGA.C.A	19	0.515204	0.254409		5	5	A3A	TCCT.C.	6	0.228938	0.457875
5	2	A3B_CTD	A.C.TTA	11	0.16469	0.285252		5	3	A3B_full	GA.C.AA	20	0.513402	0.339301		5	2	A3A	A.C.AGC	22	0.226548	0.324715
5	1	A3B_CTD	.C.TCGC	17	0.163399	0.283015		5	5	A3B_full	CGTA.C.	18	0.513258	0.510339		5	1	A3A	.C.TAAA	18	0.223875	0.269116
5	1	A3B_CTD	.C.TCAC	13	0.163319	0.282876		5	1	A3B_full	.C.CCGT	6	0.510899	0.45371		5	3	A3A	GC.C.GG	17	0.223524	0.262719
5	4	A3B_CTD	ACT.C.A	11	0.16292	0.282185		5	4	A3B_full	GGC.C.G	9	0.507182	0.515624		5	5	A3A	CCGG.C.	15	0.22325	0.286854
5	1	A3B_CTD	.C.CAAA	27	0.162736	0.281867		5	2	A3B_full	A.C.ATC	20	0.507051	0.636373		5	1	A3A	.C.GGGT	23	0.221526	0.287496
5	4	A3B_CTD	ACA.C.C	14	0.159795	0.276774		5	5	A3B_full	ATAA.C.	41	0.506418	0.552059		5	4	A3A	AAA.C.G	27	0.217153	0.287989
5	1	A3B_CTD	.C.CATA	18	0.156937	0.271822		5	1	A3B_full	.C.TGTC	10	0.506225	0.485622		5	1	A3A	.C.ACCC	23	0.215234	0.258736
5	4	A3B_CTD	CGA.C.T	17	0.155618	0.269538		5	3	A3B_full	AA.C.CC	8	0.505833	1.11434		5	2	A3A	A.C.TGC	33	0.212842	0.185513
5	4	A3B_CTD	CAG.C.T	35	0.153709	0.266232		5	4	A3B_full	ATA.C.C	28	0.500319	0.292802		5	1	A3A	.C.CTAT	7	0.212585	0.42517
5	4	A3B_CTD	GTA.C.G	18	0.151791	0.26291		5	4	A3B_full	CAG.C.A	69	0.499735	0.288981		5	2	A3A	C.C.GAC	8	0.212585	0.42517
5	3	A3B_CTD	CG.C.CT	19	0.141483	0.245055		5	1	A3B_full	.C.ACTC	13	0.495093	0.429842		5	5	A3A	CTAA.C.	11	0.212404	0.424809
5	4	A3B_CTD	CAA.C.A	29	0.138935	0.240643		5	3	A3B_full	GA.C.CA	16	0.494611	0.458076		5	5	A3A	TGCC.C.	23	0.211906	0.297618
5	2	A3B_CTD	A.C.CCA	13	0.137855	0.238772		5	1	A3B_full	.C.TATT	8	0.492383	0.881146		5	3	A3A	GA.C.CA	16	0.211496	0.244616
5	4	A3B_CTD	CGA.C.C	21	0.137741	0.238574		5	3	A3B_full	AG.C.AA	20	0.49189	0.480406		5	3	A3A	TA.C.CC	10	0.210084	0.420168
5	5	A3B_CTD	CCAG.C.	55	0.135667	0.234982		5	2	A3B_full	A.C.ACA	13	0.491655	0.386819		5	4	A3A	CCA.C.T	21	0.209719	0.245238
5	4	A3B_CTD	GCA.C.A	17	0.133547	0.23131		5	2	A3B_full	A.C.CTG	45	0.488755	0.274259		5	1	A3A	.C.CCAA	9	0.208855	0.417711
5	2	A3B_CTD	G.C.TAA	22	0.128403	0.2224		5	2	A3B_full	A.C.TGC	33	0.487185	0.453077		5	2	A3A	A.C.ACC	13	0.208572	0.417144
5	4	A3B_CTD	AGA.C.A	18	0.125125	0.216723		5	1	A3B_full	.C.TCAC	13	0.486272	0.363926		5	1	A3A	.C.AGAT	32	0.206049	0.155167
5	4	A3B_CTD	ATC.C.C	19	0.124425	0.21551		5	3	A3B_full	TA.C.TC	12	0.484816	0.718723		5	3	A3A	GA.C.GG	18	0.205299	0.254533
5	4	A3B_CTD	CGC.C.T	20	0.123457	0.213833		5	4	A3B_full	GCA.C.A	17	0.480642	0.252711		5	5	A3A	TGTG.C.	18	0.204504	0.244647
5	2	A3B_CTD	G.C.CGG	16	0.123274	0.213517		5	5	A3B_full	CTAA.C.	11	0.480618	0.443839		5	3	A3A	GA.C.TT	9	0.204248	0.408497
5	4	A3B_CTD	AGA.C.G	32	0.122612	0.21237		5	1	A3B_full	.C.TATC	14	0.47881	0.271148		5	2	A3A	T.C.GTC	16	0.202922	0.405844
5	5	A3B_CTD	CGCA.C.	24	0.121832	0.21102		5	3	A3B_full	GA.C.TA	8	0.478743	0.529191		5	2	A3A	T.C.TTG	10	0.2	0.4
5	5	A3B_CTD	CAGA.C.	33	0.120678	0.105064		5	4	A3B_full	GTA.C.T	19	0.475832	0.384261		5	3	A3A	GG.C.AA	45	0.19535	0.249293
5	2	A3B_CTD	G.C.CTA	16	0.118371	0.205025		5	4	A3B_full	CTG.C.C	31	0.473806	0.343145		5	3	A3A	CT.C.GC	17	0.193459	0.235503
5	4	A3B_CTD	GTG.C.A	19	0.117744	0.203939		5	3	A3B_full	CA.C.CT	14	0.470905	0.326216		5	3	A3A	CA.C.TC	13	0.192308	0.384615
5	3	A3B_CTD	GA.C.TG	22	0.117454	0.203436		5	3	A3B_full	GA.C.CT	14	0.470902	0.67592		5	1	A3A	.C.CGGA	28	0.182216	0.364431
5	5	A3B_CTD	CATG.C.	23	0.115942	0.200817		5	5	A3B_full	CCGA.C.	9	0.470201	0.523872		5	2	A3A	A.C.TTG	7	0.170882	0.341763
5	3	A3B_CTD	CT.C.AT	15	0.112233	0.194394		5	1	A3B_full	.C.GTGT	11	0.467689	0.609772		5	3	A3A	CC.C.AC	10	0.168919	0.337838
5	4	A3B_CTD	GGG.C.T	21	0.111782	0.193612		5	3	A3B_full	CG.C.CT	19	0.46479	0.457352		5	2	A3A	G.C.TGG	51	0.168366	0.18808
5	5	A3B_CTD	TTAG.C.	22	0.111408	0.192965		5	2	A3B_full	A.C.TAA	11	0.462478	0.520153		5	3	A3A	AA.C.AC	11	0.163506	0.327011
5	4	A3B_CTD	GTA.C.T	19	0.107631	0.186422		5	2	A3B_full	G.C.CCA	29	0.461771	0.256537		5	1	A3A	.C.GCAA	17	0.163474	0.189889
5	4	A3B_CTD	AAA.C.A	40	0.106586	0.0943286		5	3	A3B_full	TA.C.CG	16	0.460537	0.667667		5	2	A3A	G.C.GAA	30	0.16121	0.187248
5	1	A3B_CTD	.C.CGCC	23	0.106564	0.184575		5	4	A3B_full	AGG.C.A	22	0.45856	0.356193		5	1	A3A	.C.TGGT	22	0.160051	0.320102
5	5	A3B_CTD	TCAA.C.	23	0.105787	0.183228		5	5	A3B_full	CACA.C.	11	0.45552	0.570717		5	1	A3A	.C.CACA	24	0.15926	0.318519
5	1	A3B_CTD	.C.GACC	22	0.104493	0.180988		5	3	A3B_full	CA.C.GA	8	0.454992	0.381413		5	1	A3A	.C.GAAC	24	0.155381	0.186261
5	1	A3B_CTD	.C.CATC	22	0.102375	0.177319		5	5	A3B_full	AGAA.C.	34	0.450962	0.208568		5	2	A3A	A.C.CGA	12	0.152068	0.304136
5	2	A3B_CTD	A.C.AGA	17	0.100553	0.174163		5	2	A3B_full	A.C.CAG	28	0.450586	0.35561		5	5	A3A	CGCG.C.	40	0.151159	0.107699
5	3	A3B_CTD	GA.C.AA	20	0.100402	0.173901		5	3	A3B_full	TA.C.GC	26	0.450388	0.357315		5	1	A3A	.C.TTGA	12	0.150966	0.301932
5	4	A3B_CTD	CCA.C.C	22	0.0971251	0.168226		5	1	A3B_full	.C.GCTC	7	0.443217	0.697076		5	3	A3A	CA.C.AA	15	0.146199	0.292398
5	4	A3B_CTD	GCA.C.T	20	0.0931099	0.161271		5	3	A3B_full	TA.C.GG	15	0.442736	0.58493		5	1	A3A	.C.ACCT	14	0.14518	0.29036
5	1	A3B_CTD	.C.AGAT	32	0.0921829	0.159665		5	3	A3B_full	CC.C.CT	5	0.437599	0.680094		5	1	A3A	.C.TTTT	19	0.144592	0.289184
5	3	A3B_CTD	AG.C.CA	34	0.0765931	0.132663		5	4	A3B_full	TAA.C.T	12	0.433017	0.391848		5	3	A3A	AG.C.TC	14	0.144009	0.288018
5	3	A3B_CTD	TG.C.AG	21	0.0763126	0.132177		5	3	A3B_full	CG.C.TA	13	0.427054	0.601046		5	3	A3A	CT.C.TT	12	0.143678	0.287356
5	4	A3B_CTD	CCG.C.C	23	0.0747049	0.129393		5	5	A3B_full	AACG.C.	32	0.42438	0.361302		5	2	A3A	A.C.CCG	22	0.140377	0.162193
5	1	A3B_CTD	.C.TTTC	34	0.0649266	0.112456		5	1	A3B_full	.C.AAGT	7	0.423381	0.504091		5	5	A3A	TGCG.C.	39	0.128277	0.15819
5	5	A3B_CTD	AATA.C.	40	0.0636132	0.110181		5	2	A3B_full	A.C.CGG	19	0.411479	0.411927		5	2	A3A	T.C.CTT	15	0.127226	0.254453
5	1	A3B_CTD	.C.ACAT	11	0	0		5	4	A3B_full	CGA.C.C	21	0.408029	0.403792		5	3	A3A	GG.C.CG	9	0.12025	0.2405
5	1	A3B_CTD	.C.ACTT	9	0	0		5	3	A3B_full	TC.C.TT	15	0.40775	0.364952		5	4	A3A	GGC.C.T	17	0.11956	0.23912
5	1	A3B_CTD	.C.CCCA	6	0	0		5	1	A3B_full	.C.CCCA	6	0.404017	0.695042		5	1	A3A	.C.TTGT	10	0.116279	0.232558
5	1	A3B_CTD	.C.CCCT	5	0	0		5	3	A3B_full	AA.C.TG	33	0.397336	0.291171		5	2	A3A	A.C.CGG	19	0.107852	0.215703
5	1	A3B_CTD	.C.CGTC	19	0	0		5	4	A3B_full	AAA.C.C	45	0.393294	0.219003		5	4	A3A	TTC.C.C	16	0.102124	0.204248
5	1	A3B_CTD	.C.CTTA	12	0	0		5	1	A3B_full	.C.CCAC	10	0.393012	0.538459		5	4	A3A	GTA.C.T	19	0.101215	0.202429
5	1	A3B_CTD	.C.GTAT	15	0	0		5	4	A3B_full	TTA.C.T	15	0.389638	0.390125		5	1	A3A	.C.CCGC	14	0.0965251	0.19305
5	1	A3B_CTD	.C.TAAT	7	0	0		5	4	A3B_full	GTA.C.G	18	0.389436	0.754611		5	5	A3A	CCAA.C.	19	0.0913743	0.182749
5	1	A3B_CTD	.C.TACC	7	0	0		5	4	A3B_full	CAA.C.A	29	0.383293	0.279461		5	5	A3A	ACAC.C.	14	0.0854409	0.170882
5	1	A3B_CTD	.C.TCCA	10	0	0		5	4	A3B_full	CCA.C.T	21	0.381891	0.257351		5	2	A3A	G.C.ACG	13	0.0843455	0.168691
5	1	A3B_CTD	.C.TGTC	10	0	0		5	3	A3B_full	AA.C.TC	10	0.380899	0.527717		5	2	A3A	G.C.CTT	18	0.0841751	0.16835
5	2	A3B_CTD	A.C.AAC	25	0	0		5	4	A3B_full	CCA.C.A	24	0.380141	0.117128		5	2	A3A	A.C.AGA	17	0.0808016	0.161603
5	2	A3B_CTD	A.C.TTC	23	0	0		5	1	A3B_full	.C.TGTA	19	0.379886	0.452788		5	1	A3A	.C.TGCA	20	0.0806452	0.16129
5	2	A3B_CTD	C.C.CCA	6	0	0		5	2	A3B_full	A.C.CAC	32	0.378337	0.185884		5	1	A3A	.C.CAAC	20	0.0796178	0.159236
5	2	A3B_CTD	C.C.TCC	9	0	0		5	2	A3B_full	G.C.TCT	13	0.377169	0.436716		5	3	A3A	TG.C.TC	16	0.0785176	0.157035
5	2	A3B_CTD	C.C.TCT	8	0	0		5	5	A3B_full	TGAG.C.	18	0.374876	0.291022		5	5	A3A	TTGG.C.	17	0.0742721	0.148544
5	2	A3B_CTD	C.C.TTT	10	0	0		5	5	A3B_full	CGTG.C.	13	0.370031	0.438949		5	4	A3A	TAA.C.C	29	0.0519319	0.103864
5	2	A3B_CTD	G.C.CCG	12	0	0		5	5	A3B_full	ACAA.C.	25	0.357775	0.347353		5	1	A3A	.C.CGTA	17	0	0
5	2	A3B_CTD	G.C.CCT	6	0	0		5	4	A3B_full	GAC.C.T	14	0.353281	0.422647		5	1	A3A	.C.CTAA	5	0	0
5	2	A3B_CTD	T.C.CAC	10	0	0		5	5	A3B_full	AGGG.C.	6	0.344309	0.59846		5	1	A3A	.C.GCTC	7	0	0
5	2	A3B_CTD	T.C.CCG	9	0	0		5	2	A3B_full	G.C.CGG	16	0.340053	0.453034		5	1	A3A	.C.TATT	8	0	0
5	2	A3B_CTD	T.C.CCT	7	0	0		5	5	A3B_full	CCCG.C.	14	0.326314	0.476453		5	2	A3A	A.C.CCC	6	0	0
5	3	A3B_CTD	AC.C.CC	5	0	0		5	3	A3B_full	TA.C.TT	12	0.324508	0.458689		5	2	A3A	A.C.GTA	15	0	0
5	3	A3B_CTD	AC.C.TA	7	0	0		5	4	A3B_full	TCC.C.T	7	0.322988	0.372725		5	2	A3A	A.C.TCG	8	0	0
5	3	A3B_CTD	AG.C.CC	20	0	0		5	5	A3B_full	CCAA.C.	19	0.322879	0.286305		5	2	A3A	A.C.TTA	11	0	0
5	3	A3B_CTD	CA.C.GA	8	0	0		5	1	A3B_full	.C.CTCT	8	0.319418	0.528122		5	2	A3A	C.C.CGA	7	0	0
5	3	A3B_CTD	CA.C.GT	7	0	0		5	4	A3B_full	ACA.C.C	14	0.312957	0.353294		5	2	A3A	C.C.TCA	7	0	0
5	3	A3B_CTD	CA.C.TT	9	0	0		5	3	A3B_full	TG.C.TC	16	0.311884	0.246954		5	2	A3A	C.C.TTT	10	0	0
5	3	A3B_CTD	CC.C.CT	5	0	0		5	5	A3B_full	CCCA.C.	10	0.299469	0.386834		5	2	A3A	G.C.CCG	12	0	0
5	3	A3B_CTD	CC.C.GT	7	0	0		5	3	A3B_full	TA.C.AC	8	0.295443	0.468124		5	2	A3A	G.C.CCT	6	0	0
5	3	A3B_CTD	CT.C.TC	7	0	0		5	4	A3B_full	CAA.C.T	17	0.290593	0.502506		5	2	A3A	T.C.CCG	9	0	0
5	3	A3B_CTD	GA.C.CA	16	0	0		5	4	A3B_full	GAG.C.A	15	0.287621	0.385596		5	3	A3A	AA.C.TC	10	0	0
5	3	A3B_CTD	GA.C.CG	18	0	0		5	4	A3B_full	CAG.C.C	30	0.286596	0.257453		5	3	A3A	AC.C.TA	7	0	0
5	3	A3B_CTD	TA.C.TC	12	0	0		5	4	A3B_full	ATC.C.C	19	0.272264	0.259399		5	3	A3A	AG.C.CC	20	0	0
5	3	A3B_CTD	TG.C.AC	19	0	0		5	3	A3B_full	TC.C.TC	6	0.270574	0.419808		5	3	A3A	CA.C.TA	8	0	0
5	4	A3B_CTD	ACC.C.C	5	0	0		5	4	A3B_full	GGA.C.A	9	0.262183	0.382232		5	3	A3A	CC.C.TT	10	0	0
5	4	A3B_CTD	CCC.C.T	5	0	0		5	1	A3B_full	.C.TCTA	10	0.255825	0.300151		5	3	A3A	GA.C.TA	8	0	0
5	4	A3B_CTD	CCT.C.T	7	0	0		5	3	A3B_full	CG.C.TC	7	0.229905	0.380553		5	3	A3A	GA.C.TG	22	0	0
5	4	A3B_CTD	CGG.C.C	9	0	0		5	5	A3B_full	AGAC.C.	10	0.2112	0.265565		5	3	A3A	GC.C.CT	6	0	0
5	4	A3B_CTD	CTA.C.C	7	0	0		5	2	A3B_full	A.C.TTG	7	0.185727	0.314994		5	3	A3A	TA.C.AC	8	0	0
5	4	A3B_CTD	GCC.C.T	6	0	0		5	5	A3B_full	AACA.C.	12	0.183667	0.310083		5	3	A3A	TA.C.TT	12	0	0
5	4	A3B_CTD	GTC.C.T	13	0	0		5	3	A3B_full	AG.C.TC	14	0.15991	0.25533		5	3	A3A	TC.C.CG	11	0	0
5	4	A3B_CTD	TAA.C.T	12	0	0		5	1	A3B_full	.C.ACGT	7	0.127665	0.312714		5	3	A3A	TG.C.TT	11	0	0
5	4	A3B_CTD	TAC.C.C	10	0	0		5	4	A3B_full	GGA.C.T	11	0.10926	0.169335		5	4	A3A	AAG.C.A	11	0	0
5	4	A3B_CTD	TAG.C.C	15	0	0		5	2	A3B_full	C.C.TCT	8	0.0998565	0.244598		5	4	A3A	GCA.C.T	20	0	0
5	5	A3B_CTD	ATAG.C.	15	0	0		5	1	A3B_full	.C.TCTC	7	0.074173	0.181686		5	4	A3A	GGA.C.T	11	0	0
5	5	A3B_CTD	CCAA.C.	19	0	0		5	4	A3B_full	GCC.C.T	6	0.0539374	0.132119		5	5	A3A	AGAC.C.	10	0	0
5	5	A3B_CTD	CCCA.C.	10	0	0		5	2	A3B_full	G.C.CCT	6	0.0538329	0.131863		5	5	A3A	AGGG.C.	6	0	0
5	5	A3B_CTD	CCGA.C.	9	0	0		5	1	A3B_full	.C.CTAA	5	0	0		5	5	A3A	TACA.C.	8	0	0
5	5	A3B_CTD	CGTG.C.	13	0	0		5	2	A3B_full	A.C.ACG	11	0	0		5	5	A3A	TAGT.C.	8	0	0
5	5	A3B_CTD	TATA.C.	13	0	0		5	4	A3B_full	GAG.C.G	7	0	0		5	5	A3A	TGTC.C.	9	0	0
