# Supplementary material for: Distinguishing preferences of human APOBEC3A and APOBEC3B for cytosines in hairpin loops, and reflection of these preferences in APOBEC-signature cancer genome mutations
Source: Nat Commun. 2024 Mar 18;15:2369. doi: 10.1038/s41467-024-46231-w (PMC10948833; doi:10.1038/s41467-024-46231-w)
Supplement: Supplementary file 6 — Source data [file 41467_2024_46231_MOESM6_ESM.zip]

Archive with 15 entries (14 files):
- Source data Files/
- Source data Files/.DS_Store
- __MACOSX/Source data Files/._.DS_Store
- Source data Files/Source Data File ImageJ Measurements and analysis Figures 4B and 4C.docx
- __MACOSX/Source data Files/._Source Data File ImageJ Measurements and analysis Figures 4B and 4C.docx
- Source data Files/Source Data File Supplementary Figure S1.docx
- __MACOSX/Source data Files/._Source Data File Supplementary Figure S1.docx
- Source data Files/Source Data Files A3B-CTD and A3A activity assays.docx
- __MACOSX/Source data Files/._Source Data Files A3B-CTD and A3A activity assays.docx
- Source data Files/Source Data File Figure 4 Original images.docx
- __MACOSX/Source data Files/._Source Data File Figure 4 Original images.docx
- Source data Files/Source Data File Supplementary Figure S9.docx
- __MACOSX/Source data Files/._Source Data File Supplementary Figure S9.docx
- Source data Files/Source data files Figures 1B, 2A, 2B, 2D, 3A, 3B, 3C, 3D, 4B, 4C, 4D, 4E, 5A and 5B.xlsx
- __MACOSX/Source data Files/._Source data files Figures 1B, 2A, 2B, 2D, 3A, 3B, 3C, 3D, 4B, 4C, 4D, 4E, 5A and 5B.xlsx
