# Supplementary material for: Distinguishing preferences of human APOBEC3A and APOBEC3B for cytosines in hairpin loops, and reflection of these preferences in APOBEC-signature cancer genome mutations
Source: Nat Commun. 2024 Mar 18;15:2369. doi: 10.1038/s41467-024-46231-w (PMC10948833; doi:10.1038/s41467-024-46231-w)
Supplement: Supplementary file 6 — Source data [file 41467_2024_46231_MOESM6_ESM.zip › Source data Files/Source data files Figures 1B, 2A, 2B, 2D, 3A, 3B, 3C, 3D, 4B, 4C, 4D, 4E, 5A and 5B.xlsx]

## Sheet: Fig.1B
Enzyme	Lab code	LDLGST	UI	UI_normalized			Enzyme	LDLGST	N	UI_normalized_mean	Standard Deviation	label
A3A	A3A_A	LDST	0.63885	0.736959			A3A	LDST	4	0.784556	0.0424766	<NA>
A3A	A3A_A	LGST	1.0949	1.26304			A3A	LGST	4	1.21544	0.0424766	1.55X
A3A	A3A_F6	LDST	1.28067	0.814737			A3B_CTD	LDST	3	0.644633	0.0156263	<NA>
A3A	A3A_F6	LGST	1.86309	1.18526			A3B_CTD	LGST	3	1.35537	0.0156263	2.1X
A3A	A3A_G	LDST	0.530342	0.760977			A3B_full	LDST	6	0.622541	0.0299348	<NA>
A3A	A3A_G	LGST	0.863503	1.23902			A3B_full	LGST	6	1.37746	0.0299348	2.21X
A3A	A3A_H1	LDST	1.11215	0.82555			EV	LDST	9	0.981978	0.0221343	<NA>
A3A	A3A_H1	LGST	1.58218	1.17445			EV	LGST	9	1.01802	0.0221343	1.04X
A3B_CTD	A3BI3	LDST	0.582599	0.639422
A3B_CTD	A3BI3	LGST	1.23967	1.36058
A3B_CTD	A3BI4	LDST	0.618593	0.632279
A3B_CTD	A3BI4	LGST	1.33812	1.36772
A3B_CTD	A3BI5	LDST	0.699712	0.6622
A3B_CTD	A3BI5	LGST	1.41359	1.3378
A3B_full	A3Bfl_B3S1	LDST	2.38505	0.653618
A3B_full	A3Bfl_B3S1	LGST	4.91293	1.34638
A3B_full	A3Bfl_B3S2	LDST	2.47343	0.607005
A3B_full	A3Bfl_B3S2	LGST	5.67618	1.39299
A3B_full	A3Bfl_B3S3	LDST	2.2599	0.665956
A3B_full	A3Bfl_B3S3	LGST	4.52703	1.33404
A3B_full	A3Bfl_R1_F10S4	LDST	0.740172	0.590521
A3B_full	A3Bfl_R1_F10S4	LGST	1.76667	1.40948
A3B_full	A3Bfl_R1_F12S3	LDST	0.644792	0.608672
A3B_full	A3Bfl_R1_F12S3	LGST	1.47389	1.39133
A3B_full	A3Bfl_R1_F8S6	LDST	0.823604	0.609471
A3B_full	A3Bfl_R1_F8S6	LGST	1.87908	1.39053
EV	EV1_S4	LDST	1.56319	0.951598
EV	EV1_S4	LGST	1.7222	1.0484
EV	EV3_S5	LDST	1.67019	0.956887
EV	EV3_S5	LGST	1.82069	1.04311
EV	EV3S2	LDST	0.508107	1.00104
EV	EV3S2	LGST	0.507049	0.998958
EV	EV4S1	LDST	0.483308	0.994076
EV	EV4S1	LGST	0.489068	1.00592
EV	EV5_S6	LDST	1.51014	0.950296
EV	EV5_S6	LGST	1.66811	1.0497
EV	EV5S5	LDST	0.554397	0.997004
EV	EV5S5	LGST	0.55773	1.003
EV	EVI3	LDST	0.400079	0.997123
EV	EVI3	LGST	0.402388	1.00288
EV	EVI4	LDST	0.368811	1.00058
EV	EVI4	LGST	0.368381	0.999417
EV	EVI5	LDST	0.417778	0.989196
EV	EVI5	LGST	0.426904	1.0108

## Sheet: Fig.2A
Enzyme	Lab code	hairpin	UI	UI_normalized			Enzyme	hairpin	N	UI_normalized_mean	Standard Deviation	label
A3A	A3A_A	No	0.833392	1			A3A	No	4	1	0	<NA>
A3A	A3A_A	Yes	10.1362	12.1626			A3A	Yes	4	9.17752	3.17848	9.2X
A3A	A3A_F6	No	1.53654	1			A3B_CTD	No	3	1	0	<NA>
A3A	A3A_F6	Yes	10.7414	6.99065			A3B_CTD	Yes	3	6.73073	0.647707	6.7X
A3A	A3A_G	No	0.671079	1			A3B_full	No	6	1	0	<NA>
A3A	A3A_G	Yes	7.8066	11.6329			A3B_full	Yes	6	5.84125	0.973619	5.8X
A3A	A3A_H1	No	1.32255	1			EV	No	9	1	0	<NA>
A3A	A3A_H1	Yes	7.83466	5.92389			EV	Yes	9	1.00951	0.0681089	<NA>
A3B_CTD	A3BI3	No	0.887484	1
A3B_CTD	A3BI3	Yes	5.83986	6.58024
A3B_CTD	A3BI4	No	0.950642	1
A3B_CTD	A3BI4	Yes	7.07319	7.44043
A3B_CTD	A3BI5	No	1.03119	1
A3B_CTD	A3BI5	Yes	6.36397	6.17151
A3B_full	A3Bfl_B3S1	No	3.56923	1
A3B_full	A3Bfl_B3S1	Yes	17.062	4.78029
A3B_full	A3Bfl_B3S2	No	3.97266	1
A3B_full	A3Bfl_B3S2	Yes	21.162	5.32691
A3B_full	A3Bfl_B3S3	No	3.31563	1
A3B_full	A3Bfl_B3S3	Yes	16.193	4.88384
A3B_full	A3Bfl_R1_F10S4	No	1.2164	1
A3B_full	A3Bfl_R1_F10S4	Yes	8.27423	6.80223
A3B_full	A3Bfl_R1_F12S3	No	1.02845	1
A3B_full	A3Bfl_R1_F12S3	Yes	6.43487	6.25686
A3B_full	A3Bfl_R1_F8S6	No	1.30516	1
A3B_full	A3Bfl_R1_F8S6	Yes	9.13269	6.99738
EV	EV1_S4	No	1.63872	1
EV	EV1_S4	Yes	1.43823	0.877655
EV	EV3_S5	No	1.7409	1
EV	EV3_S5	Yes	1.81409	1.04204
EV	EV3S2	No	0.50754	1
EV	EV3S2	Yes	0.528729	1.04175
EV	EV4S1	No	0.485992	1
EV	EV4S1	Yes	0.524924	1.08011
EV	EV5_S6	No	1.58661	1
EV	EV5_S6	Yes	1.55256	0.978539
EV	EV5S5	No	0.554161	1
EV	EV5S5	Yes	0.543805	0.981312
EV	EVI3	No	0.401147	1
EV	EVI3	Yes	0.419837	1.04659
EV	EVI4	No	0.36865	1
EV	EVI4	Yes	0.350392	0.950471
EV	EVI5	No	0.422095	1
EV	EVI5	Yes	0.458882	1.08715

## Sheet: Fig.2B
Enzyme	Lab code	ssGroup	UI	UI_normalized			Enzyme	ssGroup	N	UI_normalized_mean	Standard Deviation
A3A	A3A_A	0-7	0.771869	1			A3A	0-7	4	1	0
A3A	A3A_A	8-9	0.856504	1.10965			A3A	8-9	4	1.07034	0.0363536
A3A	A3A_A	10-11	0.930445	1.20544			A3A	10-11	4	1.14767	0.0517767
A3A	A3A_A	12-13	1.28401	1.66351			A3A	12-13	4	1.4784	0.142535
A3A	A3A_A	14-15	1.57438	2.0397			A3A	14-15	4	1.76096	0.258859
A3A	A3A_A	16-17	2.27309	2.94491			A3A	16-17	4	2.37475	0.512431
A3A	A3A_A	18-19	2.95921	3.83382			A3A	18-19	4	3.33458	0.494066
A3A	A3A_A	20+	5.28835	6.85137			A3A	20+	4	5.37491	1.55445
A3A	A3A_F6	0-7	1.4684	1			A3B_CTD	0-7	3	1	0
A3A	A3A_F6	8-9	1.55731	1.06055			A3B_CTD	8-9	3	1.01382	0.0145989
A3A	A3A_F6	10-11	1.61887	1.10247			A3B_CTD	10-11	3	1.09717	0.0149826
A3A	A3A_F6	12-13	2.03866	1.38836			A3B_CTD	12-13	3	1.31038	0.0238675
A3A	A3A_F6	14-15	2.3234	1.58227			A3B_CTD	14-15	3	1.56732	0.147676
A3A	A3A_F6	16-17	3.08264	2.09932			A3B_CTD	16-17	3	1.82229	0.0486421
A3A	A3A_F6	18-19	4.49901	3.06389			A3B_CTD	18-19	3	2.38237	0.220492
A3A	A3A_F6	20+	6.10767	4.15942			A3B_CTD	20+	3	3.51358	0.233702
A3A	A3A_G	0-7	0.630042	1			A3B_full	0-7	6	1	0
A3A	A3A_G	8-9	0.684421	1.08631			A3B_full	8-9	6	0.985695	0.0130499
A3A	A3A_G	10-11	0.741757	1.17731			A3B_full	10-11	6	1.04063	0.0365063
A3A	A3A_G	12-13	0.954325	1.5147			A3B_full	12-13	6	1.24408	0.051858
A3A	A3A_G	14-15	1.20891	1.91878			A3B_full	14-15	6	1.40913	0.0724828
A3A	A3A_G	16-17	1.6644	2.64173			A3B_full	16-17	6	1.70232	0.160543
A3A	A3A_G	18-19	2.30488	3.6583			A3B_full	18-19	6	2.21705	0.220271
A3A	A3A_G	20+	4.1445	6.57813			A3B_full	20+	6	3.27913	0.491225
A3A	A3A_H1	0-7	1.27365	1			EV	0-7	9	1	0
A3A	A3A_H1	8-9	1.30531	1.02486			EV	8-9	9	0.997491	0.0176075
A3A	A3A_H1	10-11	1.40795	1.10544			EV	10-11	9	0.992144	0.0120594
A3A	A3A_H1	12-13	1.71565	1.34703			EV	12-13	9	1.00935	0.0364567
A3A	A3A_H1	14-15	1.91442	1.5031			EV	14-15	9	1.01384	0.0951947
A3A	A3A_H1	16-17	2.30917	1.81303			EV	16-17	9	0.987711	0.0795261
A3A	A3A_H1	18-19	3.5437	2.78232			EV	18-19	9	1.12444	0.244664
A3A	A3A_H1	20+	4.98091	3.91073			EV	20+	9	1.12134	0.0463619
A3B_CTD	A3BI3	0-7	0.862826	1
A3B_CTD	A3BI3	8-9	0.873934	1.01287
A3B_CTD	A3BI3	10-11	0.935306	1.084
A3B_CTD	A3BI3	12-13	1.12306	1.3016
A3B_CTD	A3BI3	14-15	1.27253	1.47484
A3B_CTD	A3BI3	16-17	1.53455	1.77851
A3B_CTD	A3BI3	18-19	2.17725	2.52339
A3B_CTD	A3BI3	20+	2.93691	3.40383
A3B_CTD	A3BI4	0-7	0.917647	1
A3B_CTD	A3BI4	8-9	0.944136	1.02887
A3B_CTD	A3BI4	10-11	1.00395	1.09404
A3B_CTD	A3BI4	12-13	1.22725	1.33739
A3B_CTD	A3BI4	14-15	1.59453	1.73763
A3B_CTD	A3BI4	16-17	1.72027	1.87465
A3B_CTD	A3BI4	18-19	2.28993	2.49543
A3B_CTD	A3BI4	20+	3.4705	3.78196
A3B_CTD	A3BI5	0-7	1.00235	1
A3B_CTD	A3BI5	8-9	1.00206	0.999714
A3B_CTD	A3BI5	10-11	1.11608	1.11347
A3B_CTD	A3BI5	12-13	1.29517	1.29214
A3B_CTD	A3BI5	14-15	1.49298	1.48948
A3B_CTD	A3BI5	16-17	1.81796	1.81371
A3B_CTD	A3BI5	18-19	2.13327	2.12828
A3B_CTD	A3BI5	20+	3.36282	3.35496
A3B_full	A3Bfl_B3S1	0-7	3.50355	1
A3B_full	A3Bfl_B3S1	8-9	3.49774	0.998341
A3B_full	A3Bfl_B3S1	10-11	3.61931	1.03304
A3B_full	A3Bfl_B3S1	12-13	4.31392	1.2313
A3B_full	A3Bfl_B3S1	14-15	4.60834	1.31533
A3B_full	A3Bfl_B3S1	16-17	6.1475	1.75465
A3B_full	A3Bfl_B3S1	18-19	7.47188	2.13266
A3B_full	A3Bfl_B3S1	20+	9.31196	2.65786
A3B_full	A3Bfl_B3S2	0-7	3.89741	1
A3B_full	A3Bfl_B3S2	8-9	3.83766	0.984669
A3B_full	A3Bfl_B3S2	10-11	4.05316	1.03996
A3B_full	A3Bfl_B3S2	12-13	4.89877	1.25693
A3B_full	A3Bfl_B3S2	14-15	5.65169	1.45011
A3B_full	A3Bfl_B3S2	16-17	6.60049	1.69356
A3B_full	A3Bfl_B3S2	18-19	8.56173	2.19677
A3B_full	A3Bfl_B3S2	20+	11.4223	2.93074
A3B_full	A3Bfl_B3S3	0-7	3.28337	1
A3B_full	A3Bfl_B3S3	8-9	3.19056	0.971733
A3B_full	A3Bfl_B3S3	10-11	3.32148	1.01161
A3B_full	A3Bfl_B3S3	12-13	3.82813	1.16591
A3B_full	A3Bfl_B3S3	14-15	4.36334	1.32892
A3B_full	A3Bfl_B3S3	16-17	4.69099	1.42871
A3B_full	A3Bfl_B3S3	18-19	6.97096	2.12311
A3B_full	A3Bfl_B3S3	20+	10.1515	3.09178
A3B_full	A3Bfl_R1_F10S4	0-7	1.18677	1
A3B_full	A3Bfl_R1_F10S4	8-9	1.14922	0.968354
A3B_full	A3Bfl_R1_F10S4	10-11	1.29278	1.08932
A3B_full	A3Bfl_R1_F10S4	12-13	1.57512	1.32723
A3B_full	A3Bfl_R1_F10S4	14-15	1.77773	1.49795
A3B_full	A3Bfl_R1_F10S4	16-17	2.05744	1.73364
A3B_full	A3Bfl_R1_F10S4	18-19	3.15315	2.65691
A3B_full	A3Bfl_R1_F10S4	20+	4.67922	3.9428
A3B_full	A3Bfl_R1_F12S3	0-7	1.01392	1
A3B_full	A3Bfl_R1_F12S3	8-9	1.00862	0.994776
A3B_full	A3Bfl_R1_F12S3	10-11	1.00797	0.994134
A3B_full	A3Bfl_R1_F12S3	12-13	1.25238	1.23519
A3B_full	A3Bfl_R1_F12S3	14-15	1.43523	1.41553
A3B_full	A3Bfl_R1_F12S3	16-17	1.70162	1.67826
A3B_full	A3Bfl_R1_F12S3	18-19	2.16901	2.13924
A3B_full	A3Bfl_R1_F12S3	20+	3.34597	3.30004
A3B_full	A3Bfl_R1_F8S6	0-7	1.27638	1
A3B_full	A3Bfl_R1_F8S6	8-9	1.27165	0.996298
A3B_full	A3Bfl_R1_F8S6	10-11	1.37301	1.07571
A3B_full	A3Bfl_R1_F8S6	12-13	1.59283	1.24793
A3B_full	A3Bfl_R1_F8S6	14-15	1.84681	1.44691
A3B_full	A3Bfl_R1_F8S6	16-17	2.45717	1.9251
A3B_full	A3Bfl_R1_F8S6	18-19	2.6212	2.05362
A3B_full	A3Bfl_R1_F8S6	20+	4.78839	3.75154
EV	EV1_S4	0-7	1.63585	1
EV	EV1_S4	8-9	1.61275	0.985879
EV	EV1_S4	10-11	1.61273	0.985864
EV	EV1_S4	12-13	1.6794	1.02662
EV	EV1_S4	14-15	1.86605	1.14072
EV	EV1_S4	16-17	1.64983	1.00854
EV	EV1_S4	18-19	2.55038	1.55905
EV	EV1_S4	20+	1.68398	1.02942
EV	EV3_S5	0-7	1.73057	1
EV	EV3_S5	8-9	1.75637	1.01491
EV	EV3_S5	10-11	1.72788	0.998447
EV	EV3_S5	12-13	1.7726	1.02429
EV	EV3_S5	14-15	1.94774	1.12549
EV	EV3_S5	16-17	1.79064	1.03471
EV	EV3_S5	18-19	2.28856	1.32243
EV	EV3_S5	20+	1.85406	1.07136
EV	EV3S2	0-7	0.506379	1
EV	EV3S2	8-9	0.50875	1.00468
EV	EV3S2	10-11	0.504745	0.996773
EV	EV3S2	12-13	0.522951	1.03273
EV	EV3S2	14-15	0.518785	1.0245
EV	EV3S2	16-17	0.502221	0.991789
EV	EV3S2	18-19	0.510464	1.00807
EV	EV3S2	20+	0.563216	1.11224
EV	EV4S1	0-7	0.485386	1
EV	EV4S1	8-9	0.487582	1.00452
EV	EV4S1	10-11	0.487512	1.00438
EV	EV4S1	12-13	0.500835	1.03183
EV	EV4S1	14-15	0.458035	0.943652
EV	EV4S1	16-17	0.439678	0.905831
EV	EV4S1	18-19	0.47054	0.969413
EV	EV4S1	20+	0.573034	1.18057
EV	EV5_S6	0-7	1.58885	1
EV	EV5_S6	8-9	1.54509	0.972461
EV	EV5_S6	10-11	1.55179	0.97668
EV	EV5_S6	12-13	1.63842	1.0312
EV	EV5_S6	14-15	1.77077	1.1145
EV	EV5_S6	16-17	1.64003	1.03221
EV	EV5_S6	18-19	2.20792	1.38964
EV	EV5_S6	20+	1.80416	1.13551
EV	EV5S5	0-7	0.554167	1
EV	EV5S5	8-9	0.547968	0.988815
EV	EV5S5	10-11	0.551866	0.995849
EV	EV5S5	12-13	0.581497	1.04932
EV	EV5S5	14-15	0.560694	1.01178
EV	EV5S5	16-17	0.500158	0.902541
EV	EV5S5	18-19	0.544962	0.983389
EV	EV5S5	20+	0.630545	1.13783
EV	EVI3	0-7	0.404919	1
EV	EVI3	8-9	0.394829	0.97508
EV	EVI3	10-11	0.392749	0.969943
EV	EVI3	12-13	0.395608	0.977005
EV	EVI3	14-15	0.358253	0.884751
EV	EVI3	16-17	0.364117	0.899233
EV	EVI3	18-19	0.345164	0.852426
EV	EVI3	20+	0.454368	1.12212
EV	EVI4	0-7	0.368182	1
EV	EVI4	8-9	0.376312	1.02208
EV	EVI4	10-11	0.367223	0.997395
EV	EVI4	12-13	0.35514	0.964577
EV	EVI4	14-15	0.354467	0.96275
EV	EVI4	16-17	0.357928	0.972149
EV	EVI4	18-19	0.332546	0.903212
EV	EVI4	20+	0.419003	1.13803
EV	EVI5	0-7	0.422137	1
EV	EVI5	8-9	0.42593	1.00899
EV	EVI5	10-11	0.423811	1.00397
EV	EVI5	12-13	0.399607	0.946629
EV	EVI5	14-15	0.386874	0.916466
EV	EVI5	16-17	0.482246	1.14239
EV	EVI5	18-19	0.47801	1.13236
EV	EVI5	20+	0.491785	1.16499

## Sheet: Fig.2D
Enzyme	Lab code	looplen	looppos	UI_normalized			Enzyme	looplen	looppos	N	UI_normalized_mean	Standard Deviation	pval	p.adj	label
A3A	A3A_A	3	1	0.512631			A3A	3	1	4	0.688232	0.22978	NA	NA	NA
A3A	A3A_A	3	2	0.71815			A3A	3	2	4	0.773204	0.145617	NA	NA	NA
A3A	A3A_A	3	3	6.16405			A3A	3	3	4	5.37903	0.693983	0.000293068	0.00146534	**
A3A	A3A_A	4	1	0.551007			A3A	4	1	4	0.677116	0.191717	NA	NA	NA
A3A	A3A_A	4	2	0.563631			A3A	4	2	4	0.754323	0.293086	NA	NA	NA
A3A	A3A_A	4	3	1.28595			A3A	4	3	4	1.28607	0.230147	0.0196072	0.026737	*
A3A	A3A_A	4	4	3.46503			A3A	4	4	4	3.09512	0.601803	0.00153782	0.00461347	**
A3A	A3A_A	5	1	0.580877			A3A	5	1	4	0.713926	0.165164	NA	NA	NA
A3A	A3A_A	5	2	0.691619			A3A	5	2	4	0.662192	0.136443	NA	NA	NA
A3A	A3A_A	5	3	0.684852			A3A	5	3	4	0.739405	0.236001	NA	NA	NA
A3A	A3A_A	5	4	2.86604			A3A	5	4	4	2.66907	0.451415	0.000431558	0.00161834	**
A3A	A3A_A	5	5	0.844725			A3A	5	5	4	0.932815	0.299421	0.382818	0.410162	NA
A3A	A3A_A	6	1	0.576982			A3A	6	1	4	0.743834	0.258007	NA	NA	NA
A3A	A3A_A	6	2	0.622716			A3A	6	2	4	0.70867	0.234524	NA	NA	NA
A3A	A3A_A	6	3	0.709273			A3A	6	3	4	0.787302	0.218372	NA	NA	NA
A3A	A3A_A	6	4	0.996742			A3A	6	4	4	1.00616	0.229942	NA	NA	NA
A3A	A3A_A	6	5	1.6137			A3A	6	5	4	1.54745	0.397864	NA	NA	NA
A3A	A3A_A	6	6	0.622084			A3A	6	6	4	0.710699	0.194862	NA	NA	NA
A3A	A3A_A	7	1	0.510444			A3A	7	1	4	0.625539	0.188731	NA	NA	NA
A3A	A3A_A	7	2	0.581886			A3A	7	2	4	0.697097	0.224113	NA	NA	NA
A3A	A3A_A	7	3	0.684761			A3A	7	3	4	0.868526	0.268783	NA	NA	NA
A3A	A3A_A	7	4	0.910399			A3A	7	4	4	1.02884	0.329257	NA	NA	NA
A3A	A3A_A	7	5	1.30368			A3A	7	5	4	1.33725	0.268525	NA	NA	NA
A3A	A3A_A	7	6	0.768685			A3A	7	6	4	0.983821	0.460725	NA	NA	NA
A3A	A3A_A	7	7	0.602622			A3A	7	7	4	0.719046	0.232463	NA	NA	NA
A3A	A3A_A	8	1	0.592828			A3A	8	1	4	0.715334	0.198744	NA	NA	NA
A3A	A3A_A	8	2	0.58781			A3A	8	2	4	0.768332	0.207637	NA	NA	NA
A3A	A3A_A	8	3	0.58817			A3A	8	3	4	0.790657	0.28922	NA	NA	NA
A3A	A3A_A	8	4	0.705125			A3A	8	4	4	0.751658	0.244752	NA	NA	NA
A3A	A3A_A	8	5	0.760112			A3A	8	5	4	0.961083	0.271417	NA	NA	NA
A3A	A3A_A	8	6	1.12627			A3A	8	6	4	0.991508	0.177833	NA	NA	NA
A3A	A3A_A	8	7	0.590327			A3A	8	7	4	0.842946	0.335192	NA	NA	NA
A3A	A3A_A	8	8	0.589075			A3A	8	8	4	0.748032	0.292775	NA	NA	NA
A3A	A3A_F6	3	1	0.969846			A3B_CTD	3	1	3	0.494633	0.0651755	NA	NA	NA
A3A	A3A_F6	3	2	0.944073			A3B_CTD	3	2	3	0.595901	0.077661	NA	NA	NA
A3A	A3A_F6	3	3	5.72939			A3B_CTD	3	3	3	1.37873	0.208802	0.00774842	0.0166038	*
A3A	A3A_F6	4	1	0.938465			A3B_CTD	4	1	3	0.468402	0.0628963	NA	NA	NA
A3A	A3A_F6	4	2	1.15992			A3B_CTD	4	2	3	0.557024	0.00573202	NA	NA	NA
A3A	A3A_F6	4	3	1.58975			A3B_CTD	4	3	3	0.595184	0.0470867	0.128371	0.14812	NA
A3A	A3A_F6	4	4	3.74799			A3B_CTD	4	4	3	4.5565	0.346977	8.58697e-05	0.00128805	**
A3A	A3A_F6	5	1	0.903884			A3B_CTD	5	1	3	0.531054	0.0584069	NA	NA	NA
A3A	A3A_F6	5	2	0.720303			A3B_CTD	5	2	3	0.648629	0.0365921	NA	NA	NA
A3A	A3A_F6	5	3	1.06307			A3B_CTD	5	3	3	0.613581	0.00770894	NA	NA	NA
A3A	A3A_F6	5	4	3.21288			A3B_CTD	5	4	3	0.788653	0.112789	0.808345	0.808345	NA
A3A	A3A_F6	5	5	1.28618			A3B_CTD	5	5	3	1.72751	0.169885	0.000286035	0.00146534	**
A3A	A3A_F6	6	1	1.03031			A3B_CTD	6	1	3	0.449616	0.0896604	NA	NA	NA
A3A	A3A_F6	6	2	1.0013			A3B_CTD	6	2	3	0.593239	0.0694362	NA	NA	NA
A3A	A3A_F6	6	3	1.06575			A3B_CTD	6	3	3	0.591936	0.0950698	NA	NA	NA
A3A	A3A_F6	6	4	1.13516			A3B_CTD	6	4	3	0.619307	0.062487	NA	NA	NA
A3A	A3A_F6	6	5	2.08237			A3B_CTD	6	5	3	1.00625	0.0875397	NA	NA	NA
A3A	A3A_F6	6	6	0.956468			A3B_CTD	6	6	3	0.827708	0.100878	NA	NA	NA
A3A	A3A_F6	7	1	0.81857			A3B_CTD	7	1	3	0.530588	0.0499074	NA	NA	NA
A3A	A3A_F6	7	2	1.01498			A3B_CTD	7	2	3	0.578337	0.0604008	NA	NA	NA
A3A	A3A_F6	7	3	1.23407			A3B_CTD	7	3	3	0.840067	0.06275	NA	NA	NA
A3A	A3A_F6	7	4	1.43807			A3B_CTD	7	4	3	0.643662	0.0697899	NA	NA	NA
A3A	A3A_F6	7	5	1.68234			A3B_CTD	7	5	3	0.797458	0.064116	NA	NA	NA
A3A	A3A_F6	7	6	1.64286			A3B_CTD	7	6	3	0.761806	0.0582092	NA	NA	NA
A3A	A3A_F6	7	7	1.01048			A3B_CTD	7	7	3	0.537118	0.0711285	NA	NA	NA
A3A	A3A_F6	8	1	0.896805			A3B_CTD	8	1	3	0.538559	0.0433619	NA	NA	NA
A3A	A3A_F6	8	2	1.0024			A3B_CTD	8	2	3	0.528154	0.0214447	NA	NA	NA
A3A	A3A_F6	8	3	1.15054			A3B_CTD	8	3	3	0.612786	0.0918411	NA	NA	NA
A3A	A3A_F6	8	4	1.05806			A3B_CTD	8	4	3	0.539546	0.0185113	NA	NA	NA
A3A	A3A_F6	8	5	1.27455			A3B_CTD	8	5	3	0.649204	0.0143821	NA	NA	NA
A3A	A3A_F6	8	6	1.12373			A3B_CTD	8	6	3	0.75336	0.067681	NA	NA	NA
A3A	A3A_F6	8	7	1.06334			A3B_CTD	8	7	3	0.548993	0.0986211	NA	NA	NA
A3A	A3A_F6	8	8	1.10851			A3B_CTD	8	8	3	0.543669	0.0962336	NA	NA	NA
A3A	A3A_G	3	1	0.489221			A3B_full	3	1	6	1.0095	0.489104	NA	NA	NA
A3A	A3A_G	3	2	0.604213			A3B_full	3	2	6	1.35174	0.540869	NA	NA	NA
A3A	A3A_G	3	3	4.63627			A3B_full	3	3	6	2.75148	1.31119	0.0117698	0.0220684	*
A3A	A3A_G	4	1	0.517533			A3B_full	4	1	6	1.00329	0.387437	NA	NA	NA
A3A	A3A_G	4	2	0.516997			A3B_full	4	2	6	1.15506	0.518234	NA	NA	NA
A3A	A3A_G	4	3	1.03278			A3B_full	4	3	6	1.3558	0.651636	0.103858	0.129823	NA
A3A	A3A_G	4	4	2.56942			A3B_full	4	4	6	9.1412	4.07477	0.00381756	0.00954391	**
A3A	A3A_G	5	1	0.570512			A3B_full	5	1	6	1.13057	0.433547	NA	NA	NA
A3A	A3A_G	5	2	0.463866			A3B_full	5	2	6	1.30632	0.582967	NA	NA	NA
A3A	A3A_G	5	3	0.497277			A3B_full	5	3	6	1.29081	0.671972	NA	NA	NA
A3A	A3A_G	5	4	2.26385			A3B_full	5	4	6	1.93891	0.848955	0.0163336	0.0252954	*
A3A	A3A_G	5	5	0.57529			A3B_full	5	5	6	3.61976	2.02203	0.0168636	0.0252954	*
A3A	A3A_G	6	1	0.480749			A3B_full	6	1	6	1.08959	0.412076	NA	NA	NA
A3A	A3A_G	6	2	0.446231			A3B_full	6	2	6	1.22606	0.598555	NA	NA	NA
A3A	A3A_G	6	3	0.546817			A3B_full	6	3	6	1.39244	0.738739	NA	NA	NA
A3A	A3A_G	6	4	0.686804			A3B_full	6	4	6	1.44177	0.739115	NA	NA	NA
A3A	A3A_G	6	5	1.20408			A3B_full	6	5	6	2.06262	0.95801	NA	NA	NA
A3A	A3A_G	6	6	0.503068			A3B_full	6	6	6	1.77349	0.826027	NA	NA	NA
A3A	A3A_G	7	1	0.423303			A3B_full	7	1	6	1.14968	0.567761	NA	NA	NA
A3A	A3A_G	7	2	0.506834			A3B_full	7	2	6	1.11524	0.581687	NA	NA	NA
A3A	A3A_G	7	3	0.649541			A3B_full	7	3	6	1.74449	1.095	NA	NA	NA
A3A	A3A_G	7	4	0.658218			A3B_full	7	4	6	1.49409	0.871514	NA	NA	NA
A3A	A3A_G	7	5	1.02725			A3B_full	7	5	6	1.69603	0.848257	NA	NA	NA
A3A	A3A_G	7	6	0.592072			A3B_full	7	6	6	1.61818	0.878227	NA	NA	NA
A3A	A3A_G	7	7	0.476118			A3B_full	7	7	6	1.25715	0.564387	NA	NA	NA
A3A	A3A_G	8	1	0.500354			A3B_full	8	1	6	1.10089	0.525627	NA	NA	NA
A3A	A3A_G	8	2	0.599205			A3B_full	8	2	6	1.12242	0.593283	NA	NA	NA
A3A	A3A_G	8	3	0.527512			A3B_full	8	3	6	1.27077	0.662762	NA	NA	NA
A3A	A3A_G	8	4	0.46377			A3B_full	8	4	6	1.33491	0.782516	NA	NA	NA
A3A	A3A_G	8	5	0.709868			A3B_full	8	5	6	1.43432	0.584108	NA	NA	NA
A3A	A3A_G	8	6	0.749409			A3B_full	8	6	6	1.50264	0.794629	NA	NA	NA
A3A	A3A_G	8	7	0.524281			A3B_full	8	7	6	1.34555	0.780605	NA	NA	NA
A3A	A3A_G	8	8	0.445239			A3B_full	8	8	6	1.19799	0.595614	NA	NA	NA
A3A	A3A_H1	3	1	0.781229
A3A	A3A_H1	3	2	0.826379
A3A	A3A_H1	3	3	4.98642							Adjusted P-values for the comparison of different (looplen:looppos) values
A3A	A3A_H1	4	1	0.701459							Comparison	looplen	looppos	P-value
A3A	A3A_H1	4	2	0.776743							A3A vs. EV	3	3	0.00146534
A3A	A3A_H1	4	3	1.23581							A3A vs. EV	4	3	0.026737
A3A	A3A_H1	4	4	2.59806							A3A vs. EV	4	4	0.00461347
A3A	A3A_H1	5	1	0.800432							A3A vs. EV	5	4	0.00161834
A3A	A3A_H1	5	2	0.77298							A3A vs. EV	5	5	0.410162
A3A	A3A_H1	5	3	0.71242							A3B_CTD vs. EV	3	3	0.0166038
A3A	A3A_H1	5	4	2.33353							A3B_CTD vs. EV	4	3	0.14812
A3A	A3A_H1	5	5	1.02507							A3B_CTD vs. EV	4	4	0.00128805
A3A	A3A_H1	6	1	0.887291							A3B_CTD vs. EV	5	4	0.808345
A3A	A3A_H1	6	2	0.764431							A3B_CTD vs. EV	5	5	0.00146534
A3A	A3A_H1	6	3	0.82737							A3B_full vs. EV	3	3	0.0220684
A3A	A3A_H1	6	4	1.20592							A3B_full vs. EV	4	3	0.129823
A3A	A3A_H1	6	5	1.28965							A3B_full vs. EV	4	4	0.00954391
A3A	A3A_H1	6	6	0.761176							A3B_full vs. EV	5	4	0.0252954
A3A	A3A_H1	7	1	0.749841							A3B_full vs. EV	5	5	0.0252954
A3A	A3A_H1	7	2	0.684684
A3A	A3A_H1	7	3	0.905731
A3A	A3A_H1	7	4	1.10865
A3A	A3A_H1	7	5	1.33575
A3A	A3A_H1	7	6	0.931665
A3A	A3A_H1	7	7	0.786961
A3A	A3A_H1	8	1	0.87135
A3A	A3A_H1	8	2	0.883911
A3A	A3A_H1	8	3	0.896408
A3A	A3A_H1	8	4	0.779681
A3A	A3A_H1	8	5	1.0998
A3A	A3A_H1	8	6	0.966624
A3A	A3A_H1	8	7	1.19384
A3A	A3A_H1	8	8	0.849305
A3B_CTD	A3BI3	3	1	0.453852
A3B_CTD	A3BI3	3	2	0.582476
A3B_CTD	A3BI3	3	3	1.19498
A3B_CTD	A3BI3	4	1	0.434518
A3B_CTD	A3BI3	4	2	0.555922
A3B_CTD	A3BI3	4	3	0.551654
A3B_CTD	A3BI3	4	4	4.15643
A3B_CTD	A3BI3	5	1	0.504781
A3B_CTD	A3BI3	5	2	0.608489
A3B_CTD	A3BI3	5	3	0.612437
A3B_CTD	A3BI3	5	4	0.695912
A3B_CTD	A3BI3	5	5	1.53638
A3B_CTD	A3BI3	6	1	0.479124
A3B_CTD	A3BI3	6	2	0.513762
A3B_CTD	A3BI3	6	3	0.552836
A3B_CTD	A3BI3	6	4	0.6125
A3B_CTD	A3BI3	6	5	0.951429
A3B_CTD	A3BI3	6	6	0.852609
A3B_CTD	A3BI3	7	1	0.547426
A3B_CTD	A3BI3	7	2	0.581798
A3B_CTD	A3BI3	7	3	0.775596
A3B_CTD	A3BI3	7	4	0.581074
A3B_CTD	A3BI3	7	5	0.769963
A3B_CTD	A3BI3	7	6	0.738742
A3B_CTD	A3BI3	7	7	0.469888
A3B_CTD	A3BI3	8	1	0.48918
A3B_CTD	A3BI3	8	2	0.519221
A3B_CTD	A3BI3	8	3	0.524947
A3B_CTD	A3BI3	8	4	0.557444
A3B_CTD	A3BI3	8	5	0.633518
A3B_CTD	A3BI3	8	6	0.676317
A3B_CTD	A3BI3	8	7	0.47954
A3B_CTD	A3BI3	8	8	0.440514
A3B_CTD	A3BI4	3	1	0.460247
A3B_CTD	A3BI4	3	2	0.525827
A3B_CTD	A3BI4	3	3	1.60579
A3B_CTD	A3BI4	4	1	0.429712
A3B_CTD	A3BI4	4	2	0.551924
A3B_CTD	A3BI4	4	3	0.588735
A3B_CTD	A3BI4	4	4	4.7379
A3B_CTD	A3BI4	5	1	0.490397
A3B_CTD	A3BI4	5	2	0.657272
A3B_CTD	A3BI4	5	3	0.606507
A3B_CTD	A3BI4	5	4	0.914212
A3B_CTD	A3BI4	5	5	1.86131
A3B_CTD	A3BI4	6	1	0.34892
A3B_CTD	A3BI4	6	2	0.642138
A3B_CTD	A3BI4	6	3	0.522651
A3B_CTD	A3BI4	6	4	0.560502
A3B_CTD	A3BI4	6	5	0.960118
A3B_CTD	A3BI4	6	6	0.716712
A3B_CTD	A3BI4	7	1	0.47444
A3B_CTD	A3BI4	7	2	0.51628
A3B_CTD	A3BI4	7	3	0.900941
A3B_CTD	A3BI4	7	4	0.630996
A3B_CTD	A3BI4	7	5	0.870736
A3B_CTD	A3BI4	7	6	0.718663
A3B_CTD	A3BI4	7	7	0.611591
A3B_CTD	A3BI4	8	1	0.556064
A3B_CTD	A3BI4	8	2	0.512619
A3B_CTD	A3BI4	8	3	0.708164
A3B_CTD	A3BI4	8	4	0.540717
A3B_CTD	A3BI4	8	5	0.661769
A3B_CTD	A3BI4	8	6	0.803239
A3B_CTD	A3BI4	8	7	0.505564
A3B_CTD	A3BI4	8	8	0.559467
A3B_CTD	A3BI5	3	1	0.5698
A3B_CTD	A3BI5	3	2	0.679399
A3B_CTD	A3BI5	3	3	1.33542
A3B_CTD	A3BI5	4	1	0.540975
A3B_CTD	A3BI5	4	2	0.563228
A3B_CTD	A3BI5	4	3	0.645163
A3B_CTD	A3BI5	4	4	4.77518
A3B_CTD	A3BI5	5	1	0.597983
A3B_CTD	A3BI5	5	2	0.680126
A3B_CTD	A3BI5	5	3	0.621797
A3B_CTD	A3BI5	5	4	0.755835
A3B_CTD	A3BI5	5	5	1.78486
A3B_CTD	A3BI5	6	1	0.520803
A3B_CTD	A3BI5	6	2	0.623818
A3B_CTD	A3BI5	6	3	0.700321
A3B_CTD	A3BI5	6	4	0.684918
A3B_CTD	A3BI5	6	5	1.10721
A3B_CTD	A3BI5	6	6	0.913803
A3B_CTD	A3BI5	7	1	0.569899
A3B_CTD	A3BI5	7	2	0.636932
A3B_CTD	A3BI5	7	3	0.843665
A3B_CTD	A3BI5	7	4	0.718918
A3B_CTD	A3BI5	7	5	0.751675
A3B_CTD	A3BI5	7	6	0.828013
A3B_CTD	A3BI5	7	7	0.529874
A3B_CTD	A3BI5	8	1	0.570431
A3B_CTD	A3BI5	8	2	0.552621
A3B_CTD	A3BI5	8	3	0.605246
A3B_CTD	A3BI5	8	4	0.520477
A3B_CTD	A3BI5	8	5	0.652326
A3B_CTD	A3BI5	8	6	0.780525
A3B_CTD	A3BI5	8	7	0.661875
A3B_CTD	A3BI5	8	8	0.631026
A3B_full	A3Bfl_B3S1	3	1	1.66937
A3B_full	A3Bfl_B3S1	3	2	1.84705
A3B_full	A3Bfl_B3S1	3	3	4.11863
A3B_full	A3Bfl_B3S1	4	1	1.55051
A3B_full	A3Bfl_B3S1	4	2	1.75074
A3B_full	A3Bfl_B3S1	4	3	2.09561
A3B_full	A3Bfl_B3S1	4	4	12.4608
A3B_full	A3Bfl_B3S1	5	1	1.66164
A3B_full	A3Bfl_B3S1	5	2	1.99194
A3B_full	A3Bfl_B3S1	5	3	1.83122
A3B_full	A3Bfl_B3S1	5	4	2.63827
A3B_full	A3Bfl_B3S1	5	5	5.17186
A3B_full	A3Bfl_B3S1	6	1	1.67395
A3B_full	A3Bfl_B3S1	6	2	1.96048
A3B_full	A3Bfl_B3S1	6	3	2.07544
A3B_full	A3Bfl_B3S1	6	4	2.17661
A3B_full	A3Bfl_B3S1	6	5	2.95148
A3B_full	A3Bfl_B3S1	6	6	2.66543
A3B_full	A3Bfl_B3S1	7	1	1.91085
A3B_full	A3Bfl_B3S1	7	2	1.71996
A3B_full	A3Bfl_B3S1	7	3	3.32635
A3B_full	A3Bfl_B3S1	7	4	2.51995
A3B_full	A3Bfl_B3S1	7	5	2.39822
A3B_full	A3Bfl_B3S1	7	6	2.3509
A3B_full	A3Bfl_B3S1	7	7	1.81776
A3B_full	A3Bfl_B3S1	8	1	1.70205
A3B_full	A3Bfl_B3S1	8	2	1.83298
A3B_full	A3Bfl_B3S1	8	3	2.12645
A3B_full	A3Bfl_B3S1	8	4	2.26493
A3B_full	A3Bfl_B3S1	8	5	1.99215
A3B_full	A3Bfl_B3S1	8	6	2.33446
A3B_full	A3Bfl_B3S1	8	7	2.23299
A3B_full	A3Bfl_B3S1	8	8	1.82306
A3B_full	A3Bfl_B3S2	3	1	1.37959
A3B_full	A3Bfl_B3S2	3	2	1.98553
A3B_full	A3Bfl_B3S2	3	3	4.14596
A3B_full	A3Bfl_B3S2	4	1	1.15183
A3B_full	A3Bfl_B3S2	4	2	1.58186
A3B_full	A3Bfl_B3S2	4	3	2.01568
A3B_full	A3Bfl_B3S2	4	4	14.8343
A3B_full	A3Bfl_B3S2	5	1	1.49833
A3B_full	A3Bfl_B3S2	5	2	1.84191
A3B_full	A3Bfl_B3S2	5	3	2.12094
A3B_full	A3Bfl_B3S2	5	4	3.05052
A3B_full	A3Bfl_B3S2	5	5	6.1279
A3B_full	A3Bfl_B3S2	6	1	1.38801
A3B_full	A3Bfl_B3S2	6	2	1.76572
A3B_full	A3Bfl_B3S2	6	3	2.32141
A3B_full	A3Bfl_B3S2	6	4	2.23221
A3B_full	A3Bfl_B3S2	6	5	3.18707
A3B_full	A3Bfl_B3S2	6	6	2.49373
A3B_full	A3Bfl_B3S2	7	1	1.65073
A3B_full	A3Bfl_B3S2	7	2	1.66633
A3B_full	A3Bfl_B3S2	7	3	2.6679
A3B_full	A3Bfl_B3S2	7	4	2.19756
A3B_full	A3Bfl_B3S2	7	5	2.91192
A3B_full	A3Bfl_B3S2	7	6	2.75951
A3B_full	A3Bfl_B3S2	7	7	1.90155
A3B_full	A3Bfl_B3S2	8	1	1.61136
A3B_full	A3Bfl_B3S2	8	2	1.5652
A3B_full	A3Bfl_B3S2	8	3	1.82413
A3B_full	A3Bfl_B3S2	8	4	2.05722
A3B_full	A3Bfl_B3S2	8	5	1.88401
A3B_full	A3Bfl_B3S2	8	6	2.24248
A3B_full	A3Bfl_B3S2	8	7	1.95306
A3B_full	A3Bfl_B3S2	8	8	1.75705
A3B_full	A3Bfl_B3S3	3	1	1.23982
A3B_full	A3Bfl_B3S3	3	2	1.62038
A3B_full	A3Bfl_B3S3	3	3	3.47779
A3B_full	A3Bfl_B3S3	4	1	1.29601
A3B_full	A3Bfl_B3S3	4	2	1.49539
A3B_full	A3Bfl_B3S3	4	3	1.67166
A3B_full	A3Bfl_B3S3	4	4	10.5749
A3B_full	A3Bfl_B3S3	5	1	1.36603
A3B_full	A3Bfl_B3S3	5	2	1.63156
A3B_full	A3Bfl_B3S3	5	3	1.72209
A3B_full	A3Bfl_B3S3	5	4	2.37447
A3B_full	A3Bfl_B3S3	5	5	4.9594
A3B_full	A3Bfl_B3S3	6	1	1.22368
A3B_full	A3Bfl_B3S3	6	2	1.54496
A3B_full	A3Bfl_B3S3	6	3	1.69396
A3B_full	A3Bfl_B3S3	6	4	1.87203
A3B_full	A3Bfl_B3S3	6	5	2.61364
A3B_full	A3Bfl_B3S3	6	6	2.40667
A3B_full	A3Bfl_B3S3	7	1	1.35512
A3B_full	A3Bfl_B3S3	7	2	1.53067
A3B_full	A3Bfl_B3S3	7	3	2.01216
A3B_full	A3Bfl_B3S3	7	4	2.11758
A3B_full	A3Bfl_B3S3	7	5	1.84803
A3B_full	A3Bfl_B3S3	7	6	2.04049
A3B_full	A3Bfl_B3S3	7	7	1.53717
A3B_full	A3Bfl_B3S3	8	1	1.39908
A3B_full	A3Bfl_B3S3	8	2	1.56677
A3B_full	A3Bfl_B3S3	8	3	1.61882
A3B_full	A3Bfl_B3S3	8	4	1.77825
A3B_full	A3Bfl_B3S3	8	5	1.99451
A3B_full	A3Bfl_B3S3	8	6	2.09189
A3B_full	A3Bfl_B3S3	8	7	1.95534
A3B_full	A3Bfl_B3S3	8	8	1.63532
A3B_full	A3Bfl_R1_F10S4	3	1	0.521204
A3B_full	A3Bfl_R1_F10S4	3	2	1.08469
A3B_full	A3Bfl_R1_F10S4	3	3	1.2921
A3B_full	A3Bfl_R1_F10S4	4	1	0.64724
A3B_full	A3Bfl_R1_F10S4	4	2	0.656911
A3B_full	A3Bfl_R1_F10S4	4	3	0.737894
A3B_full	A3Bfl_R1_F10S4	4	4	6.13064
A3B_full	A3Bfl_R1_F10S4	5	1	0.908662
A3B_full	A3Bfl_R1_F10S4	5	2	0.806598
A3B_full	A3Bfl_R1_F10S4	5	3	0.70901
A3B_full	A3Bfl_R1_F10S4	5	4	1.237
A3B_full	A3Bfl_R1_F10S4	5	5	1.6525
A3B_full	A3Bfl_R1_F10S4	6	1	0.943556
A3B_full	A3Bfl_R1_F10S4	6	2	0.684874
A3B_full	A3Bfl_R1_F10S4	6	3	0.609854
A3B_full	A3Bfl_R1_F10S4	6	4	1.0539
A3B_full	A3Bfl_R1_F10S4	6	5	1.36191
A3B_full	A3Bfl_R1_F10S4	6	6	1.09949
A3B_full	A3Bfl_R1_F10S4	7	1	0.576596
A3B_full	A3Bfl_R1_F10S4	7	2	0.549834
A3B_full	A3Bfl_R1_F10S4	7	3	0.778194
A3B_full	A3Bfl_R1_F10S4	7	4	0.65934
A3B_full	A3Bfl_R1_F10S4	7	5	0.963576
A3B_full	A3Bfl_R1_F10S4	7	6	0.842637
A3B_full	A3Bfl_R1_F10S4	7	7	0.919683
A3B_full	A3Bfl_R1_F10S4	8	1	0.703903
A3B_full	A3Bfl_R1_F10S4	8	2	0.581759
A3B_full	A3Bfl_R1_F10S4	8	3	0.637389
A3B_full	A3Bfl_R1_F10S4	8	4	0.702261
A3B_full	A3Bfl_R1_F10S4	8	5	1.02985
A3B_full	A3Bfl_R1_F10S4	8	6	0.789932
A3B_full	A3Bfl_R1_F10S4	8	7	0.554998
A3B_full	A3Bfl_R1_F10S4	8	8	0.626967
A3B_full	A3Bfl_R1_F12S3	3	1	0.492636
A3B_full	A3Bfl_R1_F12S3	3	2	0.658012
A3B_full	A3Bfl_R1_F12S3	3	3	1.55332
A3B_full	A3Bfl_R1_F12S3	4	1	0.596047
A3B_full	A3Bfl_R1_F12S3	4	2	0.538281
A3B_full	A3Bfl_R1_F12S3	4	3	0.639012
A3B_full	A3Bfl_R1_F12S3	4	4	4.782
A3B_full	A3Bfl_R1_F12S3	5	1	0.645908
A3B_full	A3Bfl_R1_F12S3	5	2	0.643315
A3B_full	A3Bfl_R1_F12S3	5	3	0.618184
A3B_full	A3Bfl_R1_F12S3	5	4	1.12466
A3B_full	A3Bfl_R1_F12S3	5	5	1.59767
A3B_full	A3Bfl_R1_F12S3	6	1	0.658174
A3B_full	A3Bfl_R1_F12S3	6	2	0.619451
A3B_full	A3Bfl_R1_F12S3	6	3	0.659069
A3B_full	A3Bfl_R1_F12S3	6	4	0.624222
A3B_full	A3Bfl_R1_F12S3	6	5	1.09045
A3B_full	A3Bfl_R1_F12S3	6	6	0.926518
A3B_full	A3Bfl_R1_F12S3	7	1	0.629745
A3B_full	A3Bfl_R1_F12S3	7	2	0.502101
A3B_full	A3Bfl_R1_F12S3	7	3	0.804019
A3B_full	A3Bfl_R1_F12S3	7	4	0.655728
A3B_full	A3Bfl_R1_F12S3	7	5	0.733931
A3B_full	A3Bfl_R1_F12S3	7	6	0.657017
A3B_full	A3Bfl_R1_F12S3	7	7	0.604729
A3B_full	A3Bfl_R1_F12S3	8	1	0.596436
A3B_full	A3Bfl_R1_F12S3	8	2	0.521246
A3B_full	A3Bfl_R1_F12S3	8	3	0.663281
A3B_full	A3Bfl_R1_F12S3	8	4	0.540288
A3B_full	A3Bfl_R1_F12S3	8	5	0.713826
A3B_full	A3Bfl_R1_F12S3	8	6	0.694793
A3B_full	A3Bfl_R1_F12S3	8	7	0.566474
A3B_full	A3Bfl_R1_F12S3	8	8	0.645343
A3B_full	A3Bfl_R1_F8S6	3	1	0.754367
A3B_full	A3Bfl_R1_F8S6	3	2	0.914777
A3B_full	A3Bfl_R1_F8S6	3	3	1.9211
A3B_full	A3Bfl_R1_F8S6	4	1	0.778084
A3B_full	A3Bfl_R1_F8S6	4	2	0.907162
A3B_full	A3Bfl_R1_F8S6	4	3	0.974965
A3B_full	A3Bfl_R1_F8S6	4	4	6.06454
A3B_full	A3Bfl_R1_F8S6	5	1	0.702833
A3B_full	A3Bfl_R1_F8S6	5	2	0.922604
A3B_full	A3Bfl_R1_F8S6	5	3	0.74341
A3B_full	A3Bfl_R1_F8S6	5	4	1.20853
A3B_full	A3Bfl_R1_F8S6	5	5	2.20923
A3B_full	A3Bfl_R1_F8S6	6	1	0.650176
A3B_full	A3Bfl_R1_F8S6	6	2	0.780883
A3B_full	A3Bfl_R1_F8S6	6	3	0.99493
A3B_full	A3Bfl_R1_F8S6	6	4	0.691624
A3B_full	A3Bfl_R1_F8S6	6	5	1.17116
A3B_full	A3Bfl_R1_F8S6	6	6	1.0491
A3B_full	A3Bfl_R1_F8S6	7	1	0.775023
A3B_full	A3Bfl_R1_F8S6	7	2	0.722537
A3B_full	A3Bfl_R1_F8S6	7	3	0.878308
A3B_full	A3Bfl_R1_F8S6	7	4	0.814359
A3B_full	A3Bfl_R1_F8S6	7	5	1.32051
A3B_full	A3Bfl_R1_F8S6	7	6	1.05849
A3B_full	A3Bfl_R1_F8S6	7	7	0.761998
A3B_full	A3Bfl_R1_F8S6	8	1	0.592501
A3B_full	A3Bfl_R1_F8S6	8	2	0.66656
A3B_full	A3Bfl_R1_F8S6	8	3	0.754521
A3B_full	A3Bfl_R1_F8S6	8	4	0.666496
A3B_full	A3Bfl_R1_F8S6	8	5	0.991592
A3B_full	A3Bfl_R1_F8S6	8	6	0.862253
A3B_full	A3Bfl_R1_F8S6	8	7	0.810439
A3B_full	A3Bfl_R1_F8S6	8	8	0.700216

## Sheet: Fig.2EF
Enzyme	loopseq	N	UI	Standard Deviation	looplen	looppos	n_total
A3A	(.C.AA)	4	0.57841	0.243812	3	1	341
A3A	(.C.AAA)	4	0.252395	0.157085	4	1	126
A3A	(.C.AAAA)	4	0.748535	0.112631	5	1	49
A3A	(.C.AAAC)	4	0.530826	0.737025	5	1	27
A3A	(.C.AAAT)	4	0.495294	0.33025	5	1	32
A3A	(.C.AAC)	4	0.523937	0.20527	4	1	111
A3A	(.C.AACA)	4	0.35008	0.448161	5	1	31
A3A	(.C.AACC)	4	0.647729	0.622987	5	1	29
A3A	(.C.AACT)	4	0.508767	0.487216	5	1	17
A3A	(.C.AAG)	4	0.471165	0.216086	4	1	66
A3A	(.C.AAGA)	4	0.392646	0.785292	5	1	10
A3A	(.C.AAGC)	4	0.865508	0.969765	5	1	18
A3A	(.C.AAGT)	4	0.405844	0.811688	5	1	7
A3A	(.C.AAT)	4	0.598899	0.270032	4	1	82
A3A	(.C.AATA)	4	1.28236	1.44973	5	1	35
A3A	(.C.AATC)	4	0.558267	0.687381	5	1	23
A3A	(.C.AATT)	4	0.89698	0.678395	5	1	23
A3A	(.C.AC)	4	0.678458	0.373606	3	1	299
A3A	(.C.ACA)	4	0.698455	0.27975	4	1	79
A3A	(.C.ACAA)	4	0.530981	0.613514	5	1	15
A3A	(.C.ACAC)	4	0.715684	0.760903	5	1	12
A3A	(.C.ACAT)	4	0.896588	0.998544	5	1	11
A3A	(.C.ACC)	4	0.755066	0.232983	4	1	95
A3A	(.C.ACCA)	4	0.994636	0.447765	5	1	58
A3A	(.C.ACCC)	4	0.215234	0.258736	5	1	23
A3A	(.C.ACCT)	4	0.14518	0.29036	5	1	14
A3A	(.C.ACG)	4	0.739131	0.538406	4	1	102
A3A	(.C.ACGA)	4	0.584463	0.687542	5	1	8
A3A	(.C.ACGC)	4	0.614919	0.488419	5	1	27
A3A	(.C.ACGT)	4	0.971935	1.26005	5	1	7
A3A	(.C.ACT)	4	1.06512	0.723082	4	1	89
A3A	(.C.ACTA)	4	0.600517	0.894934	5	1	8
A3A	(.C.ACTC)	4	1.68303	0.556587	5	1	13
A3A	(.C.ACTT)	4	1.80143	1.0058	5	1	9
A3A	(.C.AG)	4	0.67275	0.136292	3	1	477
A3A	(.C.AGA)	4	0.612844	0.417774	4	1	78
A3A	(.C.AGAA)	4	0.323521	0.251794	5	1	37
A3A	(.C.AGAC)	4	0.719864	0.140574	5	1	35
A3A	(.C.AGAT)	4	0.206049	0.155167	5	1	32
A3A	(.C.AGC)	4	0.847362	0.364121	4	1	192
A3A	(.C.AGCA)	4	0.626069	0.374309	5	1	74
A3A	(.C.AGCC)	4	0.477244	0.381844	5	1	30
A3A	(.C.AGCT)	4	0.913927	0.698245	5	1	36
A3A	(.C.AGG)	4	0.5965	0.394522	4	1	131
A3A	(.C.AGGA)	4	1.02613	1.11394	5	1	18
A3A	(.C.AGGC)	4	0.543907	0.446103	5	1	31
A3A	(.C.AGGT)	4	0.36494	0.261416	5	1	46
A3A	(.C.AGT)	4	0.722016	0.303429	4	1	84
A3A	(.C.AGTA)	4	0.304149	0.252821	5	1	27
A3A	(.C.AGTC)	4	0.500256	0.74455	5	1	24
A3A	(.C.AGTT)	4	0.885102	0.179598	5	1	33
A3A	(.C.AT)	4	0.698317	0.255926	3	1	313
A3A	(.C.ATA)	4	0.942613	0.43504	4	1	47
A3A	(.C.ATAA)	4	0.689007	0.493469	5	1	27
A3A	(.C.ATAC)	4	0.279612	0.394155	5	1	23
A3A	(.C.ATAT)	4	1.33454	1.25243	5	1	16
A3A	(.C.ATC)	4	0.640811	0.317655	4	1	320
A3A	(.C.ATCA)	4	0.670221	0.478656	5	1	45
A3A	(.C.ATCC)	4	0.410438	0.475806	5	1	20
A3A	(.C.ATCT)	4	0.745846	0.72866	5	1	23
A3A	(.C.ATG)	4	0.402419	0.431624	4	1	52
A3A	(.C.ATGA)	4	0.265957	0.531915	5	1	20
A3A	(.C.ATGC)	4	0.405091	0.479912	5	1	18
A3A	(.C.ATGT)	4	0.565131	0.478635	5	1	16
A3A	(.C.ATT)	4	1.05106	0.31993	4	1	118
A3A	(.C.ATTA)	4	0.545353	0.482814	5	1	31
A3A	(.C.ATTC)	4	0.287724	0.353862	5	1	23
A3A	(.C.ATTT)	4	0.38134	0.762681	5	1	21
A3A	(.C.CA)	4	0.651835	0.255333	3	1	360
A3A	(.C.CAA)	4	0.325042	0.224741	4	1	57
A3A	(.C.CAAA)	4	1.22996	1.63962	5	1	27
A3A	(.C.CAAC)	4	0.0796178	0.159236	5	1	20
A3A	(.C.CAAT)	4	0.531576	0.403725	5	1	17
A3A	(.C.CAC)	4	0.674579	0.390424	4	1	87
A3A	(.C.CACA)	4	0.15926	0.318519	5	1	24
A3A	(.C.CACC)	4	0.520971	0.514299	5	1	21
A3A	(.C.CACT)	4	0.86173	0.586196	5	1	22
A3A	(.C.CAG)	4	0.709547	0.403278	4	1	170
A3A	(.C.CAGA)	4	0.467079	0.281191	5	1	36
A3A	(.C.CAGC)	4	0.506984	0.48083	5	1	50
A3A	(.C.CAGT)	4	0.244889	0.366486	5	1	32
A3A	(.C.CAT)	4	0.668067	0.582598	4	1	110
A3A	(.C.CATA)	4	1.34401	1.46924	5	1	18
A3A	(.C.CATC)	4	0.646259	0.561411	5	1	22
A3A	(.C.CATT)	4	1.7453	0.997506	5	1	26
A3A	(.C.CC)	4	0.66094	0.415987	3	1	135
A3A	(.C.CCA)	4	0.69158	0.128765	4	1	52
A3A	(.C.CCAA)	4	0.208855	0.417711	5	1	9
A3A	(.C.CCAC)	4	1.49848	1.22715	5	1	10
A3A	(.C.CCAT)	4	0.741395	1.05833	5	1	15
A3A	(.C.CCC)	4	0.960901	0.604357	4	1	30
A3A	(.C.CCCA)	4	0.473485	0.94697	5	1	6
A3A	(.C.CCCT)	4	0.555556	1.11111	5	1	5
A3A	(.C.CCG)	4	0.829667	0.428149	4	1	53
A3A	(.C.CCGA)	4	1.62944	1.39805	5	1	8
A3A	(.C.CCGC)	4	0.0965251	0.19305	5	1	14
A3A	(.C.CCGT)	4	1.79616	2.32185	5	1	6
A3A	(.C.CCT)	4	0.568007	0.679187	4	1	34
A3A	(.C.CCTT)	4	0.702755	1.10582	5	1	10
A3A	(.C.CG)	4	0.539929	0.182948	3	1	332
A3A	(.C.CGA)	4	0.598142	0.649321	4	1	48
A3A	(.C.CGAA)	4	1.38886	1.26681	5	1	18
A3A	(.C.CGAC)	4	0.385802	0.771605	5	1	8
A3A	(.C.CGAT)	4	0.276792	0.403966	5	1	16
A3A	(.C.CGC)	4	0.698948	0.662112	4	1	118
A3A	(.C.CGCA)	4	0.783064	0.540231	5	1	21
A3A	(.C.CGCC)	4	0.777437	1.02731	5	1	23
A3A	(.C.CGCT)	4	0.695796	0.403473	5	1	31
A3A	(.C.CGG)	4	0.590306	0.499667	4	1	19
A3A	(.C.CGGA)	4	0.182216	0.364431	5	1	28
A3A	(.C.CGGC)	4	0.664568	0.541921	5	1	14
A3A	(.C.CGGT)	4	0.572454	0.661013	5	1	19
A3A	(.C.CGT)	4	0.400789	0.357432	4	1	64
A3A	(.C.CGTA)	4	0	0	5	1	17
A3A	(.C.CGTC)	4	0.271812	0.394047	5	1	19
A3A	(.C.CGTT)	4	0.307351	0.359867	5	1	26
A3A	(.C.CT)	4	0.822229	0.399501	3	1	169
A3A	(.C.CTA)	4	0.391269	0.597295	4	1	13
A3A	(.C.CTAA)	4	0	0	5	1	5
A3A	(.C.CTAT)	4	0.212585	0.42517	5	1	7
A3A	(.C.CTC)	4	0.200321	0.400641	4	1	24
A3A	(.C.CTCA)	4	0.517598	1.0352	5	1	7
A3A	(.C.CTCC)	4	1.16413	1.42951	5	1	9
A3A	(.C.CTCT)	4	0.558436	1.11687	5	1	8
A3A	(.C.CTG)	4	0.822051	0.541415	4	1	134
A3A	(.C.CTGA)	4	0.806762	0.246259	5	1	33
A3A	(.C.CTGC)	4	0.954153	0.765464	5	1	26
A3A	(.C.CTGT)	4	0.369451	0.453112	5	1	12
A3A	(.C.CTT)	4	0.602628	0.365947	4	1	64
A3A	(.C.CTTA)	4	1.36794	1.50927	5	1	12
A3A	(.C.CTTC)	4	0.640542	0.462476	5	1	18
A3A	(.C.CTTT)	4	0.731108	1.12934	5	1	10
A3A	(.C.GA)	4	0.608329	0.12397	3	1	291
A3A	(.C.GAA)	4	0.750057	0.249424	4	1	153
A3A	(.C.GAAA)	4	0.640769	0.669207	5	1	31
A3A	(.C.GAAC)	4	0.155381	0.186261	5	1	24
A3A	(.C.GAAT)	4	0.700226	0.586001	5	1	17
A3A	(.C.GAC)	4	0.708058	0.638784	4	1	73
A3A	(.C.GACA)	4	0.513527	0.807566	5	1	19
A3A	(.C.GACC)	4	0.689071	0.982199	5	1	22
A3A	(.C.GACT)	4	1.58153	0.737856	5	1	18
A3A	(.C.GAG)	4	0.376243	0.0686151	4	1	65
A3A	(.C.GAGA)	4	0.746269	1.49254	5	1	5
A3A	(.C.GAGC)	4	1.16793	1.45646	5	1	16
A3A	(.C.GAGT)	4	0.42735	0.854701	5	1	9
A3A	(.C.GAT)	4	1.01443	0.619097	4	1	106
A3A	(.C.GATA)	4	0.988583	0.820258	5	1	31
A3A	(.C.GATC)	4	0.588368	0.502501	5	1	29
A3A	(.C.GATT)	4	0.5767	0.18851	5	1	26
A3A	(.C.GC)	4	0.719167	0.134639	3	1	468
A3A	(.C.GCA)	4	0.720213	0.277832	4	1	146
A3A	(.C.GCAA)	4	0.163474	0.189889	5	1	17
A3A	(.C.GCAC)	4	0.941998	0.787519	5	1	28
A3A	(.C.GCAT)	4	0.679359	0.385639	5	1	31
A3A	(.C.GCC)	4	0.600192	0.283226	4	1	98
A3A	(.C.GCCA)	4	0.687795	0.29514	5	1	53
A3A	(.C.GCCC)	4	0.80668	0.557258	5	1	20
A3A	(.C.GCCT)	4	0.356092	0.416525	5	1	21
A3A	(.C.GCG)	4	0.835412	0.212848	4	1	103
A3A	(.C.GCGA)	4	0.819641	0.327857	5	1	27
A3A	(.C.GCGC)	4	0.684075	0.2309	5	1	40
A3A	(.C.GCGT)	4	1.09205	0.760851	5	1	33
A3A	(.C.GCT)	4	0.674145	0.183444	4	1	101
A3A	(.C.GCTA)	4	0.596102	0.397716	5	1	16
A3A	(.C.GCTC)	4	0	0	5	1	7
A3A	(.C.GCTT)	4	1.12001	0.535263	5	1	33
A3A	(.C.GG)	4	0.608729	0.118821	3	1	331
A3A	(.C.GGA)	4	0.687697	0.284342	4	1	74
A3A	(.C.GGAA)	4	0.337817	0.393881	5	1	21
A3A	(.C.GGAC)	4	0.423008	0.651788	5	1	15
A3A	(.C.GGAT)	4	1.01956	0.909582	5	1	35
A3A	(.C.GGC)	4	1.23325	0.571654	4	1	92
A3A	(.C.GGCA)	4	1.08822	0.316177	5	1	30
A3A	(.C.GGCC)	4	1.06877	2.13754	5	1	9
A3A	(.C.GGCT)	4	1.10285	0.454784	5	1	18
A3A	(.C.GGG)	4	0.522528	0.410178	4	1	52
A3A	(.C.GGGA)	4	0.93004	1.36655	5	1	12
A3A	(.C.GGGC)	4	0.311555	0.623111	5	1	12
A3A	(.C.GGGT)	4	0.221526	0.287496	5	1	23
A3A	(.C.GGT)	4	0.571987	0.215675	4	1	89
A3A	(.C.GGTA)	4	1.02767	0.918241	5	1	20
A3A	(.C.GGTC)	4	1.03331	0.366942	5	1	17
A3A	(.C.GGTT)	4	1.2868	1.42846	5	1	23
A3A	(.C.GT)	4	0.863677	0.304439	3	1	308
A3A	(.C.GTA)	4	0.9235	0.245045	4	1	87
A3A	(.C.GTAA)	4	1.06161	0.43911	5	1	35
A3A	(.C.GTAC)	4	0.364755	0.459328	5	1	18
A3A	(.C.GTAT)	4	1.50995	1.06117	5	1	15
A3A	(.C.GTC)	4	0.87506	0.415542	4	1	61
A3A	(.C.GTCA)	4	1.35226	0.672872	5	1	30
A3A	(.C.GTCC)	4	1.55963	1.49338	5	1	12
A3A	(.C.GTCT)	4	0.797353	0.495203	5	1	32
A3A	(.C.GTG)	4	0.762721	0.461758	4	1	102
A3A	(.C.GTGA)	4	1.20088	0.502772	5	1	45
A3A	(.C.GTGC)	4	0.762301	0.582989	5	1	13
A3A	(.C.GTGT)	4	0.590902	1.1818	5	1	11
A3A	(.C.GTT)	4	0.95428	0.31627	4	1	107
A3A	(.C.GTTA)	4	0.319255	0.290209	5	1	24
A3A	(.C.GTTC)	4	0.528924	0.818085	5	1	18
A3A	(.C.GTTT)	4	0.788349	0.168779	5	1	31
A3A	(.C.TA)	4	0.657848	0.388661	3	1	143
A3A	(.C.TAA)	4	0.515622	0.404013	4	1	45
A3A	(.C.TAAA)	4	0.223875	0.269116	5	1	18
A3A	(.C.TAAC)	4	0.652082	1.30416	5	1	11
A3A	(.C.TAAT)	4	1.48285	1.86177	5	1	7
A3A	(.C.TAC)	4	1.1423	0.80685	4	1	36
A3A	(.C.TACC)	4	1.00624	2.01247	5	1	7
A3A	(.C.TACT)	4	0.959444	1.56228	5	1	9
A3A	(.C.TAG)	4	0.921427	1.84285	4	1	24
A3A	(.C.TAT)	4	0.552253	0.227575	4	1	55
A3A	(.C.TATC)	4	0.313283	0.626566	5	1	14
A3A	(.C.TATT)	4	0	0	5	1	8
A3A	(.C.TC)	4	0.528091	0.265249	3	1	199
A3A	(.C.TCA)	4	1.24613	2.01108	4	1	47
A3A	(.C.TCAA)	4	0.513961	1.02792	5	1	10
A3A	(.C.TCAC)	4	0.75645	0.935478	5	1	13
A3A	(.C.TCAT)	4	0.246032	0.317857	5	1	15
A3A	(.C.TCC)	4	0.352629	0.311902	4	1	48
A3A	(.C.TCCA)	4	0.581085	0.862975	5	1	10
A3A	(.C.TCCT)	4	0.85529	1.22788	5	1	8
A3A	(.C.TCG)	4	0.325435	0.063079	4	1	62
A3A	(.C.TCGA)	4	4.33059	5.18911	5	1	12
A3A	(.C.TCGC)	4	0.26551	0.307206	5	1	17
A3A	(.C.TCGT)	4	0.391236	0.782473	5	1	9
A3A	(.C.TCT)	4	0.516784	0.400825	4	1	31
A3A	(.C.TCTA)	4	1.1919	1.31958	5	1	10
A3A	(.C.TCTC)	4	0.324675	0.649351	5	1	7
A3A	(.C.TCTT)	4	0.791477	0.622244	5	1	13
A3A	(.C.TG)	4	0.631757	0.424035	3	1	482
A3A	(.C.TGA)	4	0.611791	0.236839	4	1	127
A3A	(.C.TGAA)	4	0.528048	0.353104	5	1	38
A3A	(.C.TGAC)	4	0.616678	0.702916	5	1	46
A3A	(.C.TGAT)	4	0.545953	0.378097	5	1	50
A3A	(.C.TGC)	4	0.339071	0.117902	4	1	139
A3A	(.C.TGCA)	4	0.0806452	0.16129	5	1	20
A3A	(.C.TGCC)	4	0.656226	0.583727	5	1	31
A3A	(.C.TGCT)	4	1.05087	1.3851	5	1	41
A3A	(.C.TGG)	4	0.457458	0.178957	4	1	164
A3A	(.C.TGGA)	4	0.866572	0.773381	5	1	31
A3A	(.C.TGGC)	4	0.241986	0.315231	5	1	36
A3A	(.C.TGGT)	4	0.160051	0.320102	5	1	22
A3A	(.C.TGT)	4	1.02862	0.82152	4	1	91
A3A	(.C.TGTA)	4	0.253147	0.349657	5	1	19
A3A	(.C.TGTC)	4	0.506876	0.712805	5	1	10
A3A	(.C.TGTT)	4	0.603289	0.556938	5	1	27
A3A	(.C.TT)	4	1.06039	0.889346	3	1	317
A3A	(.C.TTA)	4	0.742033	0.223145	4	1	46
A3A	(.C.TTAA)	4	1.01437	0.446355	5	1	12
A3A	(.C.TTAC)	4	3.04783	2.97932	5	1	23
A3A	(.C.TTAT)	4	0.328237	0.405593	5	1	15
A3A	(.C.TTC)	4	0.788934	0.580977	4	1	100
A3A	(.C.TTCA)	4	0.769417	0.417422	5	1	26
A3A	(.C.TTCC)	4	0.580892	0.454041	5	1	36
A3A	(.C.TTCT)	4	0.797532	0.789762	5	1	21
A3A	(.C.TTG)	4	0.524846	0.377271	4	1	67
A3A	(.C.TTGA)	4	0.150966	0.301932	5	1	12
A3A	(.C.TTGC)	4	0.612384	0.341773	5	1	23
A3A	(.C.TTGT)	4	0.116279	0.232558	5	1	10
A3A	(.C.TTT)	4	0.469863	0.459613	4	1	110
A3A	(.C.TTTA)	4	0.991366	0.688939	5	1	40
A3A	(.C.TTTC)	4	0.899113	1.05044	5	1	34
A3A	(.C.TTTT)	4	0.144592	0.289184	5	1	19
A3A	(A.C.A)	4	0.502996	0.221895	3	2	228
A3A	(A.C.AA)	4	0.616703	0.539652	4	2	100
A3A	(A.C.AAA)	4	1.03088	0.639295	5	2	26
A3A	(A.C.AAC)	4	0.705446	0.278404	5	2	25
A3A	(A.C.AAG)	4	0.333333	0.666667	5	2	10
A3A	(A.C.AC)	4	0.465483	0.476271	4	2	54
A3A	(A.C.ACA)	4	0.598007	0.480303	5	2	13
A3A	(A.C.ACC)	4	0.208572	0.417144	5	2	13
A3A	(A.C.ACG)	4	0.354195	0.421658	5	2	11
A3A	(A.C.AG)	4	0.662163	0.170541	4	2	86
A3A	(A.C.AGA)	4	0.0808016	0.161603	5	2	17
A3A	(A.C.AGC)	4	0.226548	0.324715	5	2	22
A3A	(A.C.AGG)	4	1.12934	0.553469	5	2	13
A3A	(A.C.AT)	4	0.446842	0.392952	4	2	73
A3A	(A.C.ATA)	4	0.47707	0.689427	5	2	16
A3A	(A.C.ATC)	4	0.572921	0.38984	5	2	20
A3A	(A.C.ATG)	4	0.295416	0.366086	5	2	16
A3A	(A.C.C)	4	0.481213	0.100675	3	2	317
A3A	(A.C.CA)	4	1.02279	0.307944	4	2	99
A3A	(A.C.CAA)	4	0.23855	0.477099	5	2	8
A3A	(A.C.CAC)	4	0.773224	0.241763	5	2	32
A3A	(A.C.CAG)	4	0.630074	0.582866	5	2	28
A3A	(A.C.CC)	4	0.30498	0.222366	4	2	52
A3A	(A.C.CCA)	4	0.409165	0.818331	5	2	13
A3A	(A.C.CCC)	4	0	0	5	2	6
A3A	(A.C.CCG)	4	0.140377	0.162193	5	2	22
A3A	(A.C.CG)	4	0.400293	0.190812	4	2	93
A3A	(A.C.CGA)	4	0.152068	0.304136	5	2	12
A3A	(A.C.CGC)	4	0.555508	0.387496	5	2	36
A3A	(A.C.CGG)	4	0.107852	0.215703	5	2	19
A3A	(A.C.CT)	4	0.435919	0.401749	4	2	56
A3A	(A.C.CTA)	4	0.256937	0.513875	5	2	7
A3A	(A.C.CTC)	4	0.927396	1.10827	5	2	11
A3A	(A.C.CTG)	4	0.729568	0.820931	5	2	45
A3A	(A.C.G)	4	0.588655	0.152752	3	2	306
A3A	(A.C.GA)	4	0.524596	0.35678	4	2	56
A3A	(A.C.GAA)	4	1.57023	1.19586	5	2	18
A3A	(A.C.GAC)	4	0.610679	0.422097	5	2	21
A3A	(A.C.GAG)	4	0.229568	0.459137	5	2	9
A3A	(A.C.GC)	4	0.623519	0.135478	4	2	78
A3A	(A.C.GCA)	4	0.96754	0.825159	5	2	31
A3A	(A.C.GCC)	4	0.580032	0.455746	5	2	30
A3A	(A.C.GCG)	4	0.782034	0.57995	5	2	32
A3A	(A.C.GG)	4	0.676625	0.561533	4	2	64
A3A	(A.C.GGA)	4	0.880288	1.3581	5	2	9
A3A	(A.C.GGC)	4	1.09319	0.395173	5	2	22
A3A	(A.C.GGG)	4	0.835585	1.67117	5	2	7
A3A	(A.C.GT)	4	0.775731	0.52316	4	2	48
A3A	(A.C.GTA)	4	0	0	5	2	15
A3A	(A.C.GTC)	4	0.584543	0.343173	5	2	21
A3A	(A.C.GTG)	4	0.842127	1.07037	5	2	8
A3A	(A.C.T)	4	0.507412	0.21622	3	2	252
A3A	(A.C.TA)	4	0.380567	0.271518	4	2	27
A3A	(A.C.TAA)	4	0.783569	0.261346	5	2	11
A3A	(A.C.TAC)	4	0.610142	0.766423	5	2	17
A3A	(A.C.TC)	4	0.336722	0.487956	4	2	39
A3A	(A.C.TCA)	4	0.881454	0.73964	5	2	11
A3A	(A.C.TCC)	4	0.402536	0.550139	5	2	13
A3A	(A.C.TCG)	4	0	0	5	2	8
A3A	(A.C.TG)	4	0.395165	0.135766	4	2	79
A3A	(A.C.TGA)	4	1.04253	0.887614	5	2	23
A3A	(A.C.TGC)	4	0.212842	0.185513	5	2	33
A3A	(A.C.TGG)	4	0.60328	0.578759	5	2	29
A3A	(A.C.TT)	4	0.413696	0.273701	4	2	53
A3A	(A.C.TTA)	4	0	0	5	2	11
A3A	(A.C.TTC)	4	0.408945	0.601119	5	2	23
A3A	(A.C.TTG)	4	0.170882	0.341763	5	2	7
A3A	(AA.C.)	4	1.08257	0.170977	3	3	418
A3A	(AA.C.A)	4	0.403549	0.0861563	4	3	98
A3A	(AA.C.AA)	4	0.66645	0.234851	5	3	41
A3A	(AA.C.AC)	4	0.163506	0.327011	5	3	11
A3A	(AA.C.AG)	4	0.816911	0.368902	5	3	26
A3A	(AA.C.C)	4	0.519974	0.341741	4	3	87
A3A	(AA.C.CA)	4	0.414193	0.210286	5	3	32
A3A	(AA.C.CC)	4	0.343407	0.686813	5	3	8
A3A	(AA.C.CG)	4	0.298789	0.390021	5	3	23
A3A	(AA.C.G)	4	0.387772	0.169837	4	3	105
A3A	(AA.C.GA)	4	0.412694	0.362506	5	3	21
A3A	(AA.C.GC)	4	1.12195	1.25155	5	3	29
A3A	(AA.C.GG)	4	1.10391	1.00801	5	3	20
A3A	(AA.C.T)	4	0.6463	0.542979	4	3	78
A3A	(AA.C.TA)	4	1.29711	1.78695	5	3	6
A3A	(AA.C.TC)	4	0	0	5	3	10
A3A	(AA.C.TG)	4	0.443758	0.429713	5	3	33
A3A	(AAA.C.)	4	0.536429	0.194018	4	4	152
A3A	(AAA.C.A)	4	0.769278	0.628858	5	4	40
A3A	(AAA.C.C)	4	0.383339	0.425828	5	4	45
A3A	(AAA.C.G)	4	0.217153	0.287989	5	4	27
A3A	(AAAA.C.)	4	0.777902	0.30782	5	5	59
A3A	(AAAC.C.)	4	0.444507	0.18975	5	5	45
A3A	(AAAG.C.)	4	1.05283	1.0109	5	5	43
A3A	(AAAT.C.)	4	0.925613	0.618283	5	5	38
A3A	(AAC.C.)	4	0.557797	0.374781	4	4	90
A3A	(AAC.C.A)	4	0.494864	0.574391	5	4	33
A3A	(AAC.C.C)	4	0.501253	0.594658	5	4	9
A3A	(AAC.C.G)	4	2.01545	0.894376	5	4	23
A3A	(AACA.C.)	4	0.55152	0.685113	5	5	12
A3A	(AACC.C.)	4	1.25566	1.45032	5	5	9
A3A	(AACG.C.)	4	0.684445	0.995233	5	5	32
A3A	(AACT.C.)	4	2.27141	3.64668	5	5	10
A3A	(AAG.C.)	4	0.450817	0.238304	4	4	110
A3A	(AAG.C.A)	4	0	0	5	4	11
A3A	(AAG.C.C)	4	0.77074	1.06742	5	4	20
A3A	(AAG.C.G)	4	1.08514	0.320229	5	4	33
A3A	(AAGA.C.)	4	0.653935	0.761784	5	5	10
A3A	(AAGC.C.)	4	0.565982	0.339674	5	5	21
A3A	(AAGG.C.)	4	0.474784	0.748806	5	5	19
A3A	(AAGT.C.)	4	0.229568	0.459137	5	5	9
A3A	(AAT.C.)	4	2.38318	0.362657	4	4	97
A3A	(AAT.C.A)	4	5.7135	0.883119	5	4	41
A3A	(AAT.C.C)	4	0.830218	0.439801	5	4	19
A3A	(AAT.C.G)	4	5.32311	0.90006	5	4	25
A3A	(AATA.C.)	4	0.57204	0.496559	5	5	40
A3A	(AATC.C.)	4	0.563895	0.428264	5	5	21
A3A	(AATG.C.)	4	0.907683	0.349879	5	5	44
A3A	(AATT.C.)	4	1.21634	0.965427	5	5	21
A3A	(AC.C.)	4	1.67876	0.569791	3	3	318
A3A	(AC.C.A)	4	0.967322	0.199504	4	3	97
A3A	(AC.C.AA)	4	1.3801	2.13708	5	3	8
A3A	(AC.C.AC)	4	0.881234	1.00073	5	3	32
A3A	(AC.C.AG)	4	1.14851	1.10206	5	3	27
A3A	(AC.C.C)	4	0.518368	0.405215	4	3	51
A3A	(AC.C.CA)	4	0.941357	1.33038	5	3	13
A3A	(AC.C.CC)	4	1.32051	1.88579	5	3	5
A3A	(AC.C.CG)	4	0.931943	0.895365	5	3	22
A3A	(AC.C.G)	4	0.685637	0.437757	4	3	91
A3A	(AC.C.GA)	4	0.674764	0.806077	5	3	12
A3A	(AC.C.GC)	4	0.703228	0.25918	5	3	37
A3A	(AC.C.GG)	4	0.985398	0.641212	5	3	19
A3A	(AC.C.T)	4	0.509647	0.284842	4	3	58
A3A	(AC.C.TA)	4	0	0	5	3	7
A3A	(AC.C.TC)	4	0.282695	0.328857	5	3	11
A3A	(AC.C.TG)	4	0.423957	0.454652	5	3	44
A3A	(ACA.C.)	4	0.963437	0.333792	4	4	54
A3A	(ACA.C.A)	4	0.432586	0.338104	5	4	13
A3A	(ACA.C.C)	4	0.698584	1.39717	5	4	14
A3A	(ACA.C.G)	4	0.705468	0.822197	5	4	11
A3A	(ACAA.C.)	4	0.54515	0.976366	5	5	25
A3A	(ACAC.C.)	4	0.0854409	0.170882	5	5	14
A3A	(ACAG.C.)	4	0.548232	0.520094	5	5	22
A3A	(ACAT.C.)	4	0.924298	0.776375	5	5	20
A3A	(ACC.C.)	4	1.37337	0.769771	4	4	53
A3A	(ACC.C.A)	4	1.88795	1.60345	5	4	13
A3A	(ACC.C.C)	4	1.89977	2.86713	5	4	5
A3A	(ACC.C.G)	4	0.887746	0.355258	5	4	22
A3A	(ACCA.C.)	4	0.478874	0.356316	5	5	31
A3A	(ACCC.C.)	4	1.60503	1.85914	5	5	5
A3A	(ACCG.C.)	4	0.923487	0.842601	5	5	37
A3A	(ACCT.C.)	4	3.52342	2.59207	5	5	11
A3A	(ACG.C.)	4	0.731929	0.573637	4	4	81
A3A	(ACG.C.A)	4	0.496591	0.427223	5	4	33
A3A	(ACG.C.C)	4	0.576187	0.369175	5	4	30
A3A	(ACG.C.G)	4	1.08058	0.694068	5	4	32
A3A	(ACGA.C.)	4	0.578846	0.506903	5	5	22
A3A	(ACGC.C.)	4	1.06016	0.920525	5	5	29
A3A	(ACGG.C.)	4	0.238095	0.309153	5	5	22
A3A	(ACGT.C.)	4	0.596065	0.551679	5	5	20
A3A	(ACT.C.)	4	3.77715	2.27629	4	4	41
A3A	(ACT.C.A)	4	2.40165	1.33783	5	4	11
A3A	(ACT.C.C)	4	1.99472	2.18856	5	4	13
A3A	(ACT.C.G)	4	4.1896	3.75089	5	4	8
A3A	(ACTA.C.)	4	0.3125	0.625	5	5	16
A3A	(ACTC.C.)	4	0.771778	1.27045	5	5	13
A3A	(ACTG.C.)	4	0.642484	0.77008	5	5	33
A3A	(ACTT.C.)	4	0.863178	0.368641	5	5	23
A3A	(AG.C.)	4	1.54689	0.265506	3	3	381
A3A	(AG.C.A)	4	0.785685	0.582484	4	3	111
A3A	(AG.C.AA)	4	0.319702	0.376396	5	3	20
A3A	(AG.C.AC)	4	0.565345	0.408291	5	3	35
A3A	(AG.C.AG)	4	0.439499	0.201817	5	3	41
A3A	(AG.C.C)	4	0.501007	0.565966	4	3	55
A3A	(AG.C.CA)	4	0.374832	0.338294	5	3	34
A3A	(AG.C.CC)	4	0	0	5	3	20
A3A	(AG.C.CG)	4	0.929384	0.548214	5	3	19
A3A	(AG.C.G)	4	0.884437	0.379425	4	3	99
A3A	(AG.C.GA)	4	0.499967	0.485088	5	3	17
A3A	(AG.C.GC)	4	0.325416	0.476496	5	3	25
A3A	(AG.C.GG)	4	0.589426	0.283201	5	3	33
A3A	(AG.C.T)	4	0.363053	0.203556	4	3	47
A3A	(AG.C.TA)	4	0.981706	1.18373	5	3	10
A3A	(AG.C.TC)	4	0.144009	0.288018	5	3	14
A3A	(AG.C.TG)	4	0.572158	0.228339	5	3	35
A3A	(AGA.C.)	4	0.356696	0.44953	4	4	56
A3A	(AGA.C.A)	4	1.30636	0.627799	5	4	18
A3A	(AGA.C.C)	4	0.891844	1.03028	5	4	9
A3A	(AGA.C.G)	4	0.275759	0.359465	5	4	32
A3A	(AGAA.C.)	4	0.360187	0.424509	5	5	34
A3A	(AGAC.C.)	4	0	0	5	5	10
A3A	(AGAG.C.)	4	1.21787	0.84423	5	5	13
A3A	(AGAT.C.)	4	0.690723	0.31448	5	5	27
A3A	(AGC.C.)	4	0.674707	0.643801	4	4	56
A3A	(AGC.C.A)	4	0.585974	0.328433	5	4	37
A3A	(AGC.C.C)	4	0.479787	0.730763	5	4	20
A3A	(AGC.C.G)	4	1.16595	1.2328	5	4	19
A3A	(AGCA.C.)	4	0.707785	0.555363	5	5	34
A3A	(AGCC.C.)	4	0.466926	0.647348	5	5	20
A3A	(AGCG.C.)	4	1.77313	1.30818	5	5	27
A3A	(AGCT.C.)	4	0.535833	0.67449	5	5	14
A3A	(AGG.C.)	4	0.659409	0.286737	4	4	103
A3A	(AGG.C.A)	4	0.528418	0.459902	5	4	22
A3A	(AGG.C.C)	4	0.809088	0.322634	5	4	18
A3A	(AGG.C.G)	4	0.35876	0.422087	5	4	21
A3A	(AGGA.C.)	4	0.895274	0.612859	5	5	13
A3A	(AGGC.C.)	4	0.60977	0.555134	5	5	18
A3A	(AGGG.C.)	4	0	0	5	5	6
A3A	(AGGT.C.)	4	1.28691	0.963796	5	5	14
A3A	(AGT.C.)	4	1.30065	0.482754	4	4	53
A3A	(AGT.C.A)	4	0.346529	0.693058	5	4	11
A3A	(AGT.C.C)	4	1.68542	0.992009	5	4	11
A3A	(AGT.C.G)	4	2.9529	2.38924	5	4	17
A3A	(AGTA.C.)	4	0.751705	0.381541	5	5	19
A3A	(AGTC.C.)	4	1.88685	2.3137	5	5	11
A3A	(AGTG.C.)	4	0.272794	0.378899	5	5	22
A3A	(AGTT.C.)	4	2.47455	2.79769	5	5	19
A3A	(AT.C.)	4	12.4175	1.21062	3	3	402
A3A	(AT.C.A)	4	4.21692	0.957193	4	3	143
A3A	(AT.C.AA)	4	0.863003	0.594985	5	3	36
A3A	(AT.C.AC)	4	0.610741	0.368037	5	3	36
A3A	(AT.C.AG)	4	2.0092	1.35853	5	3	49
A3A	(AT.C.C)	4	0.68571	0.367024	4	3	83
A3A	(AT.C.CA)	4	1.21537	0.903234	5	3	33
A3A	(AT.C.CC)	4	0.385854	0.771708	5	3	19
A3A	(AT.C.CG)	4	1.69024	1.41002	5	3	29
A3A	(AT.C.G)	4	1.88023	0.744966	4	3	103
A3A	(AT.C.GA)	4	1.04558	0.252817	5	3	28
A3A	(AT.C.GC)	4	1.17355	0.525798	5	3	42
A3A	(AT.C.GG)	4	0.367144	0.734288	5	3	15
A3A	(AT.C.T)	4	1.83082	0.468858	4	3	94
A3A	(AT.C.TA)	4	0.316813	0.370213	5	3	9
A3A	(AT.C.TC)	4	1.41222	1.23865	5	3	22
A3A	(AT.C.TG)	4	1.00785	0.452986	5	3	32
A3A	(ATA.C.)	4	0.401982	0.222479	4	4	78
A3A	(ATA.C.A)	4	0.352563	0.448895	5	4	16
A3A	(ATA.C.C)	4	0.669676	0.471215	5	4	28
A3A	(ATA.C.G)	4	0.542977	0.658708	5	4	15
A3A	(ATAA.C.)	4	0.405581	0.272547	5	5	41
A3A	(ATAC.C.)	4	1.12844	0.783425	5	5	29
A3A	(ATAG.C.)	4	0.341349	0.469458	5	5	15
A3A	(ATAT.C.)	4	0.821202	0.828151	5	5	37
A3A	(ATC.C.)	4	0.74569	0.195021	4	4	85
A3A	(ATC.C.A)	4	0.686729	0.350913	5	4	33
A3A	(ATC.C.C)	4	0.795532	0.921363	5	4	19
A3A	(ATC.C.G)	4	1.13636	1.21343	5	4	31
A3A	(ATCA.C.)	4	0.727667	0.475524	5	5	35
A3A	(ATCC.C.)	4	0.968033	0.753763	5	5	19
A3A	(ATCG.C.)	4	0.57065	0.135097	5	5	44
A3A	(ATCT.C.)	4	2.28263	2.06892	5	5	22
A3A	(ATG.C.)	4	0.649824	0.431658	4	4	107
A3A	(ATG.C.A)	4	0.42472	0.336923	5	4	18
A3A	(ATG.C.C)	4	0.245454	0.332454	5	4	29
A3A	(ATG.C.G)	4	0.443398	0.475054	5	4	29
A3A	(ATGA.C.)	4	0.85757	0.416552	5	5	40
A3A	(ATGC.C.)	4	0.644121	0.341127	5	5	29
A3A	(ATGG.C.)	4	0.883586	0.691083	5	5	20
A3A	(ATGT.C.)	4	0.960612	0.808026	5	5	17
A3A	(ATT.C.)	4	10.0459	1.18719	4	4	74
A3A	(ATT.C.A)	4	2.32238	1.75928	5	4	35
A3A	(ATT.C.C)	4	2.07066	0.425194	5	4	18
A3A	(ATT.C.G)	4	4.59275	2.75976	5	4	16
A3A	(ATTA.C.)	4	1.34947	1.48172	5	5	38
A3A	(ATTC.C.)	4	0.870149	0.113107	5	5	18
A3A	(ATTG.C.)	4	0.591108	0.344056	5	5	61
A3A	(ATTT.C.)	4	1.73896	0.386784	5	5	44
A3A	(C.C.A)	4	0.773313	0.134066	3	2	353
A3A	(C.C.AA)	4	0.308873	0.254703	4	2	55
A3A	(C.C.AAA)	4	0.518408	0.607758	5	2	26
A3A	(C.C.AAC)	4	0.760182	0.546943	5	2	20
A3A	(C.C.AAT)	4	0.278013	0.341304	5	2	15
A3A	(C.C.AC)	4	0.811107	0.551385	4	2	81
A3A	(C.C.ACA)	4	0.751891	0.717776	5	2	24
A3A	(C.C.ACC)	4	0.283447	0.566893	5	2	21
A3A	(C.C.ACT)	4	0.594426	1.18885	5	2	22
A3A	(C.C.AG)	4	0.705976	0.412944	4	2	167
A3A	(C.C.AGA)	4	0.460947	0.161836	5	2	34
A3A	(C.C.AGC)	4	0.954008	0.366797	5	2	52
A3A	(C.C.AGT)	4	0.727483	0.39864	5	2	30
A3A	(C.C.AT)	4	0.702694	0.404178	4	2	106
A3A	(C.C.ATA)	4	1.23881	0.724072	5	2	17
A3A	(C.C.ATC)	4	0.543402	0.403339	5	2	20
A3A	(C.C.ATT)	4	0.478108	0.604636	5	2	26
A3A	(C.C.C)	4	0.767829	0.321191	3	2	136
A3A	(C.C.CA)	4	0.592967	0.559271	4	2	49
A3A	(C.C.CAA)	4	0.928523	1.32861	5	2	9
A3A	(C.C.CAC)	4	0.665643	1.33129	5	2	10
A3A	(C.C.CAT)	4	0.603935	0.73394	5	2	14
A3A	(C.C.CC)	4	0.208769	0.152636	4	2	29
A3A	(C.C.CCA)	4	1.99975	1.4472	5	2	6
A3A	(C.C.CCT)	4	1.94438	1.66812	5	2	5
A3A	(C.C.CG)	4	0.53111	0.21175	4	2	52
A3A	(C.C.CGA)	4	0	0	5	2	7
A3A	(C.C.CGC)	4	0.482071	0.562409	5	2	15
A3A	(C.C.CGT)	4	1.40149	1.23072	5	2	6
A3A	(C.C.CT)	4	0.486577	0.346103	4	2	33
A3A	(C.C.CTT)	4	0.37001	0.740021	5	2	10
A3A	(C.C.G)	4	0.810641	0.265134	3	2	333
A3A	(C.C.GA)	4	1.17027	0.65051	4	2	48
A3A	(C.C.GAA)	4	0.329318	0.273571	5	2	17
A3A	(C.C.GAC)	4	0.212585	0.42517	5	2	8
A3A	(C.C.GAT)	4	0.989766	0.945345	5	2	15
A3A	(C.C.GC)	4	0.540162	0.234244	4	2	121
A3A	(C.C.GCA)	4	0.673365	0.495927	5	2	21
A3A	(C.C.GCC)	4	0.377838	0.332938	5	2	25
A3A	(C.C.GCT)	4	1.16592	0.645759	5	2	32
A3A	(C.C.GG)	4	1.12918	0.851374	4	2	18
A3A	(C.C.GGA)	4	2.04746	0.948772	5	2	28
A3A	(C.C.GGC)	4	0.401494	0.479384	5	2	15
A3A	(C.C.GGT)	4	0.791898	0.548778	5	2	19
A3A	(C.C.GT)	4	1.00973	0.667706	4	2	64
A3A	(C.C.GTA)	4	0.234266	0.271724	5	2	16
A3A	(C.C.GTC)	4	0.968161	1.14086	5	2	19
A3A	(C.C.GTT)	4	1.13003	1.0186	5	2	26
A3A	(C.C.T)	4	0.44187	0.233157	3	2	165
A3A	(C.C.TA)	4	0.380665	0.57799	4	2	13
A3A	(C.C.TAA)	4	0.396825	0.793651	5	2	5
A3A	(C.C.TAT)	4	2.1135	3.06267	5	2	6
A3A	(C.C.TC)	4	0.423549	0.493289	4	2	24
A3A	(C.C.TCA)	4	0	0	5	2	7
A3A	(C.C.TCC)	4	0.746138	0.884269	5	2	9
A3A	(C.C.TCT)	4	0.269397	0.538793	5	2	8
A3A	(C.C.TG)	4	0.524036	0.393925	4	2	131
A3A	(C.C.TGA)	4	0.943277	0.976276	5	2	33
A3A	(C.C.TGC)	4	0.441032	0.510817	5	2	26
A3A	(C.C.TGT)	4	0.510474	0.614158	5	2	13
A3A	(C.C.TT)	4	0.676465	0.483483	4	2	63
A3A	(C.C.TTA)	4	0.925552	0.687536	5	2	12
A3A	(C.C.TTC)	4	0.981239	0.494266	5	2	18
A3A	(C.C.TTT)	4	0	0	5	2	10
A3A	(CA.C.)	4	1.347	0.355321	3	3	300
A3A	(CA.C.A)	4	0.426379	0.157208	4	3	79
A3A	(CA.C.AA)	4	0.146199	0.292398	5	3	15
A3A	(CA.C.AC)	4	0.550596	0.665482	5	3	11
A3A	(CA.C.AT)	4	1.05326	0.0557955	5	3	11
A3A	(CA.C.C)	4	0.977506	0.664567	4	3	91
A3A	(CA.C.CA)	4	0.81933	0.661022	5	3	59
A3A	(CA.C.CC)	4	0.622742	0.720896	5	3	23
A3A	(CA.C.CT)	4	0.51952	0.630196	5	3	14
A3A	(CA.C.G)	4	0.68238	0.869994	4	3	102
A3A	(CA.C.GA)	4	1.2712	1.96254	5	3	8
A3A	(CA.C.GC)	4	0.531235	0.495163	5	3	27
A3A	(CA.C.GT)	4	1.50181	1.77433	5	3	7
A3A	(CA.C.T)	4	0.371313	0.204715	4	3	89
A3A	(CA.C.TA)	4	0	0	5	3	8
A3A	(CA.C.TC)	4	0.192308	0.384615	5	3	13
A3A	(CA.C.TT)	4	1.22077	1.50606	5	3	9
A3A	(CAA.C.)	4	0.411946	0.478279	4	4	108
A3A	(CAA.C.A)	4	0.429665	0.550799	5	4	29
A3A	(CAA.C.C)	4	0.612997	0.495137	5	4	30
A3A	(CAA.C.T)	4	0.719309	0.606805	5	4	17
A3A	(CAAA.C.)	4	0.6798	0.469374	5	5	28
A3A	(CAAC.C.)	4	0.773599	0.664944	5	5	30
A3A	(CAAG.C.)	4	0.272331	0.544662	5	5	18
A3A	(CAAT.C.)	4	1.74149	0.898698	5	5	23
A3A	(CAC.C.)	4	0.745679	0.51058	4	4	89
A3A	(CAC.C.A)	4	0.662835	0.322008	5	4	59
A3A	(CAC.C.C)	4	0.479218	0.555019	5	4	23
A3A	(CAC.C.T)	4	0.984681	1.24318	5	4	14
A3A	(CACA.C.)	4	0.821257	0.964088	5	5	11
A3A	(CACC.C.)	4	0.723575	0.484427	5	5	23
A3A	(CACG.C.)	4	0.672227	0.335618	5	5	31
A3A	(CACT.C.)	4	0.797073	0.551246	5	5	13
A3A	(CAG.C.)	4	0.610633	0.214357	4	4	190
A3A	(CAG.C.A)	4	0.377183	0.113432	5	4	69
A3A	(CAG.C.C)	4	0.430235	0.61238	5	4	30
A3A	(CAG.C.T)	4	1.01468	0.769797	5	4	35
A3A	(CAGA.C.)	4	0.747022	0.477125	5	5	33
A3A	(CAGC.C.)	4	0.358928	0.421673	5	5	30
A3A	(CAGG.C.)	4	0.600547	0.231754	5	5	35
A3A	(CAGT.C.)	4	0.689166	1.13988	5	5	22
A3A	(CAT.C.)	4	2.46005	0.647159	4	4	317
A3A	(CAT.C.A)	4	3.50096	1.6708	5	4	45
A3A	(CAT.C.C)	4	1.70023	0.738219	5	4	20
A3A	(CAT.C.T)	4	1.42676	1.40714	5	4	23
A3A	(CATA.C.)	4	0.711783	0.31215	5	5	24
A3A	(CATC.C.)	4	0.579185	0.394868	5	5	21
A3A	(CATG.C.)	4	0.88645	0.916409	5	5	23
A3A	(CATT.C.)	4	4.83282	2.27519	5	5	22
A3A	(CC.C.)	4	4.1959	0.735612	3	3	139
A3A	(CC.C.A)	4	1.31754	0.967578	4	3	49
A3A	(CC.C.AA)	4	2.72555	3.13649	5	3	9
A3A	(CC.C.AC)	4	0.168919	0.337838	5	3	10
A3A	(CC.C.AT)	4	0.6699	0.479744	5	3	14
A3A	(CC.C.C)	4	0.583755	0.379745	4	3	25
A3A	(CC.C.CA)	4	0.242248	0.484496	5	3	6
A3A	(CC.C.CT)	4	0.285714	0.571429	5	3	5
A3A	(CC.C.G)	4	0.882592	0.554672	4	3	50
A3A	(CC.C.GA)	4	1.72744	2.0019	5	3	7
A3A	(CC.C.GC)	4	0.872743	0.69281	5	3	14
A3A	(CC.C.GT)	4	0.605852	0.74804	5	3	7
A3A	(CC.C.T)	4	0.855798	1.04596	4	3	33
A3A	(CC.C.TT)	4	0	0	5	3	10
A3A	(CCA.C.)	4	0.314377	0.0926627	4	4	80
A3A	(CCA.C.A)	4	0.382327	0.559166	5	4	24
A3A	(CCA.C.C)	4	0.577861	0.635857	5	4	22
A3A	(CCA.C.T)	4	0.209719	0.245238	5	4	21
A3A	(CCAA.C.)	4	0.0913743	0.182749	5	5	19
A3A	(CCAC.C.)	4	0.730013	0.910286	5	5	22
A3A	(CCAG.C.)	4	1.28091	0.878186	5	5	55
A3A	(CCAT.C.)	4	1.34512	1.12616	5	5	21
A3A	(CCC.C.)	4	2.13669	0.619124	4	4	25
A3A	(CCC.C.A)	4	1.26701	1.6254	5	4	6
A3A	(CCC.C.T)	4	1.77976	1.27152	5	4	5
A3A	(CCCA.C.)	4	2.78077	3.28705	5	5	10
A3A	(CCCG.C.)	4	1.13702	2.27404	5	5	14
A3A	(CCG.C.)	4	0.487191	0.18671	4	4	117
A3A	(CCG.C.A)	4	0.579056	0.439259	5	4	22
A3A	(CCG.C.C)	4	0.681565	0.350208	5	4	23
A3A	(CCG.C.T)	4	0.959935	0.416444	5	4	31
A3A	(CCGA.C.)	4	0.412015	0.491394	5	5	9
A3A	(CCGC.C.)	4	0.448364	0.084404	5	5	23
A3A	(CCGG.C.)	4	0.22325	0.286854	5	5	15
A3A	(CCGT.C.)	4	0.419376	0.496805	5	5	19
A3A	(CCT.C.)	4	4.34755	1.76838	4	4	24
A3A	(CCT.C.A)	4	11.5907	3.64854	5	4	7
A3A	(CCT.C.C)	4	1.34281	1.99027	5	4	9
A3A	(CCT.C.T)	4	1.79898	2.07796	5	4	7
A3A	(CCTC.C.)	4	0.326797	0.653595	5	5	9
A3A	(CCTG.C.)	4	0.782498	0.341222	5	5	27
A3A	(CCTT.C.)	4	2.29151	2.56997	5	5	18
A3A	(CG.C.)	4	1.04881	0.184354	3	3	469
A3A	(CG.C.A)	4	0.623136	0.256748	4	3	141
A3A	(CG.C.AA)	4	0.641024	1.28205	5	3	15
A3A	(CG.C.AC)	4	0.421103	0.554542	5	3	27
A3A	(CG.C.AT)	4	0.581311	0.236553	5	3	28
A3A	(CG.C.C)	4	0.489699	0.137731	4	3	101
A3A	(CG.C.CA)	4	0.370808	0.286815	5	3	46
A3A	(CG.C.CC)	4	0.45018	0.603358	5	3	14
A3A	(CG.C.CT)	4	0.94438	0.798151	5	3	19
A3A	(CG.C.G)	4	0.439043	0.101097	4	3	102
A3A	(CG.C.GA)	4	0.668975	0.252383	5	3	23
A3A	(CG.C.GC)	4	0.59002	0.17218	5	3	38
A3A	(CG.C.GT)	4	0.870893	0.282662	5	3	34
A3A	(CG.C.T)	4	0.831444	0.301077	4	3	99
A3A	(CG.C.TA)	4	0.949922	0.922179	5	3	13
A3A	(CG.C.TC)	4	1.19048	2.38095	5	3	7
A3A	(CG.C.TT)	4	1.40489	1.76118	5	3	33
A3A	(CGA.C.)	4	0.69904	0.169389	4	4	72
A3A	(CGA.C.A)	4	0.785782	1.11195	5	4	19
A3A	(CGA.C.C)	4	0.397455	0.305505	5	4	21
A3A	(CGA.C.T)	4	0.347644	0.457596	5	4	17
A3A	(CGAA.C.)	4	0.858772	0.77133	5	5	23
A3A	(CGAC.C.)	4	0.456732	0.528345	5	5	21
A3A	(CGAG.C.)	4	0.970197	0.842452	5	5	16
A3A	(CGAT.C.)	4	1.00084	0.557823	5	5	27
A3A	(CGC.C.)	4	1.02779	1.05279	4	4	98
A3A	(CGC.C.A)	4	0.788608	0.174747	5	4	44
A3A	(CGC.C.C)	4	1.7919	1.17428	5	4	12
A3A	(CGC.C.T)	4	0.326592	0.453437	5	4	20
A3A	(CGCA.C.)	4	0.499407	0.451218	5	5	24
A3A	(CGCC.C.)	4	0.81704	0.754839	5	5	12
A3A	(CGCG.C.)	4	0.151159	0.107699	5	5	40
A3A	(CGCT.C.)	4	0.741031	0.911746	5	5	8
A3A	(CGG.C.)	4	0.989259	0.509698	4	4	94
A3A	(CGG.C.A)	4	0.403203	0.131174	5	4	30
A3A	(CGG.C.C)	4	0.786037	1.23294	5	4	9
A3A	(CGG.C.T)	4	0.695596	0.463951	5	4	18
A3A	(CGGA.C.)	4	2.3784	1.67019	5	5	13
A3A	(CGGC.C.)	4	0.286369	0.572738	5	5	9
A3A	(CGGG.C.)	4	0.462867	0.563856	5	5	13
A3A	(CGGT.C.)	4	0.809287	0.554335	5	5	18
A3A	(CGT.C.)	4	0.714241	0.371952	4	4	60
A3A	(CGT.C.A)	4	5.50941	2.5662	5	4	28
A3A	(CGT.C.C)	4	0.375497	0.433728	5	4	12
A3A	(CGT.C.T)	4	0.556868	0.410179	5	4	32
A3A	(CGTA.C.)	4	0.95968	1.72498	5	5	18
A3A	(CGTC.C.)	4	1.51628	1.12544	5	5	13
A3A	(CGTG.C.)	4	0.410914	0.493097	5	5	13
A3A	(CGTT.C.)	4	0.484289	0.348109	5	5	18
A3A	(CT.C.)	4	8.63141	0.805483	3	3	197
A3A	(CT.C.A)	4	2.35546	1.20756	4	3	47
A3A	(CT.C.AA)	4	0.967741	1.93548	5	3	10
A3A	(CT.C.AC)	4	0.562197	0.393483	5	3	14
A3A	(CT.C.AT)	4	0.607063	0.517165	5	3	15
A3A	(CT.C.C)	4	0.849643	0.374546	4	3	49
A3A	(CT.C.CA)	4	1.10349	1.37782	5	3	9
A3A	(CT.C.CT)	4	1.25796	1.23811	5	3	8
A3A	(CT.C.G)	4	1.58733	0.631275	4	3	63
A3A	(CT.C.GA)	4	0.744222	1.0618	5	3	12
A3A	(CT.C.GC)	4	0.193459	0.235503	5	3	17
A3A	(CT.C.GT)	4	0.979534	1.34047	5	3	9
A3A	(CT.C.T)	4	2.70174	2.02228	4	3	29
A3A	(CT.C.TA)	4	1.17725	0.612537	5	3	10
A3A	(CT.C.TC)	4	0.517598	1.0352	5	3	7
A3A	(CT.C.TT)	4	0.143678	0.287356	5	3	12
A3A	(CTA.C.)	4	0.701392	0.577542	4	4	37
A3A	(CTA.C.C)	4	0.505058	1.01012	5	4	7
A3A	(CTA.C.T)	4	0.37037	0.740741	5	4	9
A3A	(CTAA.C.)	4	0.212404	0.424809	5	5	11
A3A	(CTAC.C.)	4	0.236742	0.473485	5	5	6
A3A	(CTAT.C.)	4	0.925533	1.32352	5	5	15
A3A	(CTC.C.)	4	1.01692	0.240978	4	4	49
A3A	(CTC.C.A)	4	0.563136	1.12627	5	4	10
A3A	(CTC.C.T)	4	1.20805	1.15737	5	4	8
A3A	(CTCA.C.)	4	0.266525	0.533049	5	5	14
A3A	(CTCG.C.)	4	0.668918	0.537678	5	5	17
A3A	(CTCT.C.)	4	0.865919	1.14513	5	5	9
A3A	(CTG.C.)	4	0.658495	0.394733	4	4	144
A3A	(CTG.C.A)	4	0.334278	0.476191	5	4	22
A3A	(CTG.C.C)	4	1.05107	1.15489	5	4	31
A3A	(CTG.C.T)	4	0.40702	0.706693	5	4	42
A3A	(CTGA.C.)	4	0.357614	0.417857	5	5	45
A3A	(CTGC.C.)	4	0.475318	0.35231	5	5	32
A3A	(CTGG.C.)	4	0.737698	0.160893	5	5	45
A3A	(CTGT.C.)	4	1.14058	1.38704	5	5	11
A3A	(CTT.C.)	4	7.84342	1.4779	4	4	102
A3A	(CTT.C.A)	4	2.25028	0.945384	5	4	26
A3A	(CTT.C.C)	4	1.79696	1.31282	5	4	36
A3A	(CTT.C.T)	4	4.46895	2.32393	5	4	21
A3A	(CTTA.C.)	4	1.18174	1.51825	5	5	22
A3A	(CTTC.C.)	4	1.62137	1.29364	5	5	35
A3A	(CTTG.C.)	4	0.739076	0.806259	5	5	26
A3A	(CTTT.C.)	4	1.25061	1.24372	5	5	33
A3A	(G.C.A)	4	0.663982	0.233417	3	2	399
A3A	(G.C.AA)	4	0.598458	0.155499	4	2	146
A3A	(G.C.AAA)	4	0.68594	0.282328	5	2	47
A3A	(G.C.AAG)	4	0.583714	0.269162	5	2	23
A3A	(G.C.AAT)	4	0.495866	0.274323	5	2	57
A3A	(G.C.AC)	4	0.600127	0.195944	4	2	113
A3A	(G.C.ACA)	4	0.808644	0.633864	5	2	16
A3A	(G.C.ACG)	4	0.0843455	0.168691	5	2	13
A3A	(G.C.ACT)	4	0.507249	0.482427	5	2	20
A3A	(G.C.AG)	4	0.729722	0.135079	4	2	142
A3A	(G.C.AGA)	4	1.37675	0.972387	5	2	18
A3A	(G.C.AGG)	4	0.302877	0.412708	5	2	26
A3A	(G.C.AGT)	4	0.78791	0.942405	5	2	33
A3A	(G.C.AT)	4	0.351981	0.218433	4	2	105
A3A	(G.C.ATA)	4	0.317771	0.367925	5	2	31
A3A	(G.C.ATG)	4	0.536028	0.46374	5	2	19
A3A	(G.C.ATT)	4	0.515231	0.226529	5	2	42
A3A	(G.C.C)	4	0.78754	0.550078	3	2	341
A3A	(G.C.CA)	4	0.751384	0.426172	4	2	183
A3A	(G.C.CAA)	4	0.411039	0.651114	5	2	17
A3A	(G.C.CAG)	4	0.479284	0.589938	5	2	42
A3A	(G.C.CAT)	4	1.0705	1.11152	5	2	20
A3A	(G.C.CC)	4	0.738669	0.604884	4	2	50
A3A	(G.C.CCA)	4	0.59098	0.423231	5	2	29
A3A	(G.C.CCG)	4	0	0	5	2	12
A3A	(G.C.CCT)	4	0	0	5	2	6
A3A	(G.C.CG)	4	0.639871	0.400194	4	2	95
A3A	(G.C.CGA)	4	0.545015	0.684186	5	2	21
A3A	(G.C.CGG)	4	0.255176	0.510352	5	2	16
A3A	(G.C.CGT)	4	0.464513	0.53866	5	2	21
A3A	(G.C.CT)	4	0.698649	0.976103	4	2	100
A3A	(G.C.CTA)	4	0.795272	0.286451	5	2	16
A3A	(G.C.CTG)	4	0.623801	0.337355	5	2	35
A3A	(G.C.CTT)	4	0.0841751	0.16835	5	2	18
A3A	(G.C.G)	4	0.744996	0.1735	3	2	478
A3A	(G.C.GA)	4	0.784706	0.254798	4	2	110
A3A	(G.C.GAA)	4	0.16121	0.187248	5	2	30
A3A	(G.C.GAG)	4	1.43705	1.40696	5	2	16
A3A	(G.C.GAT)	4	0.252182	0.189998	5	2	42
A3A	(G.C.GC)	4	0.741481	0.375311	4	2	77
A3A	(G.C.GCA)	4	0.501701	0.148538	5	2	38
A3A	(G.C.GCG)	4	0.734368	0.901578	5	2	41
A3A	(G.C.GCT)	4	0.597901	0.52161	5	2	27
A3A	(G.C.GG)	4	1.15323	0.654633	4	2	121
A3A	(G.C.GGA)	4	1.88838	1.23737	5	2	14
A3A	(G.C.GGG)	4	1.15701	1.16653	5	2	16
A3A	(G.C.GGT)	4	0.626675	0.189775	5	2	36
A3A	(G.C.GT)	4	0.580532	0.192108	4	2	81
A3A	(G.C.GTA)	4	0.603655	0.541768	5	2	26
A3A	(G.C.GTG)	4	0.552732	0.187987	5	2	30
A3A	(G.C.GTT)	4	0.722014	0.299177	5	2	31
A3A	(G.C.T)	4	0.500504	0.210832	3	2	366
A3A	(G.C.TA)	4	2.1392	1.96796	4	2	43
A3A	(G.C.TAA)	4	1.30268	0.718978	5	2	22
A3A	(G.C.TAT)	4	0.910686	1.41522	5	2	14
A3A	(G.C.TC)	4	0.472816	0.199091	4	2	45
A3A	(G.C.TCA)	4	0.764544	1.52909	5	2	16
A3A	(G.C.TCG)	4	0.772468	0.571905	5	2	15
A3A	(G.C.TCT)	4	0.487083	0.697448	5	2	13
A3A	(G.C.TG)	4	0.376227	0.128669	4	2	186
A3A	(G.C.TGA)	4	0.274072	0.218685	5	2	36
A3A	(G.C.TGG)	4	0.168366	0.18808	5	2	51
A3A	(G.C.TGT)	4	0.855389	0.532076	5	2	22
A3A	(G.C.TT)	4	1.82983	1.59021	4	2	107
A3A	(G.C.TTA)	4	0.921565	1.56999	5	2	17
A3A	(G.C.TTG)	4	0.657559	0.44368	5	2	18
A3A	(G.C.TTT)	4	2.83724	3.38445	5	2	42
A3A	(GA.C.)	4	0.873777	0.268102	3	3	222
A3A	(GA.C.A)	4	0.483681	0.483865	4	3	59
A3A	(GA.C.AA)	4	0.360256	0.421021	5	3	20
A3A	(GA.C.AG)	4	0.381469	0.441913	5	3	10
A3A	(GA.C.AT)	4	0.840345	0.112099	5	3	17
A3A	(GA.C.C)	4	0.69033	0.551338	4	3	62
A3A	(GA.C.CA)	4	0.211496	0.244616	5	3	16
A3A	(GA.C.CG)	4	1.17026	1.96635	5	3	18
A3A	(GA.C.CT)	4	0.52521	1.05042	5	3	14
A3A	(GA.C.G)	4	0.810485	0.869846	4	3	60
A3A	(GA.C.GA)	4	1.11096	1.28398	5	3	16
A3A	(GA.C.GG)	4	0.205299	0.254533	5	3	18
A3A	(GA.C.GT)	4	0.531675	0.477814	5	3	21
A3A	(GA.C.T)	4	0.741187	0.431237	4	3	54
A3A	(GA.C.TA)	4	0	0	5	3	8
A3A	(GA.C.TG)	4	0	0	5	3	22
A3A	(GA.C.TT)	4	0.204248	0.408497	5	3	9
A3A	(GAA.C.)	4	1.71989	0.664119	4	4	86
A3A	(GAA.C.A)	4	0.607238	0.579735	5	4	30
A3A	(GAA.C.G)	4	0.576153	0.693904	5	4	18
A3A	(GAA.C.T)	4	0.760727	0.614426	5	4	19
A3A	(GAC.C.)	4	1.06533	0.575945	4	4	65
A3A	(GAC.C.A)	4	0.986318	0.900193	5	4	16
A3A	(GAC.C.G)	4	1.40775	1.56565	5	4	17
A3A	(GAC.C.T)	4	0.793651	1.5873	5	4	14
A3A	(GAG.C.)	4	0.576871	0.211992	4	4	47
A3A	(GAG.C.A)	4	0.734068	1.18523	5	4	15
A3A	(GAG.C.G)	4	0.861672	1.118	5	4	7
A3A	(GAG.C.T)	4	1.33405	0.899687	5	4	15
A3A	(GAT.C.)	4	3.13312	0.479416	4	4	88
A3A	(GAT.C.A)	4	7.82555	2.88024	5	4	31
A3A	(GAT.C.G)	4	12.1928	3.50077	5	4	27
A3A	(GAT.C.T)	4	4.64178	1.43725	5	4	28
A3A	(GC.C.)	4	1.3964	0.473174	3	3	335
A3A	(GC.C.A)	4	0.64829	0.182924	4	3	177
A3A	(GC.C.AA)	4	0.571416	0.678574	5	3	17
A3A	(GC.C.AG)	4	0.517308	0.355656	5	3	38
A3A	(GC.C.AT)	4	1.51796	1.44463	5	3	17
A3A	(GC.C.C)	4	0.779167	0.568296	4	3	49
A3A	(GC.C.CA)	4	0.809666	0.945794	5	3	28
A3A	(GC.C.CG)	4	0.862883	1.00208	5	3	11
A3A	(GC.C.CT)	4	0	0	5	3	6
A3A	(GC.C.G)	4	0.919142	0.210658	4	3	93
A3A	(GC.C.GA)	4	0.976024	0.62236	5	3	19
A3A	(GC.C.GG)	4	0.223524	0.262719	5	3	17
A3A	(GC.C.GT)	4	0.492935	0.706403	5	3	22
A3A	(GC.C.T)	4	0.759141	0.552723	4	3	95
A3A	(GC.C.TA)	4	0.829969	0.61949	5	3	14
A3A	(GC.C.TG)	4	0.898466	0.54164	5	3	33
A3A	(GC.C.TT)	4	0.509143	0.597518	5	3	17
A3A	(GCA.C.)	4	1.01607	0.512079	4	4	113
A3A	(GCA.C.A)	4	0.576199	0.542409	5	4	17
A3A	(GCA.C.G)	4	1.47146	0.358113	5	4	13
A3A	(GCA.C.T)	4	0	0	5	4	20
A3A	(GCC.C.)	4	1.51966	0.696955	4	4	49
A3A	(GCC.C.A)	4	1.48875	0.571255	5	4	28
A3A	(GCC.C.G)	4	0.554192	0.684244	5	4	11
A3A	(GCC.C.T)	4	1.25032	1.64734	5	4	6
A3A	(GCG.C.)	4	0.584643	0.321405	4	4	86
A3A	(GCG.C.A)	4	0.934601	0.661329	5	4	32
A3A	(GCG.C.G)	4	0.989229	0.527309	5	4	39
A3A	(GCG.C.T)	4	0.7995	0.512218	5	4	24
A3A	(GCT.C.)	4	2.9555	1.09451	4	4	43
A3A	(GCT.C.A)	4	13.1096	5.4528	5	4	16
A3A	(GCT.C.G)	4	2.57897	1.66511	5	4	16
A3A	(GCT.C.T)	4	10.0247	1.34447	5	4	13
A3A	(GG.C.)	4	0.849511	0.223713	3	3	338
A3A	(GG.C.A)	4	0.498146	0.15127	4	3	90
A3A	(GG.C.AA)	4	0.19535	0.249293	5	3	45
A3A	(GG.C.AG)	4	0.452961	0.631518	5	3	30
A3A	(GG.C.AT)	4	0.490195	0.333447	5	3	29
A3A	(GG.C.C)	4	0.471698	0.943396	4	3	10
A3A	(GG.C.CA)	4	0.381904	0.513891	5	3	23
A3A	(GG.C.CG)	4	0.12025	0.2405	5	3	9
A3A	(GG.C.CT)	4	0.787684	0.702665	5	3	18
A3A	(GG.C.G)	4	0.618468	0.298011	4	3	97
A3A	(GG.C.GA)	4	0.50937	0.216499	5	3	41
A3A	(GG.C.GG)	4	0.503427	0.500896	5	3	25
A3A	(GG.C.GT)	4	0.720299	0.515976	5	3	29
A3A	(GG.C.T)	4	0.857281	0.774462	4	3	54
A3A	(GG.C.TA)	4	1.49969	1.90512	5	3	12
A3A	(GG.C.TG)	4	1.43673	1.48808	5	3	31
A3A	(GG.C.TT)	4	2.64146	3.0062	5	3	20
A3A	(GGA.C.)	4	0.86628	0.264256	4	4	54
A3A	(GGA.C.A)	4	1.30735	2.13767	5	4	9
A3A	(GGA.C.G)	4	0.652357	0.875785	5	4	12
A3A	(GGA.C.T)	4	0	0	5	4	11
A3A	(GGC.C.)	4	0.354767	0.709534	4	4	10
A3A	(GGC.C.A)	4	0.644447	0.900008	5	4	23
A3A	(GGC.C.G)	4	0.344264	0.43213	5	4	9
A3A	(GGC.C.T)	4	0.11956	0.23912	5	4	17
A3A	(GGG.C.)	4	0.379916	0.291644	4	4	53
A3A	(GGG.C.A)	4	0.994629	0.418921	5	4	22
A3A	(GGG.C.G)	4	0.809131	0.818479	5	4	17
A3A	(GGG.C.T)	4	1.2729	1.25828	5	4	21
A3A	(GGT.C.)	4	1.27452	0.365519	4	4	62
A3A	(GGT.C.A)	4	1.40163	0.405254	5	4	24
A3A	(GGT.C.G)	4	2.28513	0.616916	5	4	22
A3A	(GGT.C.T)	4	0.484375	0.567907	5	4	9
A3A	(GT.C.)	4	5.45334	1.34497	3	3	223
A3A	(GT.C.A)	4	1.54495	0.657593	4	3	94
A3A	(GT.C.AA)	4	0.679208	0.549179	5	3	27
A3A	(GT.C.AG)	4	0.464999	0.317188	5	3	46
A3A	(GT.C.AT)	4	1.13636	1.38839	5	3	40
A3A	(GT.C.C)	4	0.591445	0.57015	4	3	53
A3A	(GT.C.CA)	4	0.772694	0.979491	5	3	14
A3A	(GT.C.CG)	4	0.839937	0.591659	5	3	13
A3A	(GT.C.CT)	4	1.05437	1.41337	5	3	13
A3A	(GT.C.G)	4	2.24486	0.801388	4	3	70
A3A	(GT.C.GA)	4	0.682348	0.515879	5	3	11
A3A	(GT.C.GG)	4	1.14453	1.55365	5	3	8
A3A	(GT.C.GT)	4	0.675152	0.6886	5	3	21
A3A	(GT.C.T)	4	0.980683	0.289908	4	3	56
A3A	(GT.C.TG)	4	0.459526	0.439478	5	3	33
A3A	(GT.C.TT)	4	0.330487	0.660974	5	3	9
A3A	(GTA.C.)	4	0.596744	0.700722	4	4	35
A3A	(GTA.C.A)	4	0.431481	0.862963	5	4	10
A3A	(GTA.C.G)	4	0.712299	1.00302	5	4	18
A3A	(GTA.C.T)	4	0.101215	0.202429	5	4	19
A3A	(GTC.C.)	4	0.665877	0.547533	4	4	51
A3A	(GTC.C.A)	4	1.44071	0.848409	5	4	14
A3A	(GTC.C.G)	4	1.29763	0.564824	5	4	14
A3A	(GTC.C.T)	4	0.300481	0.600962	5	4	13
A3A	(GTG.C.)	4	0.785524	0.440157	4	4	114
A3A	(GTG.C.A)	4	0.712641	0.618083	5	4	19
A3A	(GTG.C.G)	4	0.692852	0.943792	5	4	28
A3A	(GTG.C.T)	4	0.752819	0.816994	5	4	34
A3A	(GTT.C.)	4	3.97886	0.97052	4	4	88
A3A	(GTT.C.A)	4	4.81444	1.20151	5	4	33
A3A	(GTT.C.G)	4	8.67414	2.06159	5	4	23
A3A	(GTT.C.T)	4	3.14292	1.77591	5	4	35
A3A	(T.C.A)	4	1.44665	0.428895	3	2	292
A3A	(T.C.AA)	4	1.0801	0.405846	4	2	82
A3A	(T.C.AAC)	4	0.439111	0.507949	5	2	23
A3A	(T.C.AAG)	4	0.577179	0.51275	5	2	13
A3A	(T.C.AAT)	4	1.04263	0.874168	5	2	27
A3A	(T.C.AC)	4	1.39337	0.506721	4	2	78
A3A	(T.C.ACC)	4	0.628312	0.664434	5	2	19
A3A	(T.C.ACG)	4	0.939179	0.435304	5	2	39
A3A	(T.C.ACT)	4	0.330065	0.660131	5	2	15
A3A	(T.C.AG)	4	1.03751	0.483619	4	2	126
A3A	(T.C.AGC)	4	1.01802	0.440684	5	2	36
A3A	(T.C.AGG)	4	1.06933	0.786229	5	2	34
A3A	(T.C.AGT)	4	2.2452	1.94983	5	2	23
A3A	(T.C.AT)	4	1.09018	0.458012	4	2	101
A3A	(T.C.ATC)	4	1.14843	0.571344	5	2	35
A3A	(T.C.ATG)	4	0.402367	0.570152	5	2	20
A3A	(T.C.ATT)	4	0.372073	0.578018	5	2	21
A3A	(T.C.C)	4	0.674248	0.244304	3	2	218
A3A	(T.C.CA)	4	0.451174	0.365917	4	2	55
A3A	(T.C.CAC)	4	0.781805	1.12264	5	2	10
A3A	(T.C.CAG)	4	0.424868	0.394102	5	2	29
A3A	(T.C.CAT)	4	0.382184	0.764368	5	2	10
A3A	(T.C.CC)	4	0.367877	0.561463	4	2	38
A3A	(T.C.CCG)	4	0	0	5	2	9
A3A	(T.C.CCT)	4	1.32275	2.6455	5	2	7
A3A	(T.C.CG)	4	1.10524	0.956561	4	2	71
A3A	(T.C.CGC)	4	1.12075	1.29426	5	2	13
A3A	(T.C.CGG)	4	0.855598	0.288342	5	2	28
A3A	(T.C.CGT)	4	2.18449	0.854616	5	2	9
A3A	(T.C.CT)	4	0.39956	0.327934	4	2	29
A3A	(T.C.CTC)	4	1.99384	2.43137	5	2	6
A3A	(T.C.CTG)	4	0.377952	0.445925	5	2	18
A3A	(T.C.CTT)	4	0.127226	0.254453	5	2	15
A3A	(T.C.G)	4	1.30346	0.337177	3	2	285
A3A	(T.C.GA)	4	1.2316	0.875011	4	2	32
A3A	(T.C.GAC)	4	1.44745	1.15941	5	2	11
A3A	(T.C.GAG)	4	1.55386	1.93956	5	2	12
A3A	(T.C.GAT)	4	0.973718	1.13534	5	2	28
A3A	(T.C.GC)	4	1.15796	0.372097	4	2	107
A3A	(T.C.GCC)	4	1.12826	0.757283	5	2	40
A3A	(T.C.GCG)	4	0.953384	0.739429	5	2	21
A3A	(T.C.GCT)	4	2.66473	0.808888	5	2	17
A3A	(T.C.GG)	4	1.30056	0.916154	4	2	47
A3A	(T.C.GGC)	4	2.1341	1.46109	5	2	19
A3A	(T.C.GGG)	4	0.616245	0.818797	5	2	7
A3A	(T.C.GGT)	4	0.381006	0.457505	5	2	12
A3A	(T.C.GT)	4	0.86706	0.331279	4	2	56
A3A	(T.C.GTC)	4	0.202922	0.405844	5	2	16
A3A	(T.C.GTG)	4	0.865752	1.00285	5	2	9
A3A	(T.C.GTT)	4	0.559742	0.570385	5	2	22
A3A	(T.C.T)	4	1.00826	0.418036	3	2	155
A3A	(T.C.TA)	4	1.25677	0.90732	4	2	12
A3A	(T.C.TAC)	4	0.747886	0.708689	5	2	13
A3A	(T.C.TAT)	4	1.10351	1.01993	5	2	5
A3A	(T.C.TC)	4	0.590833	0.443214	4	2	66
A3A	(T.C.TCC)	4	0.600962	1.20192	5	2	13
A3A	(T.C.TCG)	4	0.940304	1.11187	5	2	5
A3A	(T.C.TCT)	4	0.51369	0.506407	5	2	15
A3A	(T.C.TG)	4	1.35607	1.30635	4	2	78
A3A	(T.C.TGC)	4	0.527875	0.693942	5	2	19
A3A	(T.C.TGG)	4	0.868026	0.473491	5	2	35
A3A	(T.C.TGT)	4	0.281111	0.335987	5	2	17
A3A	(T.C.TT)	4	0.710296	0.434461	4	2	68
A3A	(T.C.TTC)	4	0.434484	0.0933443	5	2	29
A3A	(T.C.TTG)	4	0.2	0.4	5	2	10
A3A	(T.C.TTT)	4	1.68434	1.32269	5	2	23
A3A	(TA.C.)	4	1.1769	0.538012	3	3	219
A3A	(TA.C.A)	4	0.905731	0.578622	4	3	48
A3A	(TA.C.AC)	4	0	0	5	3	8
A3A	(TA.C.AG)	4	0.634021	0.717282	5	3	19
A3A	(TA.C.AT)	4	0.786767	0.0685422	5	3	17
A3A	(TA.C.C)	4	0.874703	0.882337	4	3	67
A3A	(TA.C.CC)	4	0.210084	0.420168	5	3	10
A3A	(TA.C.CG)	4	0.972842	1.2078	5	3	16
A3A	(TA.C.CT)	4	0.319559	0.37595	5	3	11
A3A	(TA.C.G)	4	0.808693	0.522359	4	3	85
A3A	(TA.C.GC)	4	0.678605	0.634683	5	3	26
A3A	(TA.C.GG)	4	0.526281	0.71551	5	3	15
A3A	(TA.C.GT)	4	0.321416	0.45714	5	3	15
A3A	(TA.C.T)	4	0.310087	0.254348	4	3	51
A3A	(TA.C.TC)	4	0.773479	0.659747	5	3	12
A3A	(TA.C.TG)	4	0.37177	0.441487	5	3	27
A3A	(TA.C.TT)	4	0	0	5	3	12
A3A	(TAA.C.)	4	0.726046	0.335781	4	4	95
A3A	(TAA.C.C)	4	0.0519319	0.103864	5	4	29
A3A	(TAA.C.G)	4	1.31596	0.920725	5	4	23
A3A	(TAA.C.T)	4	0.234484	0.274934	5	4	12
A3A	(TAAA.C.)	4	0.703388	0.335112	5	5	38
A3A	(TAAC.C.)	4	0.671018	0.598394	5	5	29
A3A	(TAAG.C.)	4	1.18011	0.544492	5	5	18
A3A	(TAAT.C.)	4	1.33824	1.1406	5	5	23
A3A	(TAC.C.)	4	0.853764	0.392668	4	4	67
A3A	(TAC.C.C)	4	1.84598	1.69276	5	4	10
A3A	(TAC.C.G)	4	4.09109	0.773308	5	4	18
A3A	(TAC.C.T)	4	1.51292	1.11932	5	4	11
A3A	(TACA.C.)	4	0	0	5	5	8
A3A	(TACC.C.)	4	1.0822	1.5498	5	5	10
A3A	(TACG.C.)	4	0.621063	0.618478	5	5	26
A3A	(TACT.C.)	4	1.24894	1.04591	5	5	12
A3A	(TAG.C.)	4	0.401904	0.257003	4	4	45
A3A	(TAG.C.C)	4	0.501166	0.585472	5	4	15
A3A	(TAG.C.G)	4	0.980352	0.858973	5	4	15
A3A	(TAG.C.T)	4	0.64112	0.813376	5	4	10
A3A	(TAGC.C.)	4	0.231911	0.463822	5	5	14
A3A	(TAGG.C.)	4	0.245272	0.294732	5	5	16
A3A	(TAGT.C.)	4	0	0	5	5	8
A3A	(TAT.C.)	4	2.84364	0.885323	4	4	79
A3A	(TAT.C.C)	4	1.13831	0.701332	5	4	17
A3A	(TAT.C.G)	4	15.3711	5.7624	5	4	29
A3A	(TAT.C.T)	4	12.6326	2.66254	5	4	26
A3A	(TATA.C.)	4	0.600601	1.2012	5	5	13
A3A	(TATC.C.)	4	0.298434	0.437178	5	5	17
A3A	(TATG.C.)	4	0.996757	0.983619	5	5	32
A3A	(TATT.C.)	4	1.55955	0.734924	5	5	32
A3A	(TC.C.)	4	1.28267	0.390973	3	3	215
A3A	(TC.C.A)	4	0.466804	0.32543	4	3	59
A3A	(TC.C.AC)	4	0.461979	0.544462	5	3	11
A3A	(TC.C.AG)	4	1.13399	0.565842	5	3	30
A3A	(TC.C.AT)	4	0.581395	1.16279	5	3	10
A3A	(TC.C.C)	4	1.04597	0.945722	4	3	39
A3A	(TC.C.CG)	4	0	0	5	3	11
A3A	(TC.C.CT)	4	0.336927	0.673854	5	3	7
A3A	(TC.C.G)	4	0.67551	0.227751	4	3	72
A3A	(TC.C.GC)	4	0.933088	1.23934	5	3	14
A3A	(TC.C.GG)	4	0.925035	0.920233	5	3	28
A3A	(TC.C.GT)	4	1.0334	1.6555	5	3	9
A3A	(TC.C.T)	4	0	0	4	3	29
A3A	(TC.C.TC)	4	0.672479	1.34496	5	3	6
A3A	(TC.C.TG)	4	0.362052	0.435041	5	3	17
A3A	(TC.C.TT)	4	0.464229	0.928459	5	3	15
A3A	(TCA.C.)	4	0.561304	0.164327	4	4	78
A3A	(TCA.C.C)	4	1.02523	1.18336	5	4	19
A3A	(TCA.C.G)	4	1.11037	0.528062	5	4	41
A3A	(TCA.C.T)	4	0.972583	0.838214	5	4	15
A3A	(TCAA.C.)	4	0.380455	0.292016	5	5	23
A3A	(TCAC.C.)	4	0.848835	0.769344	5	5	19
A3A	(TCAG.C.)	4	0.445691	0.250245	5	5	36
A3A	(TCAT.C.)	4	1.13589	0.499968	5	5	34
A3A	(TCC.C.)	4	1.10871	0.379223	4	4	40
A3A	(TCC.C.G)	4	2.11262	1.48844	5	4	12
A3A	(TCC.C.T)	4	0.801398	1.06693	5	4	7
A3A	(TCCA.C.)	4	0.601753	0.82501	5	5	11
A3A	(TCCG.C.)	4	0.365241	0.478786	5	5	16
A3A	(TCCT.C.)	4	0.228938	0.457875	5	5	6
A3A	(TCG.C.)	4	0.674816	0.229206	4	4	110
A3A	(TCG.C.C)	4	0.614786	0.368416	5	4	42
A3A	(TCG.C.G)	4	0.589415	0.563106	5	4	23
A3A	(TCG.C.T)	4	2.84871	3.42566	5	4	16
A3A	(TCGA.C.)	4	1.1487	1.591	5	5	11
A3A	(TCGC.C.)	4	0.734634	0.183281	5	5	38
A3A	(TCGG.C.)	4	0.460253	0.0457224	5	5	21
A3A	(TCGT.C.)	4	1.17319	1.36365	5	5	16
A3A	(TCT.C.)	4	10.5114	2.22534	4	4	66
A3A	(TCT.C.C)	4	2.7318	0.846091	5	4	13
A3A	(TCT.C.G)	4	25.5881	7.62165	5	4	5
A3A	(TCT.C.T)	4	3.25284	0.993195	5	4	15
A3A	(TCTA.C.)	4	0.502294	0.349269	5	5	13
A3A	(TCTC.C.)	4	1.07156	1.00478	5	5	13
A3A	(TCTG.C.)	4	1.08632	0.765807	5	5	20
A3A	(TCTT.C.)	4	0.768942	0.540965	5	5	28
A3A	(TG.C.)	4	1.02003	0.13877	3	3	405
A3A	(TG.C.A)	4	0.764189	0.32643	4	3	50
A3A	(TG.C.AC)	4	0.597298	0.745992	5	3	19
A3A	(TG.C.AG)	4	0.634927	0.531289	5	3	21
A3A	(TG.C.AT)	4	0.57006	0.391445	5	3	18
A3A	(TG.C.C)	4	0.850574	0.518105	4	3	93
A3A	(TG.C.CC)	4	0.582649	0.764631	5	3	23
A3A	(TG.C.CG)	4	0.79699	1.01521	5	3	30
A3A	(TG.C.CT)	4	0.692762	0.296645	5	3	21
A3A	(TG.C.G)	4	0.505535	0.147604	4	3	144
A3A	(TG.C.GC)	4	0.702264	0.333851	5	3	36
A3A	(TG.C.GG)	4	0.311377	0.218691	5	3	22
A3A	(TG.C.GT)	4	0.412901	0.393025	5	3	33
A3A	(TG.C.T)	4	0.689851	0.606582	4	3	111
A3A	(TG.C.TC)	4	0.0785176	0.157035	5	3	16
A3A	(TG.C.TG)	4	0.731869	0.199851	5	3	72
A3A	(TG.C.TT)	4	0	0	5	3	11
A3A	(TGA.C.)	4	0.596711	0.498716	4	4	93
A3A	(TGA.C.C)	4	0.826041	0.721311	5	4	25
A3A	(TGA.C.G)	4	0.852709	0.288429	5	4	28
A3A	(TGA.C.T)	4	0.647014	0.790542	5	4	11
A3A	(TGAA.C.)	4	0.46163	0.49169	5	5	33
A3A	(TGAC.C.)	4	0.393423	0.300979	5	5	25
A3A	(TGAG.C.)	4	0.782246	0.691786	5	5	18
A3A	(TGAT.C.)	4	1.14805	1.08265	5	5	30
A3A	(TGC.C.)	4	0.588246	0.356924	4	4	90
A3A	(TGC.C.C)	4	1.04736	0.578377	5	4	23
A3A	(TGC.C.G)	4	1.85177	1.29532	5	4	30
A3A	(TGC.C.T)	4	0.2742	0.345862	5	4	21
A3A	(TGCA.C.)	4	0.714497	0.73602	5	5	19
A3A	(TGCC.C.)	4	0.211906	0.297618	5	5	23
A3A	(TGCG.C.)	4	0.128277	0.15819	5	5	39
A3A	(TGCT.C.)	4	0.824454	0.626168	5	5	16
A3A	(TGG.C.)	4	0.9735	0.489699	4	4	186
A3A	(TGG.C.C)	4	0.455542	0.522378	5	4	23
A3A	(TGG.C.G)	4	0.984263	0.305924	5	4	49
A3A	(TGG.C.T)	4	0.272905	0.331209	5	4	35
A3A	(TGGA.C.)	4	0.51772	0.597937	5	5	14
A3A	(TGGC.C.)	4	0.368265	0.38624	5	5	23
A3A	(TGGG.C.)	4	0.954603	1.04787	5	5	33
A3A	(TGGT.C.)	4	0.418082	0.524577	5	5	15
A3A	(TGT.C.)	4	3.74056	0.895099	4	4	68
A3A	(TGT.C.C)	4	0.460894	0.540647	5	4	9
A3A	(TGT.C.G)	4	13.9213	3.02099	5	4	19
A3A	(TGT.C.T)	4	0.9772	0.966269	5	4	17
A3A	(TGTA.C.)	4	1.30382	0.645158	5	5	10
A3A	(TGTC.C.)	4	0	0	5	5	9
A3A	(TGTG.C.)	4	0.204504	0.244647	5	5	18
A3A	(TGTT.C.)	4	0.808082	0.457278	5	5	31
A3A	(TT.C.)	4	10.0317	1.00383	3	3	366
A3A	(TT.C.A)	4	1.54633	0.335621	4	3	189
A3A	(TT.C.AC)	4	1.44219	1.49793	5	3	25
A3A	(TT.C.AG)	4	1.90981	2.1656	5	3	38
A3A	(TT.C.AT)	4	0.713203	0.258082	5	3	28
A3A	(TT.C.C)	4	0.992349	0.285707	4	3	119
A3A	(TT.C.CC)	4	0.702995	1.04745	5	3	16
A3A	(TT.C.CG)	4	1.31655	1.44338	5	3	20
A3A	(TT.C.CT)	4	0.95575	1.13152	5	3	24
A3A	(TT.C.G)	4	3.81728	1.31139	4	3	148
A3A	(TT.C.GC)	4	0.715388	0.0695416	5	3	29
A3A	(TT.C.GG)	4	2.2239	0.783039	5	3	16
A3A	(TT.C.GT)	4	5.094	2.66612	5	3	18
A3A	(TT.C.T)	4	0.945242	0.521002	4	3	95
A3A	(TT.C.TC)	4	2.03354	1.89115	5	3	24
A3A	(TT.C.TG)	4	0.509174	0.107526	5	3	38
A3A	(TT.C.TT)	4	1.06065	1.21276	5	3	25
A3A	(TTA.C.)	4	0.81246	0.163681	4	4	113
A3A	(TTA.C.C)	4	0.314386	0.461014	5	4	26
A3A	(TTA.C.G)	4	0.591631	0.631382	5	4	30
A3A	(TTA.C.T)	4	0.548901	0.39539	5	4	15
A3A	(TTAA.C.)	4	0.411378	0.344202	5	5	31
A3A	(TTAC.C.)	4	0.930567	0.359882	5	5	29
A3A	(TTAG.C.)	4	0.785746	0.846481	5	5	22
A3A	(TTAT.C.)	4	2.6587	1.52855	5	5	46
A3A	(TTC.C.)	4	1.13489	0.394211	4	4	116
A3A	(TTC.C.C)	4	0.102124	0.204248	5	4	16
A3A	(TTC.C.G)	4	2.85905	1.32298	5	4	20
A3A	(TTC.C.T)	4	0.665009	0.216147	5	4	24
A3A	(TTCA.C.)	4	0.436304	0.528272	5	5	25
A3A	(TTCC.C.)	4	0.771967	1.54393	5	5	16
A3A	(TTCG.C.)	4	0.83677	0.952954	5	5	31
A3A	(TTCT.C.)	4	1.54837	1.72818	5	5	24
A3A	(TTG.C.)	4	0.989271	0.301756	4	4	147
A3A	(TTG.C.C)	4	0.822401	0.701048	5	4	44
A3A	(TTG.C.G)	4	1.35001	0.983033	5	4	16
A3A	(TTG.C.T)	4	1.07648	1.56596	5	4	19
A3A	(TTGA.C.)	4	0.575825	0.153291	5	5	28
A3A	(TTGC.C.)	4	0.648068	0.246001	5	5	45
A3A	(TTGG.C.)	4	0.0742721	0.148544	5	5	17
A3A	(TTGT.C.)	4	1.56905	1.47059	5	5	24
A3A	(TTT.C.)	4	16.605	3.54265	4	4	167
A3A	(TTT.C.C)	4	1.00497	0.720079	5	4	26
A3A	(TTT.C.G)	4	7.90743	2.60333	5	4	30
A3A	(TTT.C.T)	4	4.87397	0.765588	5	4	38
A3A	(TTTA.C.)	4	0.427287	0.321907	5	5	44
A3A	(TTTC.C.)	4	0.415881	0.483117	5	5	26
A3A	(TTTG.C.)	4	0.763112	0.540943	5	5	47
A3A	(TTTT.C.)	4	2.70262	1.6786	5	5	61
A3B_CTD	(.C.AA)	3	0.470259	0.10797	3	1	341
A3B_CTD	(.C.AAA)	3	0.511616	0.186218	4	1	126
A3B_CTD	(.C.AAAA)	3	0.18695	0.196733	5	1	49
A3B_CTD	(.C.AAAC)	3	0.905596	0.343196	5	1	27
A3B_CTD	(.C.AAAT)	3	0.355433	0.455212	5	1	32
A3B_CTD	(.C.AAC)	3	0.723248	0.340542	4	1	111
A3B_CTD	(.C.AACA)	3	0.97082	0.138775	5	1	31
A3B_CTD	(.C.AACC)	3	0.719081	0.39656	5	1	29
A3B_CTD	(.C.AACT)	3	0.564283	0.393545	5	1	17
A3B_CTD	(.C.AAG)	3	0.582252	0.127619	4	1	66
A3B_CTD	(.C.AAGA)	3	0.49569	0.445344	5	1	10
A3B_CTD	(.C.AAGC)	3	0.914993	0.280323	5	1	18
A3B_CTD	(.C.AAGT)	3	0.403551	0.698971	5	1	7
A3B_CTD	(.C.AAT)	3	0.269364	0.183478	4	1	82
A3B_CTD	(.C.AATA)	3	1.13648	1.69147	5	1	35
A3B_CTD	(.C.AATC)	3	0.331253	0.309248	5	1	23
A3B_CTD	(.C.AATT)	3	0.78817	0.370556	5	1	23
A3B_CTD	(.C.AC)	3	0.438161	0.0974106	3	1	299
A3B_CTD	(.C.ACA)	3	0.679998	0.161061	4	1	79
A3B_CTD	(.C.ACAA)	3	0.259716	0.228544	5	1	15
A3B_CTD	(.C.ACAC)	3	0.383142	0.663621	5	1	12
A3B_CTD	(.C.ACAT)	3	0	0	5	1	11
A3B_CTD	(.C.ACC)	3	0.558187	0.269053	4	1	95
A3B_CTD	(.C.ACCA)	3	0.553294	0.229668	5	1	58
A3B_CTD	(.C.ACCC)	3	0.514084	0.169156	5	1	23
A3B_CTD	(.C.ACCT)	3	0.313229	0.272526	5	1	14
A3B_CTD	(.C.ACG)	3	0.541948	0.0488244	4	1	102
A3B_CTD	(.C.ACGA)	3	0.924488	0.829912	5	1	8
A3B_CTD	(.C.ACGC)	3	0.474018	0.0784964	5	1	27
A3B_CTD	(.C.ACGT)	3	0.481	0.833117	5	1	7
A3B_CTD	(.C.ACT)	3	0.459627	0.0484413	4	1	89
A3B_CTD	(.C.ACTA)	3	0.455252	0.400449	5	1	8
A3B_CTD	(.C.ACTC)	3	0.83511	0.758021	5	1	13
A3B_CTD	(.C.ACTT)	3	0	0	5	1	9
A3B_CTD	(.C.AG)	3	0.471935	0.103177	3	1	477
A3B_CTD	(.C.AGA)	3	0.585912	0.110651	4	1	78
A3B_CTD	(.C.AGAA)	3	0.770511	0.364591	5	1	37
A3B_CTD	(.C.AGAC)	3	0.309075	0.269025	5	1	35
A3B_CTD	(.C.AGAT)	3	0.0921829	0.159665	5	1	32
A3B_CTD	(.C.AGC)	3	0.344244	0.161898	4	1	192
A3B_CTD	(.C.AGCA)	3	0.432337	0.217388	5	1	74
A3B_CTD	(.C.AGCC)	3	0.304296	0.527057	5	1	30
A3B_CTD	(.C.AGCT)	3	0.70414	0.169393	5	1	36
A3B_CTD	(.C.AGG)	3	0.336762	0.0972821	4	1	131
A3B_CTD	(.C.AGGA)	3	0.438705	0.446193	5	1	18
A3B_CTD	(.C.AGGC)	3	0.586855	0.375423	5	1	31
A3B_CTD	(.C.AGGT)	3	0.241344	0.209345	5	1	46
A3B_CTD	(.C.AGT)	3	0.223859	0.126405	4	1	84
A3B_CTD	(.C.AGTA)	3	0.346782	0.166313	5	1	27
A3B_CTD	(.C.AGTC)	3	0.502724	0.266728	5	1	24
A3B_CTD	(.C.AGTT)	3	0.368655	0.214717	5	1	33
A3B_CTD	(.C.AT)	3	0.528915	0.0546517	3	1	313
A3B_CTD	(.C.ATA)	3	0.585646	0.176647	4	1	47
A3B_CTD	(.C.ATAA)	3	0.386006	0.155366	5	1	27
A3B_CTD	(.C.ATAC)	3	0.484743	0.839599	5	1	23
A3B_CTD	(.C.ATAT)	3	0.345878	0.30013	5	1	16
A3B_CTD	(.C.ATC)	3	0.430225	0.0515119	4	1	320
A3B_CTD	(.C.ATCA)	3	0.427685	0.236741	5	1	45
A3B_CTD	(.C.ATCC)	3	0.617788	0.176328	5	1	20
A3B_CTD	(.C.ATCT)	3	1.06655	0.793145	5	1	23
A3B_CTD	(.C.ATG)	3	0.977274	0.627736	4	1	52
A3B_CTD	(.C.ATGA)	3	0.210475	0.364553	5	1	20
A3B_CTD	(.C.ATGC)	3	0.66637	0.912748	5	1	18
A3B_CTD	(.C.ATGT)	3	0.718118	0.663084	5	1	16
A3B_CTD	(.C.ATT)	3	0.55313	0.222124	4	1	118
A3B_CTD	(.C.ATTA)	3	0.77048	0.375737	5	1	31
A3B_CTD	(.C.ATTC)	3	0.319519	0.336425	5	1	23
A3B_CTD	(.C.ATTT)	3	0.437371	0.580279	5	1	21
A3B_CTD	(.C.CA)	3	0.435443	0.0276801	3	1	360
A3B_CTD	(.C.CAA)	3	0.397916	0.348594	4	1	57
A3B_CTD	(.C.CAAA)	3	0.162736	0.281867	5	1	27
A3B_CTD	(.C.CAAC)	3	0.676413	0.864542	5	1	20
A3B_CTD	(.C.CAAT)	3	0.5455	0.302796	5	1	17
A3B_CTD	(.C.CAC)	3	0.496264	0.398873	4	1	87
A3B_CTD	(.C.CACA)	3	0.438567	0.490659	5	1	24
A3B_CTD	(.C.CACC)	3	1.06331	0.93003	5	1	21
A3B_CTD	(.C.CACT)	3	0.668383	0.496613	5	1	22
A3B_CTD	(.C.CAG)	3	0.39975	0.153935	4	1	170
A3B_CTD	(.C.CAGA)	3	0.309588	0.268228	5	1	36
A3B_CTD	(.C.CAGC)	3	0.53921	0.206765	5	1	50
A3B_CTD	(.C.CAGT)	3	0.667771	0.340952	5	1	32
A3B_CTD	(.C.CAT)	3	0.338174	0.309778	4	1	110
A3B_CTD	(.C.CATA)	3	0.156937	0.271822	5	1	18
A3B_CTD	(.C.CATC)	3	0.102375	0.177319	5	1	22
A3B_CTD	(.C.CATT)	3	0.440235	0.76251	5	1	26
A3B_CTD	(.C.CC)	3	0.331897	0.0676419	3	1	135
A3B_CTD	(.C.CCA)	3	0.560798	0.077369	4	1	52
A3B_CTD	(.C.CCAA)	3	0.536057	0.547205	5	1	9
A3B_CTD	(.C.CCAC)	3	0.480512	0.832271	5	1	10
A3B_CTD	(.C.CCAT)	3	0.542166	0.123785	5	1	15
A3B_CTD	(.C.CCC)	3	0.271719	0.296766	4	1	30
A3B_CTD	(.C.CCCA)	3	0	0	5	1	6
A3B_CTD	(.C.CCCT)	3	0	0	5	1	5
A3B_CTD	(.C.CCG)	3	0.240975	0.126947	4	1	53
A3B_CTD	(.C.CCGA)	3	0.819029	1.4186	5	1	8
A3B_CTD	(.C.CCGC)	3	0.592313	1.02592	5	1	14
A3B_CTD	(.C.CCGT)	3	0.308642	0.534584	5	1	6
A3B_CTD	(.C.CCT)	3	0.297019	0.314271	4	1	34
A3B_CTD	(.C.CCTT)	3	0.236407	0.409468	5	1	10
A3B_CTD	(.C.CG)	3	0.43304	0.14707	3	1	332
A3B_CTD	(.C.CGA)	3	0.424818	0.213212	4	1	48
A3B_CTD	(.C.CGAA)	3	0.287007	0.254056	5	1	18
A3B_CTD	(.C.CGAC)	3	0.34153	0.591547	5	1	8
A3B_CTD	(.C.CGAT)	3	0.492888	0.175373	5	1	16
A3B_CTD	(.C.CGC)	3	0.346373	0.0513897	4	1	118
A3B_CTD	(.C.CGCA)	3	0.477763	0.514695	5	1	21
A3B_CTD	(.C.CGCC)	3	0.106564	0.184575	5	1	23
A3B_CTD	(.C.CGCT)	3	0.386238	0.421685	5	1	31
A3B_CTD	(.C.CGG)	3	0.669737	0.257438	4	1	19
A3B_CTD	(.C.CGGA)	3	0.314396	0.281206	5	1	28
A3B_CTD	(.C.CGGC)	3	0.319863	0.280113	5	1	14
A3B_CTD	(.C.CGGT)	3	0.612891	0.6815	5	1	19
A3B_CTD	(.C.CGT)	3	0.474416	0.305784	4	1	64
A3B_CTD	(.C.CGTA)	3	0.929309	0.771036	5	1	17
A3B_CTD	(.C.CGTC)	3	0	0	5	1	19
A3B_CTD	(.C.CGTT)	3	0.558948	0.380164	5	1	26
A3B_CTD	(.C.CT)	3	0.471838	0.120576	3	1	169
A3B_CTD	(.C.CTA)	3	0	0	4	1	13
A3B_CTD	(.C.CTAA)	3	0.555556	0.96225	5	1	5
A3B_CTD	(.C.CTAT)	3	0.500949	0.436839	5	1	7
A3B_CTD	(.C.CTC)	3	0.715799	0.745732	4	1	24
A3B_CTD	(.C.CTCA)	3	0.804858	1.39405	5	1	7
A3B_CTD	(.C.CTCC)	3	0.306091	0.530166	5	1	9
A3B_CTD	(.C.CTCT)	3	0.636281	1.10207	5	1	8
A3B_CTD	(.C.CTG)	3	0.358271	0.0633218	4	1	134
A3B_CTD	(.C.CTGA)	3	0.512319	0.352204	5	1	33
A3B_CTD	(.C.CTGC)	3	0.714741	0.391443	5	1	26
A3B_CTD	(.C.CTGT)	3	0.619333	0.126366	5	1	12
A3B_CTD	(.C.CTT)	3	0.368291	0.108484	4	1	64
A3B_CTD	(.C.CTTA)	3	0	0	5	1	12
A3B_CTD	(.C.CTTC)	3	0.248571	0.430537	5	1	18
A3B_CTD	(.C.CTTT)	3	0.378202	0.391217	5	1	10
A3B_CTD	(.C.GA)	3	0.588222	0.108213	3	1	291
A3B_CTD	(.C.GAA)	3	0.775119	0.409211	4	1	153
A3B_CTD	(.C.GAAA)	3	0.671028	0.0457001	5	1	31
A3B_CTD	(.C.GAAC)	3	0.44093	0.288545	5	1	24
A3B_CTD	(.C.GAAT)	3	0.5617	0.097704	5	1	17
A3B_CTD	(.C.GAC)	3	0.659528	0.374559	4	1	73
A3B_CTD	(.C.GACA)	3	0.839129	0.319503	5	1	19
A3B_CTD	(.C.GACC)	3	0.104493	0.180988	5	1	22
A3B_CTD	(.C.GACT)	3	1.08732	0.449804	5	1	18
A3B_CTD	(.C.GAG)	3	0.83329	0.147559	4	1	65
A3B_CTD	(.C.GAGA)	3	5.70803	0.652435	5	1	5
A3B_CTD	(.C.GAGC)	3	0.807367	0.481034	5	1	16
A3B_CTD	(.C.GAGT)	3	0.319285	0.553017	5	1	9
A3B_CTD	(.C.GAT)	3	0.868549	0.398488	4	1	106
A3B_CTD	(.C.GATA)	3	0.57573	0.562771	5	1	31
A3B_CTD	(.C.GATC)	3	0.464698	0.10496	5	1	29
A3B_CTD	(.C.GATT)	3	0.792559	0.720035	5	1	26
A3B_CTD	(.C.GC)	3	0.457341	0.0596351	3	1	468
A3B_CTD	(.C.GCA)	3	0.721849	0.139448	4	1	146
A3B_CTD	(.C.GCAA)	3	0.721048	0.747179	5	1	17
A3B_CTD	(.C.GCAC)	3	0.96769	0.856746	5	1	28
A3B_CTD	(.C.GCAT)	3	0.311902	0.212491	5	1	31
A3B_CTD	(.C.GCC)	3	0.459395	0.171439	4	1	98
A3B_CTD	(.C.GCCA)	3	0.337395	0.298988	5	1	53
A3B_CTD	(.C.GCCC)	3	0.72526	0.12763	5	1	20
A3B_CTD	(.C.GCCT)	3	0.773601	0.564142	5	1	21
A3B_CTD	(.C.GCG)	3	0.61838	0.100952	4	1	103
A3B_CTD	(.C.GCGA)	3	0.538264	0.32011	5	1	27
A3B_CTD	(.C.GCGC)	3	0.808569	0.490057	5	1	40
A3B_CTD	(.C.GCGT)	3	0.37236	0.121141	5	1	33
A3B_CTD	(.C.GCT)	3	0.536846	0.453318	4	1	101
A3B_CTD	(.C.GCTA)	3	0.465188	0.505116	5	1	16
A3B_CTD	(.C.GCTC)	3	0.466853	0.808614	5	1	7
A3B_CTD	(.C.GCTT)	3	0.75144	0.172255	5	1	33
A3B_CTD	(.C.GG)	3	0.668787	0.174459	3	1	331
A3B_CTD	(.C.GGA)	3	0.637558	0.290167	4	1	74
A3B_CTD	(.C.GGAA)	3	0.336206	0.0498547	5	1	21
A3B_CTD	(.C.GGAC)	3	0.483602	0.080078	5	1	15
A3B_CTD	(.C.GGAT)	3	0.588317	0.601059	5	1	35
A3B_CTD	(.C.GGC)	3	0.592668	0.361332	4	1	92
A3B_CTD	(.C.GGCA)	3	0.86251	0.462659	5	1	30
A3B_CTD	(.C.GGCC)	3	0.214087	0.370809	5	1	9
A3B_CTD	(.C.GGCT)	3	0.662005	0.417648	5	1	18
A3B_CTD	(.C.GGG)	3	0.64129	0.471021	4	1	52
A3B_CTD	(.C.GGGA)	3	0.529783	0.582181	5	1	12
A3B_CTD	(.C.GGGC)	3	0.217014	0.375879	5	1	12
A3B_CTD	(.C.GGGT)	3	0.542353	0.211019	5	1	23
A3B_CTD	(.C.GGT)	3	0.754101	0.419736	4	1	89
A3B_CTD	(.C.GGTA)	3	0.530726	0.487728	5	1	20
A3B_CTD	(.C.GGTC)	3	0.503931	0.556031	5	1	17
A3B_CTD	(.C.GGTT)	3	0.698476	0.0236204	5	1	23
A3B_CTD	(.C.GT)	3	0.585286	0.2948	3	1	308
A3B_CTD	(.C.GTA)	3	0.686142	0.192409	4	1	87
A3B_CTD	(.C.GTAA)	3	1.06317	0.972091	5	1	35
A3B_CTD	(.C.GTAC)	3	0.772616	0.267656	5	1	18
A3B_CTD	(.C.GTAT)	3	0	0	5	1	15
A3B_CTD	(.C.GTC)	3	0.446545	0.221636	4	1	61
A3B_CTD	(.C.GTCA)	3	0.682028	0.143668	5	1	30
A3B_CTD	(.C.GTCC)	3	1.0522	0.707307	5	1	12
A3B_CTD	(.C.GTCT)	3	0.756389	0.48078	5	1	32
A3B_CTD	(.C.GTG)	3	0.509016	0.162427	4	1	102
A3B_CTD	(.C.GTGA)	3	0.765453	0.147148	5	1	45
A3B_CTD	(.C.GTGC)	3	0.174429	0.302119	5	1	13
A3B_CTD	(.C.GTGT)	3	0.45695	0.791461	5	1	11
A3B_CTD	(.C.GTT)	3	0.687611	0.0642942	4	1	107
A3B_CTD	(.C.GTTA)	3	0.691882	0.599607	5	1	24
A3B_CTD	(.C.GTTC)	3	0.944101	0.372703	5	1	18
A3B_CTD	(.C.GTTT)	3	0.217061	0.18918	5	1	31
A3B_CTD	(.C.TA)	3	0.545172	0.181773	3	1	143
A3B_CTD	(.C.TAA)	3	0.12666	0.123581	4	1	45
A3B_CTD	(.C.TAAA)	3	0.634301	0.378326	5	1	18
A3B_CTD	(.C.TAAC)	3	0.426928	0.73946	5	1	11
A3B_CTD	(.C.TAAT)	3	0	0	5	1	7
A3B_CTD	(.C.TAC)	3	0.438148	0.389684	4	1	36
A3B_CTD	(.C.TACC)	3	0	0	5	1	7
A3B_CTD	(.C.TACT)	3	0.732292	0.644554	5	1	9
A3B_CTD	(.C.TAG)	3	0.579989	0.261552	4	1	24
A3B_CTD	(.C.TAT)	3	0.588456	0.269488	4	1	55
A3B_CTD	(.C.TATC)	3	0.73448	0.672141	5	1	14
A3B_CTD	(.C.TATT)	3	0.580237	1.005	5	1	8
A3B_CTD	(.C.TC)	3	0.29326	0.0490865	3	1	199
A3B_CTD	(.C.TCA)	3	0.379416	0.0960922	4	1	47
A3B_CTD	(.C.TCAA)	3	0.670796	0.657008	5	1	10
A3B_CTD	(.C.TCAC)	3	0.163319	0.282876	5	1	13
A3B_CTD	(.C.TCAT)	3	0.485959	0.841706	5	1	15
A3B_CTD	(.C.TCC)	3	0.175237	0.0418904	4	1	48
A3B_CTD	(.C.TCCA)	3	0	0	5	1	10
A3B_CTD	(.C.TCCT)	3	0.429553	0.744008	5	1	8
A3B_CTD	(.C.TCG)	3	0.375094	0.132608	4	1	62
A3B_CTD	(.C.TCGA)	3	0.930917	0.825204	5	1	12
A3B_CTD	(.C.TCGC)	3	0.163399	0.283015	5	1	17
A3B_CTD	(.C.TCGT)	3	0.328407	0.568818	5	1	9
A3B_CTD	(.C.TCT)	3	0.472646	0.21225	4	1	31
A3B_CTD	(.C.TCTA)	3	0.192678	0.333728	5	1	10
A3B_CTD	(.C.TCTC)	3	0.560224	0.970337	5	1	7
A3B_CTD	(.C.TCTT)	3	0.48906	0.430325	5	1	13
A3B_CTD	(.C.TG)	3	0.480502	0.0864611	3	1	482
A3B_CTD	(.C.TGA)	3	0.425527	0.302954	4	1	127
A3B_CTD	(.C.TGAA)	3	0.69684	0.288855	5	1	38
A3B_CTD	(.C.TGAC)	3	0.221137	0.0965791	5	1	46
A3B_CTD	(.C.TGAT)	3	0.204024	0.0980475	5	1	50
A3B_CTD	(.C.TGC)	3	0.658939	0.338045	4	1	139
A3B_CTD	(.C.TGCA)	3	0.826593	0.51641	5	1	20
A3B_CTD	(.C.TGCC)	3	0.292983	0.366277	5	1	31
A3B_CTD	(.C.TGCT)	3	0.338087	0.301821	5	1	41
A3B_CTD	(.C.TGG)	3	0.316354	0.0996313	4	1	164
A3B_CTD	(.C.TGGA)	3	0.460007	0.234007	5	1	31
A3B_CTD	(.C.TGGC)	3	0.189168	0.0198939	5	1	36
A3B_CTD	(.C.TGGT)	3	0.399609	0.354523	5	1	22
A3B_CTD	(.C.TGT)	3	0.406011	0.0623981	4	1	91
A3B_CTD	(.C.TGTA)	3	0.360938	0.050078	5	1	19
A3B_CTD	(.C.TGTC)	3	0	0	5	1	10
A3B_CTD	(.C.TGTT)	3	0.601385	0.3129	5	1	27
A3B_CTD	(.C.TT)	3	0.388543	0.142743	3	1	317
A3B_CTD	(.C.TTA)	3	0.680111	0.226158	4	1	46
A3B_CTD	(.C.TTAA)	3	0.794133	0.962666	5	1	12
A3B_CTD	(.C.TTAC)	3	0.660916	0.431423	5	1	23
A3B_CTD	(.C.TTAT)	3	0.402092	0.369481	5	1	15
A3B_CTD	(.C.TTC)	3	0.416382	0.0808709	4	1	100
A3B_CTD	(.C.TTCA)	3	0.833151	0.206617	5	1	26
A3B_CTD	(.C.TTCC)	3	0.463103	0.162564	5	1	36
A3B_CTD	(.C.TTCT)	3	0.358026	0.322252	5	1	21
A3B_CTD	(.C.TTG)	3	0.419519	0.201481	4	1	67
A3B_CTD	(.C.TTGA)	3	0.369634	0.320753	5	1	12
A3B_CTD	(.C.TTGC)	3	0.605708	0.530974	5	1	23
A3B_CTD	(.C.TTGT)	3	0.734392	0.790035	5	1	10
A3B_CTD	(.C.TTT)	3	0.411125	0.186067	4	1	110
A3B_CTD	(.C.TTTA)	3	0.824834	0.201176	5	1	40
A3B_CTD	(.C.TTTC)	3	0.0649266	0.112456	5	1	34
A3B_CTD	(.C.TTTT)	3	0.378306	0.434899	5	1	19
A3B_CTD	(A.C.A)	3	0.469407	0.0785139	3	2	228
A3B_CTD	(A.C.AA)	3	0.336168	0.115177	4	2	100
A3B_CTD	(A.C.AAA)	3	0.332826	0.411411	5	2	26
A3B_CTD	(A.C.AAC)	3	0	0	5	2	25
A3B_CTD	(A.C.AAG)	3	0.363309	0.314638	5	2	10
A3B_CTD	(A.C.AC)	3	0.288025	0.137239	4	2	54
A3B_CTD	(A.C.ACA)	3	0.436081	0.406858	5	2	13
A3B_CTD	(A.C.ACC)	3	0.351263	0.304224	5	2	13
A3B_CTD	(A.C.ACG)	3	1.06994	0.521452	5	2	11
A3B_CTD	(A.C.AG)	3	0.24815	0.0586292	4	2	86
A3B_CTD	(A.C.AGA)	3	0.100553	0.174163	5	2	17
A3B_CTD	(A.C.AGC)	3	0.280297	0.244047	5	2	22
A3B_CTD	(A.C.AGG)	3	0.436641	0.756284	5	2	13
A3B_CTD	(A.C.AT)	3	0.626526	0.142465	4	2	73
A3B_CTD	(A.C.ATA)	3	0.181159	0.313777	5	2	16
A3B_CTD	(A.C.ATC)	3	0.825555	0.568043	5	2	20
A3B_CTD	(A.C.ATG)	3	0.284529	0.24905	5	2	16
A3B_CTD	(A.C.C)	3	0.314201	0.130713	3	2	317
A3B_CTD	(A.C.CA)	3	0.521271	0.247963	4	2	99
A3B_CTD	(A.C.CAA)	3	0.429553	0.744008	5	2	8
A3B_CTD	(A.C.CAC)	3	0.462021	0.235968	5	2	32
A3B_CTD	(A.C.CAG)	3	0.280759	0.276083	5	2	28
A3B_CTD	(A.C.CC)	3	0.196008	0.0730195	4	2	52
A3B_CTD	(A.C.CCA)	3	0.137855	0.238772	5	2	13
A3B_CTD	(A.C.CCC)	3	0.973402	0.857674	5	2	6
A3B_CTD	(A.C.CCG)	3	0.332716	0.10252	5	2	22
A3B_CTD	(A.C.CG)	3	0.543866	0.152329	4	2	93
A3B_CTD	(A.C.CGA)	3	0.326797	0.56603	5	2	12
A3B_CTD	(A.C.CGC)	3	0.178911	0.309882	5	2	36
A3B_CTD	(A.C.CGG)	3	1.05953	0.605222	5	2	19
A3B_CTD	(A.C.CT)	3	0.341833	0.24612	4	2	56
A3B_CTD	(A.C.CTA)	3	0.943458	0.823723	5	2	7
A3B_CTD	(A.C.CTC)	3	0.250438	0.433772	5	2	11
A3B_CTD	(A.C.CTG)	3	0.242187	0.15584	5	2	45
A3B_CTD	(A.C.G)	3	0.495651	0.20715	3	2	306
A3B_CTD	(A.C.GA)	3	0.561561	0.399553	4	2	56
A3B_CTD	(A.C.GAA)	3	0.30104	0.521416	5	2	18
A3B_CTD	(A.C.GAC)	3	0.437398	0.457245	5	2	21
A3B_CTD	(A.C.GAG)	3	0.260213	0.450703	5	2	9
A3B_CTD	(A.C.GC)	3	0.56033	0.249626	4	2	78
A3B_CTD	(A.C.GCA)	3	0.300909	0.262104	5	2	31
A3B_CTD	(A.C.GCC)	3	0.500514	0.519998	5	2	30
A3B_CTD	(A.C.GCG)	3	0.446157	0.289465	5	2	32
A3B_CTD	(A.C.GG)	3	0.282888	0.0481168	4	2	64
A3B_CTD	(A.C.GGA)	3	0.356125	0.616827	5	2	9
A3B_CTD	(A.C.GGC)	3	0.347037	0.328275	5	2	22
A3B_CTD	(A.C.GGG)	3	0.453515	0.785511	5	2	7
A3B_CTD	(A.C.GT)	3	0.355072	0.0674168	4	2	48
A3B_CTD	(A.C.GTA)	3	0.467304	0.809395	5	2	15
A3B_CTD	(A.C.GTC)	3	0.812346	0.247121	5	2	21
A3B_CTD	(A.C.GTG)	3	0.365497	0.63306	5	2	8
A3B_CTD	(A.C.T)	3	0.31233	0.16212	3	2	252
A3B_CTD	(A.C.TA)	3	0.0851426	0.147471	4	2	27
A3B_CTD	(A.C.TAA)	3	0.471423	0.432413	5	2	11
A3B_CTD	(A.C.TAC)	3	0.305729	0.270005	5	2	17
A3B_CTD	(A.C.TC)	3	0.329583	0.136401	4	2	39
A3B_CTD	(A.C.TCA)	3	0.487972	0.845191	5	2	11
A3B_CTD	(A.C.TCC)	3	0.47788	0.827712	5	2	13
A3B_CTD	(A.C.TCG)	3	0.549041	0.950966	5	2	8
A3B_CTD	(A.C.TG)	3	0.305311	0.0927614	4	2	79
A3B_CTD	(A.C.TGA)	3	0.448927	0.139808	5	2	23
A3B_CTD	(A.C.TGC)	3	0.528694	0.768216	5	2	33
A3B_CTD	(A.C.TGG)	3	0.694443	0.364092	5	2	29
A3B_CTD	(A.C.TT)	3	0.175171	0.303404	4	2	53
A3B_CTD	(A.C.TTA)	3	0.16469	0.285252	5	2	11
A3B_CTD	(A.C.TTC)	3	0	0	5	2	23
A3B_CTD	(A.C.TTG)	3	0.593832	0.517241	5	2	7
A3B_CTD	(AA.C.)	3	0.407318	0.15409	3	3	418
A3B_CTD	(AA.C.A)	3	0.155691	0.0805816	4	3	98
A3B_CTD	(AA.C.AA)	3	0.386809	0.161246	5	3	41
A3B_CTD	(AA.C.AC)	3	0.772963	0.897798	5	3	11
A3B_CTD	(AA.C.AG)	3	0.47193	0.441247	5	3	26
A3B_CTD	(AA.C.C)	3	0.395818	0.335033	4	3	87
A3B_CTD	(AA.C.CA)	3	0.474099	0.385024	5	3	32
A3B_CTD	(AA.C.CC)	3	1.19286	1.17689	5	3	8
A3B_CTD	(AA.C.CG)	3	0.348392	0.338803	5	3	23
A3B_CTD	(AA.C.G)	3	0.515551	0.124529	4	3	105
A3B_CTD	(AA.C.GA)	3	0.441625	0.427482	5	3	21
A3B_CTD	(AA.C.GC)	3	0.269418	0.271525	5	3	29
A3B_CTD	(AA.C.GG)	3	0.321971	0.557671	5	3	20
A3B_CTD	(AA.C.T)	3	0.387838	0.160231	4	3	78
A3B_CTD	(AA.C.TA)	3	0.710208	0.637922	5	3	6
A3B_CTD	(AA.C.TC)	3	0.236407	0.409468	5	3	10
A3B_CTD	(AA.C.TG)	3	0.211592	0.183312	5	3	33
A3B_CTD	(AAA.C.)	3	0.47067	0.0533338	4	4	152
A3B_CTD	(AAA.C.A)	3	0.106586	0.0943286	5	4	40
A3B_CTD	(AAA.C.C)	3	0.316596	0.451847	5	4	45
A3B_CTD	(AAA.C.G)	3	0.245113	0.257575	5	4	27
A3B_CTD	(AAAA.C.)	3	0.27117	0.149882	5	5	59
A3B_CTD	(AAAC.C.)	3	1.02421	0.438033	5	5	45
A3B_CTD	(AAAG.C.)	3	0.615447	0.123851	5	5	43
A3B_CTD	(AAAT.C.)	3	4.24288	1.07344	5	5	38
A3B_CTD	(AAC.C.)	3	1.33993	0.343459	4	4	90
A3B_CTD	(AAC.C.A)	3	0.403738	0.104512	5	4	33
A3B_CTD	(AAC.C.C)	3	1.37234	0.759904	5	4	9
A3B_CTD	(AAC.C.G)	3	0.778352	0.401772	5	4	23
A3B_CTD	(AACA.C.)	3	0.777684	0.482627	5	5	12
A3B_CTD	(AACC.C.)	3	1.61962	1.43219	5	5	9
A3B_CTD	(AACG.C.)	3	0.482518	0.534784	5	5	32
A3B_CTD	(AACT.C.)	3	1.3381	1.22969	5	5	10
A3B_CTD	(AAG.C.)	3	0.405753	0.0701203	4	4	110
A3B_CTD	(AAG.C.A)	3	0.213402	0.369622	5	4	11
A3B_CTD	(AAG.C.C)	3	0.281419	0.243879	5	4	20
A3B_CTD	(AAG.C.G)	3	0.432546	0.377045	5	4	33
A3B_CTD	(AAGA.C.)	3	0.239808	0.41536	5	5	10
A3B_CTD	(AAGC.C.)	3	0.775603	0.688757	5	5	21
A3B_CTD	(AAGG.C.)	3	0.413219	0.715717	5	5	19
A3B_CTD	(AAGT.C.)	3	1.36494	0.720859	5	5	9
A3B_CTD	(AAT.C.)	3	9.06323	0.0681431	4	4	97
A3B_CTD	(AAT.C.A)	3	1.68408	0.927182	5	4	41
A3B_CTD	(AAT.C.C)	3	0.89014	0.471595	5	4	19
A3B_CTD	(AAT.C.G)	3	2.41177	1.13673	5	4	25
A3B_CTD	(AATA.C.)	3	0.0636132	0.110181	5	5	40
A3B_CTD	(AATC.C.)	3	0.777582	0.602419	5	5	21
A3B_CTD	(AATG.C.)	3	0.594187	0.289551	5	5	44
A3B_CTD	(AATT.C.)	3	1.581320163 12-13	1.10356	5	5	21
A3B_CTD	(AC.C.)	3	0.864845	0.13488	3	3	318
A3B_CTD	(AC.C.A)	3	0.46208	0.429005	4	3	97
A3B_CTD	(AC.C.AA)	3	0.693885	0.628655	5	3	8
A3B_CTD	(AC.C.AC)	3	0.410355	0.215631	5	3	32
A3B_CTD	(AC.C.AG)	3	0.358446	0.151087	5	3	27
A3B_CTD	(AC.C.C)	3	0.623636	0.0962632	4	3	51
A3B_CTD	(AC.C.CA)	3	0.27571	0.477544	5	3	13
A3B_CTD	(AC.C.CC)	3	0	0	5	3	5
A3B_CTD	(AC.C.CG)	3	0.39481	0.372011	5	3	22
A3B_CTD	(AC.C.G)	3	0.641652	0.225251	4	3	91
A3B_CTD	(AC.C.GA)	3	1.46989	0.857946	5	3	12
A3B_CTD	(AC.C.GC)	3	0.514437	0.24871	5	3	37
A3B_CTD	(AC.C.GG)	3	0.576434	0.50634	5	3	19
A3B_CTD	(AC.C.T)	3	0.317368	0.416845	4	3	58
A3B_CTD	(AC.C.TA)	3	0	0	5	3	7
A3B_CTD	(AC.C.TC)	3	0.2405	0.416559	5	3	11
A3B_CTD	(AC.C.TG)	3	0.522557	0.341838	5	3	44
A3B_CTD	(ACA.C.)	3	0.444854	0.410973	4	4	54
A3B_CTD	(ACA.C.A)	3	1.21122	1.77833	5	4	13
A3B_CTD	(ACA.C.C)	3	0.159795	0.276774	5	4	14
A3B_CTD	(ACA.C.G)	3	0.988154	0.861493	5	4	11
A3B_CTD	(ACAA.C.)	3	0.506299	0.45688	5	5	25
A3B_CTD	(ACAC.C.)	3	0.777661	1.34695	5	5	14
A3B_CTD	(ACAG.C.)	3	0.851522	0.397465	5	5	22
A3B_CTD	(ACAT.C.)	3	5.13427	0.789167	5	5	20
A3B_CTD	(ACC.C.)	3	1.49822	0.653231	4	4	53
A3B_CTD	(ACC.C.A)	3	0.205128	0.355292	5	4	13
A3B_CTD	(ACC.C.C)	3	0	0	5	4	5
A3B_CTD	(ACC.C.G)	3	0.494689	0.352241	5	4	22
A3B_CTD	(ACCA.C.)	3	0.255187	0.231698	5	5	31
A3B_CTD	(ACCC.C.)	3	0.641026	1.11029	5	5	5
A3B_CTD	(ACCG.C.)	3	0.695699	0.517576	5	5	37
A3B_CTD	(ACCT.C.)	3	2.92144	1.74149	5	5	11
A3B_CTD	(ACG.C.)	3	0.545359	0.130914	4	4	81
A3B_CTD	(ACG.C.A)	3	0.24813	0.0471951	5	4	33
A3B_CTD	(ACG.C.C)	3	0.448838	0.206155	5	4	30
A3B_CTD	(ACG.C.G)	3	0.452862	0.396098	5	4	32
A3B_CTD	(ACGA.C.)	3	0.459457	0.572791	5	5	22
A3B_CTD	(ACGC.C.)	3	0.475353	0.176253	5	5	29
A3B_CTD	(ACGG.C.)	3	0.881176	0.58724	5	5	22
A3B_CTD	(ACGT.C.)	3	1.611	1.08772	5	5	20
A3B_CTD	(ACT.C.)	3	4.86032	0.878393	4	4	41
A3B_CTD	(ACT.C.A)	3	0.16292	0.282185	5	4	11
A3B_CTD	(ACT.C.C)	3	0.774372	0.675279	5	4	13
A3B_CTD	(ACT.C.G)	3	0.587406	0.512089	5	4	8
A3B_CTD	(ACTA.C.)	3	0.471464	0.46148	5	5	16
A3B_CTD	(ACTC.C.)	3	0.658412	0.178409	5	5	13
A3B_CTD	(ACTG.C.)	3	0.438973	0.356954	5	5	33
A3B_CTD	(ACTT.C.)	3	2.43327	1.51722	5	5	23
A3B_CTD	(AG.C.)	3	0.418748	0.0683919	3	3	381
A3B_CTD	(AG.C.A)	3	0.294828	0.157249	4	3	111
A3B_CTD	(AG.C.AA)	3	0.304929	0.264744	5	3	20
A3B_CTD	(AG.C.AC)	3	0.784038	0.751795	5	3	35
A3B_CTD	(AG.C.AG)	3	0.680564	0.155614	5	3	41
A3B_CTD	(AG.C.C)	3	0.345667	0.184374	4	3	55
A3B_CTD	(AG.C.CA)	3	0.0765931	0.132663	5	3	34
A3B_CTD	(AG.C.CC)	3	0	0	5	3	20
A3B_CTD	(AG.C.CG)	3	0.302701	0.270586	5	3	19
A3B_CTD	(AG.C.G)	3	0.546757	0.0951221	4	3	99
A3B_CTD	(AG.C.GA)	3	0.900941	0.71507	5	3	17
A3B_CTD	(AG.C.GC)	3	0.752776	0.602385	5	3	25
A3B_CTD	(AG.C.GG)	3	0.295052	0.205394	5	3	33
A3B_CTD	(AG.C.T)	3	0.36807	0.338091	4	3	47
A3B_CTD	(AG.C.TA)	3	0.746913	0.744442	5	3	10
A3B_CTD	(AG.C.TC)	3	0.681636	0.659292	5	3	14
A3B_CTD	(AG.C.TG)	3	0.680749	0.263213	5	3	35
A3B_CTD	(AGA.C.)	3	0.193493	0.215913	4	4	56
A3B_CTD	(AGA.C.A)	3	0.125125	0.216723	5	4	18
A3B_CTD	(AGA.C.C)	3	0.597141	1.03428	5	4	9
A3B_CTD	(AGA.C.G)	3	0.122612	0.21237	5	4	32
A3B_CTD	(AGAA.C.)	3	0.297516	0.25807	5	5	34
A3B_CTD	(AGAC.C.)	3	2.09978	1.2815	5	5	10
A3B_CTD	(AGAG.C.)	3	0.443858	0.405101	5	5	13
A3B_CTD	(AGAT.C.)	3	3.4961	1.13711	5	5	27
A3B_CTD	(AGC.C.)	3	0.826547	0.422459	4	4	56
A3B_CTD	(AGC.C.A)	3	0.426123	0.211643	5	4	37
A3B_CTD	(AGC.C.C)	3	0.359131	0.352339	5	4	20
A3B_CTD	(AGC.C.G)	3	0.476116	0.0195031	5	4	19
A3B_CTD	(AGCA.C.)	3	0.55385	0.50187	5	5	34
A3B_CTD	(AGCC.C.)	3	0.420034	0.384639	5	5	20
A3B_CTD	(AGCG.C.)	3	0.738302	0.517883	5	5	27
A3B_CTD	(AGCT.C.)	3	0.945517	0.605203	5	5	14
A3B_CTD	(AGG.C.)	3	0.382547	0.269105	4	4	103
A3B_CTD	(AGG.C.A)	3	0.566063	0.373217	5	4	22
A3B_CTD	(AGG.C.C)	3	0.480599	0.434154	5	4	18
A3B_CTD	(AGG.C.G)	3	0.311791	0.29863	5	4	21
A3B_CTD	(AGGA.C.)	3	0.382723	0.331476	5	5	13
A3B_CTD	(AGGC.C.)	3	0.530729	0.5489	5	5	18
A3B_CTD	(AGGG.C.)	3	0.519211	0.899299	5	5	6
A3B_CTD	(AGGT.C.)	3	3.82735	2.78198	5	5	14
A3B_CTD	(AGT.C.)	3	6.22125	1.30499	4	4	53
A3B_CTD	(AGT.C.A)	3	1.03129	1.10229	5	4	11
A3B_CTD	(AGT.C.C)	3	0.56342	0.62501	5	4	11
A3B_CTD	(AGT.C.G)	3	1.44883	0.123484	5	4	17
A3B_CTD	(AGTA.C.)	3	0.571837	0.243526	5	5	19
A3B_CTD	(AGTC.C.)	3	0.381961	0.333357	5	5	11
A3B_CTD	(AGTG.C.)	3	0.3108	0.0673717	5	5	22
A3B_CTD	(AGTT.C.)	3	1.28543	0.339677	5	5	19
A3B_CTD	(AT.C.)	3	3.6365	0.48475	3	3	402
A3B_CTD	(AT.C.A)	3	1.11503	0.407792	4	3	143
A3B_CTD	(AT.C.AA)	3	1.20688	0.444197	5	3	36
A3B_CTD	(AT.C.AC)	3	0.471011	0.353215	5	3	36
A3B_CTD	(AT.C.AG)	3	0.858936	0.0587477	5	3	49
A3B_CTD	(AT.C.C)	3	1.04669	0.347697	4	3	83
A3B_CTD	(AT.C.CA)	3	0.221062	0.238478	5	3	33
A3B_CTD	(AT.C.CC)	3	1.01238	0.47291	5	3	19
A3B_CTD	(AT.C.CG)	3	0.70095	0.0900733	5	3	29
A3B_CTD	(AT.C.G)	3	1.05081	0.16064	4	3	103
A3B_CTD	(AT.C.GA)	3	1.66554	0.27085	5	3	28
A3B_CTD	(AT.C.GC)	3	0.80112	0.687349	5	3	42
A3B_CTD	(AT.C.GG)	3	1.16487	0.885747	5	3	15
A3B_CTD	(AT.C.T)	3	0.984833	0.358009	4	3	94
A3B_CTD	(AT.C.TA)	3	2.13681	0.833701	5	3	9
A3B_CTD	(AT.C.TC)	3	0.819151	0.0861511	5	3	22
A3B_CTD	(AT.C.TG)	3	0.463075	0.432923	5	3	32
A3B_CTD	(ATA.C.)	3	0.587406	0.206659	4	4	78
A3B_CTD	(ATA.C.A)	3	0.670491	0.266093	5	4	16
A3B_CTD	(ATA.C.C)	3	0.167086	0.289402	5	4	28
A3B_CTD	(ATA.C.G)	3	0.434639	0.752817	5	4	15
A3B_CTD	(ATAA.C.)	3	0.712064	0.106401	5	5	41
A3B_CTD	(ATAC.C.)	3	0.644327	0.0960082	5	5	29
A3B_CTD	(ATAG.C.)	3	0	0	5	5	15
A3B_CTD	(ATAT.C.)	3	4.9805	0.966189	5	5	37
A3B_CTD	(ATC.C.)	3	1.12697	0.310612	4	4	85
A3B_CTD	(ATC.C.A)	3	0.2983	0.329808	5	4	33
A3B_CTD	(ATC.C.C)	3	0.124425	0.21551	5	4	19
A3B_CTD	(ATC.C.G)	3	1.1608	0.468441	5	4	31
A3B_CTD	(ATCA.C.)	3	0.227896	0.206792	5	5	35
A3B_CTD	(ATCC.C.)	3	1.724	0.95666	5	5	19
A3B_CTD	(ATCG.C.)	3	0.359302	0.0469715	5	5	44
A3B_CTD	(ATCT.C.)	3	3.47821	0.770427	5	5	22
A3B_CTD	(ATG.C.)	3	0.565447	0.0204075	4	4	107
A3B_CTD	(ATG.C.A)	3	0.496349	0.582364	5	4	18
A3B_CTD	(ATG.C.C)	3	0.283885	0.286828	5	4	29
A3B_CTD	(ATG.C.G)	3	0.667325	0.477918	5	4	29
A3B_CTD	(ATGA.C.)	3	0.257613	0.254175	5	5	40
A3B_CTD	(ATGC.C.)	3	0.449663	0.436718	5	5	29
A3B_CTD	(ATGG.C.)	3	0.656022	0.349439	5	5	20
A3B_CTD	(ATGT.C.)	3	1.79577	0.649003	5	5	17
A3B_CTD	(ATT.C.)	3	7.15053	0.501473	4	4	74
A3B_CTD	(ATT.C.A)	3	1.11527	0.550644	5	4	35
A3B_CTD	(ATT.C.C)	3	0.711927	0.243713	5	4	18
A3B_CTD	(ATT.C.G)	3	0.954099	0.630489	5	4	16
A3B_CTD	(ATTA.C.)	3	0.353128	0.264302	5	5	38
A3B_CTD	(ATTC.C.)	3	0.77646	0.699009	5	5	18
A3B_CTD	(ATTG.C.)	3	0.635207	0.124704	5	5	61
A3B_CTD	(ATTT.C.)	3	5.20076	0.243571	5	5	44
A3B_CTD	(C.C.A)	3	0.412257	0.0433355	3	2	353
A3B_CTD	(C.C.AA)	3	0.318736	0.0892599	4	2	55
A3B_CTD	(C.C.AAA)	3	0.184663	0.161032	5	2	26
A3B_CTD	(C.C.AAC)	3	0.600952	0.195045	5	2	20
A3B_CTD	(C.C.AAT)	3	0.472487	0.441849	5	2	15
A3B_CTD	(C.C.AC)	3	0.372536	0.112977	4	2	81
A3B_CTD	(C.C.ACA)	3	0.61632	0.183384	5	2	24
A3B_CTD	(C.C.ACC)	3	0.367837	0.440154	5	2	21
A3B_CTD	(C.C.ACT)	3	0.358641	0.312251	5	2	22
A3B_CTD	(C.C.AG)	3	0.425701	0.106784	4	2	167
A3B_CTD	(C.C.AGA)	3	0.498449	0.214037	5	2	34
A3B_CTD	(C.C.AGC)	3	0.314243	0.0142219	5	2	52
A3B_CTD	(C.C.AGT)	3	0.418674	0.568245	5	2	30
A3B_CTD	(C.C.AT)	3	0.482653	0.125568	4	2	106
A3B_CTD	(C.C.ATA)	3	0.282155	0.261369	5	2	17
A3B_CTD	(C.C.ATC)	3	0.54685	0.679261	5	2	20
A3B_CTD	(C.C.ATT)	3	0.305776	0.332171	5	2	26
A3B_CTD	(C.C.C)	3	0.446766	0.261573	3	2	136
A3B_CTD	(C.C.CA)	3	0.417681	0.164151	4	2	49
A3B_CTD	(C.C.CAA)	3	0.469954	0.813984	5	2	9
A3B_CTD	(C.C.CAC)	3	0.586304	0.151524	5	2	10
A3B_CTD	(C.C.CAT)	3	0.311434	0.272577	5	2	14
A3B_CTD	(C.C.CC)	3	0.462133	0.32066	4	2	29
A3B_CTD	(C.C.CCA)	3	0	0	5	2	6
A3B_CTD	(C.C.CCT)	3	0.666667	1.1547	5	2	5
A3B_CTD	(C.C.CG)	3	0.488177	0.506768	4	2	52
A3B_CTD	(C.C.CGA)	3	0.33704	0.292546	5	2	7
A3B_CTD	(C.C.CGC)	3	0.642177	0.131469	5	2	15
A3B_CTD	(C.C.CGT)	3	0.793651	1.37464	5	2	6
A3B_CTD	(C.C.CT)	3	0.551951	0.366583	4	2	33
A3B_CTD	(C.C.CTT)	3	0.721379	0.78093	5	2	10
A3B_CTD	(C.C.G)	3	0.695504	0.156064	3	2	333
A3B_CTD	(C.C.GA)	3	1.5711	0.290687	4	2	48
A3B_CTD	(C.C.GAA)	3	0.5593	0.584662	5	2	17
A3B_CTD	(C.C.GAC)	3	0.990697	1.01327	5	2	8
A3B_CTD	(C.C.GAT)	3	0.791757	0.348908	5	2	15
A3B_CTD	(C.C.GC)	3	0.703775	0.258284	4	2	121
A3B_CTD	(C.C.GCA)	3	0.312455	0.276048	5	2	21
A3B_CTD	(C.C.GCC)	3	0.657724	0.698772	5	2	25
A3B_CTD	(C.C.GCT)	3	0.563313	0.128195	5	2	32
A3B_CTD	(C.C.GG)	3	0.428532	0.371584	4	2	18
A3B_CTD	(C.C.GGA)	3	0.436121	0.391165	5	2	28
A3B_CTD	(C.C.GGC)	3	0.883135	0.923719	5	2	15
A3B_CTD	(C.C.GGT)	3	0.925593	0.273999	5	2	19
A3B_CTD	(C.C.GT)	3	0.981595	0.211023	4	2	64
A3B_CTD	(C.C.GTA)	3	0.454372	0.443445	5	2	16
A3B_CTD	(C.C.GTC)	3	0.533992	0.924902	5	2	19
A3B_CTD	(C.C.GTT)	3	0.723026	0.517552	5	2	26
A3B_CTD	(C.C.T)	3	0.525821	0.224656	3	2	165
A3B_CTD	(C.C.TA)	3	0.2442	0.422967	4	2	13
A3B_CTD	(C.C.TAA)	3	1.26478	1.11932	5	2	5
A3B_CTD	(C.C.TAT)	3	0.901061	0.827821	5	2	6
A3B_CTD	(C.C.TC)	3	0.42124	0.466233	4	2	24
A3B_CTD	(C.C.TCA)	3	0.594359	1.02946	5	2	7
A3B_CTD	(C.C.TCC)	3	0	0	5	2	9
A3B_CTD	(C.C.TCT)	3	0	0	5	2	8
A3B_CTD	(C.C.TG)	3	0.371149	0.137952	4	2	131
A3B_CTD	(C.C.TGA)	3	0.26163	0.256134	5	2	33
A3B_CTD	(C.C.TGC)	3	1.09451	0.988463	5	2	26
A3B_CTD	(C.C.TGT)	3	0.855466	0.780908	5	2	13
A3B_CTD	(C.C.TT)	3	0.435571	0.121026	4	2	63
A3B_CTD	(C.C.TTA)	3	0.687854	0.197579	5	2	12
A3B_CTD	(C.C.TTC)	3	0.307563	0.276138	5	2	18
A3B_CTD	(C.C.TTT)	3	0	0	5	2	10
A3B_CTD	(CA.C.)	3	0.492945	0.143965	3	3	300
A3B_CTD	(CA.C.A)	3	0.348863	0.057674	4	3	79
A3B_CTD	(CA.C.AA)	3	0.882465	0.18318	5	3	15
A3B_CTD	(CA.C.AC)	3	0.206143	0.35705	5	3	11
A3B_CTD	(CA.C.AT)	3	0.369604	0.323053	5	3	11
A3B_CTD	(CA.C.C)	3	0.500038	0.106177	4	3	91
A3B_CTD	(CA.C.CA)	3	0.318753	0.0774255	5	3	59
A3B_CTD	(CA.C.CC)	3	0.434831	0.125248	5	3	23
A3B_CTD	(CA.C.CT)	3	0.387633	0.671399	5	3	14
A3B_CTD	(CA.C.G)	3	0.387664	0.0788739	4	3	102
A3B_CTD	(CA.C.GA)	3	0	0	5	3	8
A3B_CTD	(CA.C.GC)	3	0.428913	0.506736	5	3	27
A3B_CTD	(CA.C.GT)	3	0	0	5	3	7
A3B_CTD	(CA.C.T)	3	0.322454	0.204516	4	3	89
A3B_CTD	(CA.C.TA)	3	0.318066	0.550907	5	3	8
A3B_CTD	(CA.C.TC)	3	0.337908	0.29332	5	3	13
A3B_CTD	(CA.C.TT)	3	0	0	5	3	9
A3B_CTD	(CAA.C.)	3	0.268208	0.0849462	4	4	108
A3B_CTD	(CAA.C.A)	3	0.138935	0.240643	5	4	29
A3B_CTD	(CAA.C.C)	3	0.229998	0.0556594	5	4	30
A3B_CTD	(CAA.C.T)	3	0.766686	0.352654	5	4	17
A3B_CTD	(CAAA.C.)	3	0.250757	0.262349	5	5	28
A3B_CTD	(CAAC.C.)	3	0.880282	0.424377	5	5	30
A3B_CTD	(CAAG.C.)	3	0.332384	0.290047	5	5	18
A3B_CTD	(CAAT.C.)	3	6.58358	2.69345	5	5	23
A3B_CTD	(CAC.C.)	3	1.40787	0.451078	4	4	89
A3B_CTD	(CAC.C.A)	3	0.694899	0.201459	5	4	59
A3B_CTD	(CAC.C.C)	3	0.897502	0.742058	5	4	23
A3B_CTD	(CAC.C.T)	3	0.894946	0.384278	5	4	14
A3B_CTD	(CACA.C.)	3	0.509467	0.882423	5	5	11
A3B_CTD	(CACC.C.)	3	0.68899	0.656642	5	5	23
A3B_CTD	(CACG.C.)	3	0.484115	0.051673	5	5	31
A3B_CTD	(CACT.C.)	3	3.03673	0.634036	5	5	13
A3B_CTD	(CAG.C.)	3	0.43219	0.250579	4	4	190
A3B_CTD	(CAG.C.A)	3	0.218789	0.209946	5	4	69
A3B_CTD	(CAG.C.C)	3	0.504565	0.613092	5	4	30
A3B_CTD	(CAG.C.T)	3	0.153709	0.266232	5	4	35
A3B_CTD	(CAGA.C.)	3	0.120678	0.105064	5	5	33
A3B_CTD	(CAGC.C.)	3	1.41856	1.19736	5	5	30
A3B_CTD	(CAGG.C.)	3	0.572341	0.3114	5	5	35
A3B_CTD	(CAGT.C.)	3	2.13274	0.533867	5	5	22
A3B_CTD	(CAT.C.)	3	11.1255	0.91537	4	4	317
A3B_CTD	(CAT.C.A)	3	1.4893	0.561314	5	4	45
A3B_CTD	(CAT.C.C)	3	2.53882	1.8706	5	4	20
A3B_CTD	(CAT.C.T)	3	2.04866	1.12858	5	4	23
A3B_CTD	(CATA.C.)	3	0.361668	0.366023	5	5	24
A3B_CTD	(CATC.C.)	3	2.74762	0.80466	5	5	21
A3B_CTD	(CATG.C.)	3	0.115942	0.200817	5	5	23
A3B_CTD	(CATT.C.)	3	8.92081	3.92348	5	5	22
A3B_CTD	(CC.C.)	3	2.99256	0.185342	3	3	139
A3B_CTD	(CC.C.A)	3	0.435803	0.0134015	4	3	49
A3B_CTD	(CC.C.AA)	3	0.401376	0.695204	5	3	9
A3B_CTD	(CC.C.AC)	3	1.46282	1.35107	5	3	10
A3B_CTD	(CC.C.AT)	3	0.56539	0.979284	5	3	14
A3B_CTD	(CC.C.C)	3	0.536694	0.483699	4	3	25
A3B_CTD	(CC.C.CA)	3	0.505051	0.874773	5	3	6
A3B_CTD	(CC.C.CT)	3	0	0	5	3	5
A3B_CTD	(CC.C.G)	3	0.592445	0.0609603	4	3	50
A3B_CTD	(CC.C.GA)	3	0.694191	1.20237	5	3	7
A3B_CTD	(CC.C.GC)	3	0.505436	0.497658	5	3	14
A3B_CTD	(CC.C.GT)	3	0	0	5	3	7
A3B_CTD	(CC.C.T)	3	0.357679	0.238653	4	3	33
A3B_CTD	(CC.C.TT)	3	0.179211	0.310403	5	3	10
A3B_CTD	(CCA.C.)	3	0.278474	0.0773155	4	4	80
A3B_CTD	(CCA.C.A)	3	0.312824	0.101822	5	4	24
A3B_CTD	(CCA.C.C)	3	0.0971251	0.168226	5	4	22
A3B_CTD	(CCA.C.T)	3	0.334659	0.579646	5	4	21
A3B_CTD	(CCAA.C.)	3	0	0	5	5	19
A3B_CTD	(CCAC.C.)	3	1.48509	1.27535	5	5	22
A3B_CTD	(CCAG.C.)	3	0.135667	0.234982	5	5	55
A3B_CTD	(CCAT.C.)	3	5.47439	2.06067	5	5	21
A3B_CTD	(CCC.C.)	3	3.01523	0.708071	4	4	25
A3B_CTD	(CCC.C.A)	3	0.703235	1.21804	5	4	6
A3B_CTD	(CCC.C.T)	3	0	0	5	4	5
A3B_CTD	(CCCA.C.)	3	0	0	5	5	10
A3B_CTD	(CCCG.C.)	3	0.666451	0.699021	5	5	14
A3B_CTD	(CCG.C.)	3	0.22271	0.128379	4	4	117
A3B_CTD	(CCG.C.A)	3	0.426589	0.446852	5	4	22
A3B_CTD	(CCG.C.C)	3	0.0747049	0.129393	5	4	23
A3B_CTD	(CCG.C.T)	3	0.382619	0.510646	5	4	31
A3B_CTD	(CCGA.C.)	3	0	0	5	5	9
A3B_CTD	(CCGC.C.)	3	0.917772	0.870267	5	5	23
A3B_CTD	(CCGG.C.)	3	0.490526	0.485252	5	5	15
A3B_CTD	(CCGT.C.)	3	5.52167	1.68208	5	5	19
A3B_CTD	(CCT.C.)	3	10.0949	1.50363	4	4	24
A3B_CTD	(CCT.C.A)	3	1.92168	1.02743	5	4	7
A3B_CTD	(CCT.C.C)	3	0.497392	0.449599	5	4	9
A3B_CTD	(CCT.C.T)	3	0	0	5	4	7
A3B_CTD	(CCTC.C.)	3	0.640355	0.591128	5	5	9
A3B_CTD	(CCTG.C.)	3	0.691711	0.197191	5	5	27
A3B_CTD	(CCTT.C.)	3	2.9395	1.37882	5	5	18
A3B_CTD	(CG.C.)	3	0.416751	0.0546418	3	3	469
A3B_CTD	(CG.C.A)	3	0.422783	0.0922365	4	3	141
A3B_CTD	(CG.C.AA)	3	0.374429	0.340849	5	3	15
A3B_CTD	(CG.C.AC)	3	0.589557	0.217141	5	3	27
A3B_CTD	(CG.C.AT)	3	0.433355	0.15823	5	3	28
A3B_CTD	(CG.C.C)	3	0.267825	0.242155	4	3	101
A3B_CTD	(CG.C.CA)	3	0.292896	0.115337	5	3	46
A3B_CTD	(CG.C.CC)	3	0.533973	0.550104	5	3	14
A3B_CTD	(CG.C.CT)	3	0.141483	0.245055	5	3	19
A3B_CTD	(CG.C.G)	3	0.689035	0.370405	4	3	102
A3B_CTD	(CG.C.GA)	3	1.22999	0.558532	5	3	23
A3B_CTD	(CG.C.GC)	3	0.401612	0.120327	5	3	38
A3B_CTD	(CG.C.GT)	3	0.510509	0.524459	5	3	34
A3B_CTD	(CG.C.T)	3	0.32642	0.0369561	4	3	99
A3B_CTD	(CG.C.TA)	3	0.325158	0.290087	5	3	13
A3B_CTD	(CG.C.TC)	3	0.915584	0.809444	5	3	7
A3B_CTD	(CG.C.TT)	3	0.593046	0.254751	5	3	33
A3B_CTD	(CGA.C.)	3	0.602975	0.307811	4	4	72
A3B_CTD	(CGA.C.A)	3	0.196076	0.339613	5	4	19
A3B_CTD	(CGA.C.C)	3	0.137741	0.238574	5	4	21
A3B_CTD	(CGA.C.T)	3	0.155618	0.269538	5	4	17
A3B_CTD	(CGAA.C.)	3	0.285941	0.148838	5	5	23
A3B_CTD	(CGAC.C.)	3	0.4982	0.529172	5	5	21
A3B_CTD	(CGAG.C.)	3	0.602273	0.675932	5	5	16
A3B_CTD	(CGAT.C.)	3	2.93501	0.837759	5	5	27
A3B_CTD	(CGC.C.)	3	1.20773	0.0222241	4	4	98
A3B_CTD	(CGC.C.A)	3	0.296125	0.112592	5	4	44
A3B_CTD	(CGC.C.C)	3	0.314365	0.272886	5	4	12
A3B_CTD	(CGC.C.T)	3	0.123457	0.213833	5	4	20
A3B_CTD	(CGCA.C.)	3	0.121832	0.21102	5	5	24
A3B_CTD	(CGCC.C.)	3	1.18532	1.06246	5	5	12
A3B_CTD	(CGCG.C.)	3	0.488307	0.279967	5	5	40
A3B_CTD	(CGCT.C.)	3	3.11356	1.68126	5	5	8
A3B_CTD	(CGG.C.)	3	0.606658	0.109802	4	4	94
A3B_CTD	(CGG.C.A)	3	0.54538	0.466823	5	4	30
A3B_CTD	(CGG.C.C)	3	0	0	5	4	9
A3B_CTD	(CGG.C.T)	3	0.338486	0.303099	5	4	18
A3B_CTD	(CGGA.C.)	3	0.206782	0.358158	5	5	13
A3B_CTD	(CGGC.C.)	3	0.231481	0.400938	5	5	9
A3B_CTD	(CGGG.C.)	3	0.44422	0.517288	5	5	13
A3B_CTD	(CGGT.C.)	3	3.47229	1.305	5	5	18
A3B_CTD	(CGT.C.)	3	5.09203	0.906065	4	4	60
A3B_CTD	(CGT.C.A)	3	2.1051	0.516843	5	4	28
A3B_CTD	(CGT.C.C)	3	0.441028	0.382086	5	4	12
A3B_CTD	(CGT.C.T)	3	0.959111	1.01609	5	4	32
A3B_CTD	(CGTA.C.)	3	0.834955	0.33345	5	5	18
A3B_CTD	(CGTC.C.)	3	0.47788	0.414942	5	5	13
A3B_CTD	(CGTG.C.)	3	0	0	5	5	13
A3B_CTD	(CGTT.C.)	3	2.94944	1.26408	5	5	18
A3B_CTD	(CT.C.)	3	2.04513	1.63806	3	3	197
A3B_CTD	(CT.C.A)	3	0.639839	0.340756	4	3	47
A3B_CTD	(CT.C.AA)	3	0.839825	0.128885	5	3	10
A3B_CTD	(CT.C.AC)	3	1.05504	0.990308	5	3	14
A3B_CTD	(CT.C.AT)	3	0.112233	0.194394	5	3	15
A3B_CTD	(CT.C.C)	3	0.41148	0.371846	4	3	49
A3B_CTD	(CT.C.CA)	3	0.573871	0.993973	5	3	9
A3B_CTD	(CT.C.CT)	3	0.252525	0.437387	5	3	8
A3B_CTD	(CT.C.G)	3	0.743341	0.0766712	4	3	63
A3B_CTD	(CT.C.GA)	3	1.62883	1.83436	5	3	12
A3B_CTD	(CT.C.GC)	3	0.283677	0.263417	5	3	17
A3B_CTD	(CT.C.GT)	3	0.636728	0.579654	5	3	9
A3B_CTD	(CT.C.T)	3	0.466005	0.301253	4	3	29
A3B_CTD	(CT.C.TA)	3	0.743638	1.28802	5	3	10
A3B_CTD	(CT.C.TC)	3	0	0	5	3	7
A3B_CTD	(CT.C.TT)	3	1.14669	1.48736	5	3	12
A3B_CTD	(CTA.C.)	3	0.139003	0.240761	4	4	37
A3B_CTD	(CTA.C.C)	3	0	0	5	4	7
A3B_CTD	(CTA.C.T)	3	0.333333	0.57735	5	4	9
A3B_CTD	(CTAA.C.)	3	0.773541	0.914408	5	5	11
A3B_CTD	(CTAC.C.)	3	0.524109	0.907783	5	5	6
A3B_CTD	(CTAT.C.)	3	5.41261	1.49664	5	5	15
A3B_CTD	(CTC.C.)	3	3.44868	1.76383	4	4	49
A3B_CTD	(CTC.C.A)	3	0.445804	0.772156	5	4	10
A3B_CTD	(CTC.C.T)	3	0.908272	0.390078	5	4	8
A3B_CTD	(CTCA.C.)	3	0.49415	0.855894	5	5	14
A3B_CTD	(CTCG.C.)	3	0.441049	0.421998	5	5	17
A3B_CTD	(CTCT.C.)	3	3.62345	2.45956	5	5	9
A3B_CTD	(CTG.C.)	3	0.405026	0.111568	4	4	144
A3B_CTD	(CTG.C.A)	3	0.256774	0.444745	5	4	22
A3B_CTD	(CTG.C.C)	3	0.652688	0.594743	5	4	31
A3B_CTD	(CTG.C.T)	3	0.283276	0.245454	5	4	42
A3B_CTD	(CTGA.C.)	3	0.25915	0.0961199	5	5	45
A3B_CTD	(CTGC.C.)	3	0.638107	0.573945	5	5	32
A3B_CTD	(CTGG.C.)	3	0.389412	0.46689	5	5	45
A3B_CTD	(CTGT.C.)	3	2.3668	0.892739	5	5	11
A3B_CTD	(CTT.C.)	3	9.44622	1.49002	4	4	102
A3B_CTD	(CTT.C.A)	3	1.24472	0.394899	5	4	26
A3B_CTD	(CTT.C.C)	3	0.465292	0.206502	5	4	36
A3B_CTD	(CTT.C.T)	3	1.7805	0.435037	5	4	21
A3B_CTD	(CTTA.C.)	3	0.257311	0.248724	5	5	22
[truncated: 1,688 more rows]

## Sheet: Fig.3A
	A3A	A3B_full
AAA[C>U]AAC	0.00119048	0
AAA[C>U]AAG	0.00211416	0
AAA[C>U]AAT	0.00133333	0
AAA[C>U]AGG	0.00088574	0
AAA[C>U]AGT	0.00118906	0
AAA[C>U]ATA	0.0019084	0
AAA[C>U]ATC	0.00214823	0
AAA[C>U]ATG	0.00160772	0
AAA[C>U]ATT	0.00141643	0
AAA[C>U]CAA	0.00114811	0
AAA[C>U]CAG	0.000697837	0.00139567
AAA[C>U]CCG	0.0013245	0.0013245
AAA[C>U]CGA	0.00101833	0
AAA[C>U]CGG	0.000765697	0
AAA[C>U]CTA	0	0.00664452
AAA[C>U]CTG	0.000932836	0.000932836
AAA[C>U]CTT	0.00126904	0.00126904
AAA[C>U]GAA	0.00163132	0
AAA[C>U]GAT	0.0013459	0
AAA[C>U]GCA	0.000858369	0.000858369
AAA[C>U]GCC	0.000611995	0
AAA[C>U]GGG	0	0.00157729
AAA[C>U]GGT	0.000996016	0
AAA[C>U]GTT	0.00110011	0
AAA[C>U]TAA	0.00615385	0
AAA[C>U]TAC	0.00326797	0.00980392
AAA[C>U]TCA	0.0013459	0
AAA[C>U]TGA	0.00096432	0
AAA[C>U]TGG	0.00250156	0.00250156
AAA[C>U]TGT	0.00430416	0.00143472
AAA[C>U]TTA	0.00234192	0.00702576
AAA[C>U]TTC	0.00180832	0
AAA[C>U]TTG	0	0.0027933
AAA[C>U]TTT	0.00328407	0
AAC[C>U]AAA	0.0013587	0.00815217
AAC[C>U]AAG	0.00574713	0
AAC[C>U]ACA	0.00149031	0
AAC[C>U]ACC	0	0.00106724
AAC[C>U]ACG	0	0.0012987
AAC[C>U]ACT	0.00154321	0.00154321
AAC[C>U]AGA	0.000855432	0.000855432
AAC[C>U]AGG	0.00114548	0
AAC[C>U]AGT	0.0021322	0.0010661
AAC[C>U]ATA	0.00403226	0
AAC[C>U]ATC	0.00566893	0.00226757
AAC[C>U]ATT	0	0.0011976
AAC[C>U]CAA	0	0.00262467
AAC[C>U]CAG	0.00149701	0
AAC[C>U]CAT	0.00483092	0
AAC[C>U]CCC	0.00571429	0.00571429
AAC[C>U]CCG	0	0.00261097
AAC[C>U]CGA	0.00182482	0.00182482
AAC[C>U]CGC	0	0.00106045
AAC[C>U]CGG	0.00252525	0
AAC[C>U]CGT	0.00199601	0.00399202
AAC[C>U]CTT	0	0.0023753
AAC[C>U]GAC	0	0.00443131
AAC[C>U]GAG	0	0.00726392
AAC[C>U]GCA	0.0021692	0.00759219
AAC[C>U]GCC	0.000874891	0
AAC[C>U]GCG	0.00348432	0
AAC[C>U]GCT	0.00101317	0
AAC[C>U]GGC	0	0.00195695
AAC[C>U]GGT	0.00105708	0
AAC[C>U]GTA	0.00321543	0
AAC[C>U]GTG	0	0.00408719
AAC[C>U]GTT	0	0.00107411
AAC[C>U]TCC	0	0.00502513
AAC[C>U]TCT	0.00342466	0
AAC[C>U]TGA	0.000934579	0.000934579
AAC[C>U]TGG	0.00209205	0.00104603
AAC[C>U]TGT	0.00935829	0.0120321
AAC[C>U]TTA	0.0196629	0.0224719
AAC[C>U]TTC	0.00716332	0.012894
AAC[C>U]TTG	0.00635593	0.0105932
AAC[C>U]TTT	0.0125	0.0234375
AAG[C>U]AAA	0.00121065	0
AAG[C>U]AAG	0.00280899	0
AAG[C>U]AAT	0.00141044	0
AAG[C>U]ACA	0.0022779	0
AAG[C>U]ACC	0.00208333	0
AAG[C>U]ACG	0.00242131	0
AAG[C>U]AGT	0.0017331	0
AAG[C>U]ATC	0	0.00187617
AAG[C>U]CAG	0	0.00087184
AAG[C>U]CAT	0.00129199	0
AAG[C>U]CCG	0.00146843	0
AAG[C>U]CGA	0.00252525	0.00252525
AAG[C>U]CGT	0.00142857	0.00142857
AAG[C>U]CTA	0.00956938	0.00478469
AAG[C>U]CTG	0.00114416	0
AAG[C>U]GAT	0.000887311	0
AAG[C>U]GCC	0.000949668	0
AAG[C>U]GGA	0.00141443	0
AAG[C>U]GGG	0.00129702	0
AAG[C>U]GGT	0.000985222	0
AAG[C>U]GTA	0.00157233	0.00157233
AAG[C>U]GTC	0	0.00171233
AAG[C>U]GTT	0.00292113	0
AAG[C>U]TAA	0.003367	0.003367
AAG[C>U]TAT	0.00793651	0.0185185
AAG[C>U]TCA	0.00275482	0
AAG[C>U]TGG	0	0.00178412
AAG[C>U]TGT	0.00369004	0.00922509
AAG[C>U]TTA	0.00793651	0.0238095
AAG[C>U]TTC	0.00353357	0.00353357
AAG[C>U]TTG	0.00485437	0.00485437
AAG[C>U]TTT	0.0131234	0.0209974
AAT[C>U]AAA	0.00419727	0.0786988
AAT[C>U]AAC	0.00274474	0.0274474
AAT[C>U]AAG	0.00271003	0.0514905
AAT[C>U]AAT	0.00456621	0.0399543
AAT[C>U]ACA	0.00348432	0.0121951
AAT[C>U]ACC	0.00293686	0.0176211
AAT[C>U]ACG	0.00145773	0.00291545
AAT[C>U]ACT	0.0042735	0.0185185
AAT[C>U]AGA	0.00632111	0.0101138
AAT[C>U]AGC	0.00721421	0.0160932
AAT[C>U]AGG	0.00892061	0.0169492
AAT[C>U]AGT	0.00372671	0.0136646
AAT[C>U]ATA	0.004662	0.016317
AAT[C>U]ATC	0.002443	0.014658
AAT[C>U]ATG	0.00305344	0.0198473
AAT[C>U]ATT	0.00586854	0.0258216
AAT[C>U]CAA	0.00378788	0.0113636
AAT[C>U]CAC	0	0.0148588
AAT[C>U]CAG	0.00205128	0.0112821
AAT[C>U]CAT	0.00160514	0.011236
AAT[C>U]CCA	0.00404858	0.0101215
AAT[C>U]CCC	0.003125	0.003125
AAT[C>U]CCG	0	0.0133531
AAT[C>U]CCT	0.00681818	0.0181818
AAT[C>U]CGA	0.00327869	0.00983607
AAT[C>U]CGC	0.00111982	0.0201568
AAT[C>U]CGG	0	0.0184275
AAT[C>U]CGT	0.00392157	0.0156863
AAT[C>U]CTA	0.00787402	0
AAT[C>U]CTC	0.00506329	0.00506329
AAT[C>U]CTG	0.0146667	0.0253333
AAT[C>U]CTT	0.00660793	0.00881057
AAT[C>U]GAA	0.0038835	0.0368932
AAT[C>U]GAC	0.00434153	0.0231548
AAT[C>U]GAG	0.00591716	0.0414201
AAT[C>U]GAT	0.0018797	0.0281955
AAT[C>U]GCA	0.00791139	0.0221519
AAT[C>U]GCC	0.00538278	0.0430622
AAT[C>U]GCG	0.00361011	0.0276775
AAT[C>U]GCT	0.00104167	0.0177083
AAT[C>U]GGA	0.00363636	0.00727273
AAT[C>U]GGC	0.00570125	0.0125428
AAT[C>U]GGG	0.00714286	0.0428571
AAT[C>U]GGT	0.00758725	0.0182094
AAT[C>U]GTA	0.00326797	0.0490196
AAT[C>U]GTC	0.00822368	0.0279605
AAT[C>U]GTG	0	0.0219512
AAT[C>U]GTT	0	0.0286738
AAT[C>U]TAA	0	0.0316456
AAT[C>U]TAC	0.003663	0.018315
AAT[C>U]TAG	0.0588235	0
AAT[C>U]TAT	0.0133333	0.0266667
AAT[C>U]TCA	0	0.002079
AAT[C>U]TCC	0	0.0198238
AAT[C>U]TCG	0.0023753	0.00950119
AAT[C>U]TCT	0.00369686	0.00184843
AAT[C>U]TGA	0.00163132	0.00815661
AAT[C>U]TGC	0.00666032	0.0114177
AAT[C>U]TGG	0.0136209	0.0192963
AAT[C>U]TGT	0.00559701	0.0261194
AAT[C>U]TTA	0.009375	0.003125
AAT[C>U]TTC	0.0150565	0.0200753
AAT[C>U]TTG	0.0194986	0.0473538
AAT[C>U]TTT	0.0153631	0.0321229
ACA[C>U]ACA	0.00581395	0
ACA[C>U]ACC	0.00322581	0
ACA[C>U]AGA	0.00454545	0
ACA[C>U]ATT	0.00280899	0
ACA[C>U]CAA	0.0017094	0
ACA[C>U]CAT	0.00122549	0
ACA[C>U]CCT	0.00314465	0
ACA[C>U]CGT	0.00167224	0
ACA[C>U]GCT	0	0.0019084
ACA[C>U]GGC	0.00260417	0
ACA[C>U]GGT	0.00255754	0
ACA[C>U]TAT	0.00403226	0
ACA[C>U]TGG	0.00207469	0.00207469
ACA[C>U]TGT	0	0.00363636
ACA[C>U]TTA	0.0102564	0.0102564
ACA[C>U]TTC	0.00228833	0
ACA[C>U]TTG	0.00653595	0.00653595
ACA[C>U]TTT	0.0106157	0.0169851
ACC[C>U]AAG	0	0.0102041
ACC[C>U]AAT	0.00304878	0
ACC[C>U]ACG	0.00214133	0
ACC[C>U]AGA	0.0040568	0
ACC[C>U]AGC	0.000934579	0
ACC[C>U]AGT	0	0.00190476
ACC[C>U]ATC	0	0.00242131
ACC[C>U]ATT	0.00213675	0.0042735
ACC[C>U]CAC	0.00396825	0
ACC[C>U]CAG	0.00228833	0.00228833
ACC[C>U]CAT	0.00331126	0
ACC[C>U]CCA	0	0.00497512
ACC[C>U]CGC	0	0.00547945
ACC[C>U]CGG	0.00516796	0.00258398
ACC[C>U]CTT	0.00358423	0
ACC[C>U]GAA	0	0.00404858
ACC[C>U]GAC	0	0.00236967
ACC[C>U]GAG	0	0.0205479
ACC[C>U]GAT	0.00573614	0.00191205
ACC[C>U]GCA	0.00302725	0.00100908
ACC[C>U]GCC	0.0039267	0.0013089
ACC[C>U]GCG	0	0.00485437
ACC[C>U]GCT	0.00262467	0.00656168
ACC[C>U]GGA	0	0.00258732
ACC[C>U]GGC	0	0.004914
ACC[C>U]GGG	0	0.00537634
ACC[C>U]GTA	0	0.00240964
ACC[C>U]GTC	0	0.00231481
ACC[C>U]GTT	0.00200803	0.00200803
ACC[C>U]TAT	0.00787402	0.015748
ACC[C>U]TGA	0.00314465	0
ACC[C>U]TGC	0	0.00286123
ACC[C>U]TGG	0.0035461	0.0035461
ACC[C>U]TGT	0.00282486	0.00564972
ACC[C>U]TTA	0.0141509	0.0377358
ACC[C>U]TTC	0	0.00367647
ACC[C>U]TTG	0	0.0116279
ACC[C>U]TTT	0.00291545	0.00291545
ACG[C>U]AAC	0.0015748	0
ACG[C>U]AAT	0.00160514	0
ACG[C>U]ACC	0	0.00143472
ACG[C>U]ACT	0.00414938	0
ACG[C>U]AGC	0.000791139	0
ACG[C>U]AGG	0.00111111	0
ACG[C>U]AGT	0.00138122	0
ACG[C>U]ATG	0.00229885	0
ACG[C>U]CAA	0.00180832	0
ACG[C>U]CAC	0.00097371	0
ACG[C>U]CAG	0.000980873	0
ACG[C>U]CCA	0.00120337	0
ACG[C>U]CCG	0.00108814	0
ACG[C>U]CCT	0.00364299	0
ACG[C>U]CGC	0.00107354	0
ACG[C>U]CGG	0.000888889	0.000888889
ACG[C>U]CTG	0.000805802	0
ACG[C>U]GAT	0.00128205	0
ACG[C>U]GCG	0.00111235	0
ACG[C>U]GCT	0.000925069	0
ACG[C>U]GGA	0.0017762	0
ACG[C>U]GGC	0.00103842	0
ACG[C>U]GTA	0	0
ACG[C>U]GTC	0.00315956	0
ACG[C>U]GTT	0.00229621	0.00114811
ACG[C>U]TAA	0	0.00194553
ACG[C>U]TAC	0.00396825	0
ACG[C>U]TAT	0.00539568	0.00899281
ACG[C>U]TCA	0.00137174	0.00137174
ACG[C>U]TCC	0.00259067	0
ACG[C>U]TGA	0.00145773	0.00218659
ACG[C>U]TGG	0.00135624	0.0022604
ACG[C>U]TGT	0.00504032	0.00705645
ACG[C>U]TTA	0.00847458	0.0220339
ACG[C>U]TTC	0.00718391	0.00718391
ACG[C>U]TTG	0.00587084	0.0176125
ACG[C>U]TTT	0.0121043	0.018622
ACT[C>U]AAA	0.0026455	0.00529101
ACT[C>U]AAC	0.00196078	0.00196078
ACT[C>U]AAG	0	0.00460829
ACT[C>U]AAT	0	0.0087146
ACT[C>U]ACA	0.0141509	0.00471698
ACT[C>U]ACC	0.003663	0
ACT[C>U]ACG	0.00289017	0.00578035
ACT[C>U]ACT	0.00584795	0.00292398
ACT[C>U]AGA	0.0138249	0.0276498
ACT[C>U]AGC	0.00487805	0.00731707
ACT[C>U]AGG	0.00208333	0.00208333
ACT[C>U]ATA	0.014652	0.025641
ACT[C>U]ATC	0	0.0124224
ACT[C>U]ATT	0.00215054	0.00215054
ACT[C>U]CAC	0.0135501	0.0189702
ACT[C>U]CAG	0	0.00487013
ACT[C>U]CAT	0.00606061	0
ACT[C>U]CCA	0	0.0120482
ACT[C>U]CCC	0	0.00359712
ACT[C>U]CCG	0.00411523	0
ACT[C>U]CCT	0.0049505	0
ACT[C>U]CGA	0.00684932	0.00684932
ACT[C>U]CGC	0.00759494	0.00506329
ACT[C>U]CGG	0	0.00211864
ACT[C>U]CTG	0.00653595	0.0043573
ACT[C>U]CTT	0.00362319	0
ACT[C>U]GAA	0.00985222	0.00492611
ACT[C>U]GAC	0	0.0148148
ACT[C>U]GAG	0.0142857	0
ACT[C>U]GAT	0.00330033	0.019802
ACT[C>U]GCA	0	0.00436681
ACT[C>U]GCC	0.00720721	0.018018
ACT[C>U]GCG	0	0.0135501
ACT[C>U]GCT	0.00246914	0.00740741
ACT[C>U]GGC	0	0.0212766
ACT[C>U]GGG	0.00840336	0.0252101
ACT[C>U]GTA	0.00793651	0
ACT[C>U]GTT	0	0.0042735
ACT[C>U]TAG	0	0.352941
ACT[C>U]TAT	0.00574713	0.0114943
ACT[C>U]TCA	0	0
ACT[C>U]TCC	0	0.00699301
ACT[C>U]TCG	0	0.00934579
ACT[C>U]TGA	0.0170068	0.0102041
ACT[C>U]TGC	0.00185874	0.00557621
ACT[C>U]TGG	0.00203252	0.00406504
ACT[C>U]TGT	0.0261194	0.0298507
ACT[C>U]TTA	0.00666667	0.00666667
ACT[C>U]TTC	0.00606061	0.00606061
ACT[C>U]TTT	0.0169205	0.0270728
AGA[C>U]AAG	0.00645161	0
AGA[C>U]AAT	0.00243902	0
AGA[C>U]ATA	0.00361011	0
AGA[C>U]CAA	0.00217865	0
AGA[C>U]CAT	0	0
AGA[C>U]CGC	0.00240964	0
AGA[C>U]CTT	0.00297619	0
AGA[C>U]GCG	0.00266667	0
AGA[C>U]TAT	0	0.00520833
AGA[C>U]TGG	0.00258398	0
AGA[C>U]TGT	0.00414938	0.00414938
AGA[C>U]TTA	0.0253807	0.0456853
AGA[C>U]TTC	0.0033557	0.00671141
AGA[C>U]TTG	0.013245	0.00662252
AGA[C>U]TTT	0.00530504	0.0106101
AGC[C>U]AAA	0	0.00287356
AGC[C>U]AAC	0	0.00165017
AGC[C>U]AAT	0	0.00317965
AGC[C>U]ACA	0.00169779	0.00169779
AGC[C>U]ACG	0	0.00307692
AGC[C>U]AGA	0.000766284	0
AGC[C>U]AGC	0.00117855	0.000589275
AGC[C>U]AGG	0.00192864	0
AGC[C>U]AGT	0.000841043	0.00168209
AGC[C>U]ATC	0.001287	0.001287
AGC[C>U]CAG	0	0.0018622
AGC[C>U]CAT	0.0021097	0.0021097
AGC[C>U]CCA	0.00173611	0
AGC[C>U]CGC	0.00144092	0
AGC[C>U]CGG	0	0.00138696
AGC[C>U]CGT	0.002457	0
AGC[C>U]GAA	0.00181818	0
AGC[C>U]GAC	0.00650759	0.0130152
AGC[C>U]GCA	0.00266312	0.00133156
AGC[C>U]GCC	0	0.00107527
AGC[C>U]GCG	0.0012987	0.0025974
AGC[C>U]GCT	0.00333704	0.00222469
AGC[C>U]GGA	0.0038961	0.0038961
AGC[C>U]GGG	0	0.00176678
AGC[C>U]GGT	0.0013624	0
AGC[C>U]GTA	0.00421941	0.0021097
AGC[C>U]GTC	0.00212766	0.00212766
AGC[C>U]GTG	0.00189036	0
AGC[C>U]GTT	0	0.00113895
AGC[C>U]TAC	0.00595238	0.00595238
AGC[C>U]TAT	0.0049505	0.019802
AGC[C>U]TCT	0.00809717	0.00809717
AGC[C>U]TGA	0.00107066	0.00749465
AGC[C>U]TGC	0.00101626	0.00203252
AGC[C>U]TGG	0.00707547	0.00117925
AGC[C>U]TGT	0.00166113	0.00332226
AGC[C>U]TTA	0.0219298	0.0175439
AGC[C>U]TTC	0.00412371	0.00618557
AGC[C>U]TTG	0.00920245	0.0245399
AGC[C>U]TTT	0.024055	0.0257732
AGG[C>U]AAC	0.00411523	0
AGG[C>U]AAT	0.00247831	0
AGG[C>U]ACC	0.00382409	0
AGG[C>U]AGC	0.00152672	0
AGG[C>U]ATA	0	0.00271003
AGG[C>U]ATC	0	0.00157729
AGG[C>U]ATT	0.0011325	0.0011325
AGG[C>U]CAG	0.00115075	0
AGG[C>U]CTA	0.00393701	0
AGG[C>U]CTT	0.004	0
AGG[C>U]GAA	0.00120482	0
AGG[C>U]GAT	0.00162866	0
AGG[C>U]GCA	0.00117233	0
AGG[C>U]GCC	0.037037	0
AGG[C>U]GCG	0.00118203	0
AGG[C>U]GCT	0.000777605	0
AGG[C>U]GGC	0.00320856	0
AGG[C>U]GGG	0.00210526	0
AGG[C>U]GTT	0.0008	0.0008
AGG[C>U]TAA	0.010101	0.00673401
AGG[C>U]TAC	0.00680272	0.00680272
AGG[C>U]TAT	0.0070922	0.0070922
AGG[C>U]TCA	0	0.00383142
AGG[C>U]TGA	0.00768049	0.0122888
AGG[C>U]TGC	0.00176678	0
AGG[C>U]TGG	0.00130378	0.00260756
AGG[C>U]TGT	0.00361011	0.0162455
AGG[C>U]TTA	0.0115942	0.0202899
AGG[C>U]TTC	0.0109689	0.0219378
AGG[C>U]TTG	0.0106762	0.00711744
AGG[C>U]TTT	0.0206311	0.0351942
AGT[C>U]AAA	0	0.0427136
AGT[C>U]AAC	0.0140845	0.0352113
AGT[C>U]AAG	0	0.010101
AGT[C>U]AAT	0	0.0458716
AGT[C>U]ACA	0.0132743	0.0221239
AGT[C>U]ACC	0	0.00947867
AGT[C>U]ACG	0.00542005	0.00271003
AGT[C>U]ACT	0	0.00611621
AGT[C>U]AGA	0	0.0333333
AGT[C>U]AGC	0.00149477	0.0044843
AGT[C>U]AGG	0.00557621	0.0167286
AGT[C>U]AGT	0.00226244	0
AGT[C>U]ATA	0	0.0165563
AGT[C>U]ATC	0.00534759	0.0338681
AGT[C>U]ATG	0	0.00320513
AGT[C>U]ATT	0.00380952	0.0152381
AGT[C>U]CAC	0.004	0.008
AGT[C>U]CAG	0	0.00813008
AGT[C>U]CAT	0.00763359	0.0419847
AGT[C>U]CCA	0.00568182	0.00568182
AGT[C>U]CCC	0	0.00746269
AGT[C>U]CCG	0.00512821	0.00512821
AGT[C>U]CGC	0	0.00660066
AGT[C>U]CGG	0.00231481	0.00694444
AGT[C>U]CGT	0.00487805	0.0292683
AGT[C>U]CTC	0.010101	0.010101
AGT[C>U]CTG	0	0.0101351
AGT[C>U]GAA	0	0.028169
AGT[C>U]GAC	0	0.018018
AGT[C>U]GAG	0	0.0470588
AGT[C>U]GAT	0.00191205	0.0133843
AGT[C>U]GCA	0.00299401	0.0299401
AGT[C>U]GCC	0.002079	0.012474
AGT[C>U]GCG	0.00204082	0.00816327
AGT[C>U]GCT	0.00184843	0.0147874
AGT[C>U]GGA	0.0052356	0.0471204
AGT[C>U]GGC	0.00202429	0.01417
AGT[C>U]GGG	0	0.00701754
AGT[C>U]GGT	0.00187266	0.0430712
AGT[C>U]GTA	0	0.0189573
AGT[C>U]GTC	0.00361011	0.0144404
AGT[C>U]GTG	0	0.0373134
AGT[C>U]GTT	0.0023753	0.0166271
AGT[C>U]TAA	0.0116279	0
AGT[C>U]TAC	0.0108696	0
AGT[C>U]TAT	0	0.0275862
AGT[C>U]TCA	0	0.0125786
AGT[C>U]TCC	0.00649351	0.012987
AGT[C>U]TCG	0	0.00613497
AGT[C>U]TCT	0.00515464	0.00515464
AGT[C>U]TGA	0.00291545	0.0058309
AGT[C>U]TGC	0.00255754	0.00511509
AGT[C>U]TGG	0	0.00658979
AGT[C>U]TGT	0.00381679	0.0114504
AGT[C>U]TTA	0.0162162	0.0378378
AGT[C>U]TTC	0.00714286	0.0107143
AGT[C>U]TTG	0	0.041958
AGT[C>U]TTT	0.0318471	0.044586
ATA[C>U]AAC	0	0.00280899
ATA[C>U]ACA	0.0041841	0
ATA[C>U]ACC	0.00235849	0.00235849
ATA[C>U]ACG	0.0225989	0.0225989
ATA[C>U]ATT	0.00510204	0
ATA[C>U]CAA	0.00306279	0
ATA[C>U]CAG	0.00135135	0
ATA[C>U]CAT	0.00193798	0
ATA[C>U]CGC	0.00100301	0
ATA[C>U]CGG	0.00113636	0
ATA[C>U]GCA	0	0
ATA[C>U]GCC	0.00141443	0
ATA[C>U]GCG	0.0034904	0
ATA[C>U]GGC	0	0.00167504
ATA[C>U]GGT	0.00184843	0
ATA[C>U]GTC	0.00389105	0.0116732
ATA[C>U]TAC	0.00787402	0
ATA[C>U]TAT	0.0116959	0.0233918
ATA[C>U]TGG	0	0.00193798
ATA[C>U]TTA	0.00393701	0.015748
ATA[C>U]TTG	0	0.0123457
ATA[C>U]TTT	0	0.00426439
ATC[C>U]AAA	0	0.00373134
ATC[C>U]AAC	0	0.00238663
ATC[C>U]AAT	0	0.0111111
ATC[C>U]ACA	0.00466563	0.00622084
ATC[C>U]ACC	0	0.00134228
ATC[C>U]ACG	0.00623053	0.00934579
ATC[C>U]AGA	0.000928505	0.000928505
ATC[C>U]AGC	0.000506329	0.00101266
ATC[C>U]AGG	0	0.00148588
ATC[C>U]AGT	0.00102354	0
ATC[C>U]ATA	0.00519931	0.0034662
ATC[C>U]ATC	0.00146199	0
ATC[C>U]ATT	0	0.00165289
ATC[C>U]CAA	0.00263158	0
ATC[C>U]CAC	0.00202429	0.0161943
ATC[C>U]CCA	0.00138889	0
ATC[C>U]CCT	0.00257732	0.00257732
ATC[C>U]CGC	0	0.00243605
ATC[C>U]CGG	0.00251889	0.00125945
ATC[C>U]CGT	0	0.00247525
ATC[C>U]CTG	0	0.00175747
ATC[C>U]CTT	0.0018622	0
ATC[C>U]GAA	0	0.0027027
ATC[C>U]GAC	0	0.00271739
ATC[C>U]GAT	0.00285714	0.00285714
ATC[C>U]GCA	0.000874126	0.000874126
ATC[C>U]GCC	0.00387973	0
ATC[C>U]GCG	0.00109409	0
ATC[C>U]GCT	0.00112233	0.00224467
ATC[C>U]GGA	0.00336134	0.00336134
ATC[C>U]GGC	0.0029976	0.0029976
ATC[C>U]GGG	0	0.00140056
ATC[C>U]GGT	0.00125	0.00125
ATC[C>U]GTA	0	0.00229885
ATC[C>U]GTG	0	0.00226244
ATC[C>U]TAT	0	0.020202
ATC[C>U]TCA	0.00213675	0
ATC[C>U]TCG	0.0018622	0
ATC[C>U]TGA	0.00262927	0.00262927
ATC[C>U]TGC	0.00170068	0.00255102
ATC[C>U]TGG	0	0.00295858
ATC[C>U]TGT	0.00364299	0.00182149
ATC[C>U]TTA	0.003003	0.00600601
ATC[C>U]TTC	0.00510204	0.00255102
ATC[C>U]TTG	0.00600601	0.021021
ATC[C>U]TTT	0.00243902	0.00731707
ATG[C>U]AAA	0.00397351	0
ATG[C>U]AAC	0.00196078	0
ATG[C>U]AAG	0.003861	0
ATG[C>U]ACA	0.00238095	0
ATG[C>U]ACC	0	0.00184162
ATG[C>U]ACG	0.00511509	0
ATG[C>U]ACT	0.004662	0.002331
ATG[C>U]AGC	0.000931099	0.0018622
ATG[C>U]AGG	0.00502513	0
ATG[C>U]AGT	0.00157729	0
ATG[C>U]CAC	0.00292826	0
ATG[C>U]CAT	0.00107411	0
ATG[C>U]CCC	0.00302115	0
ATG[C>U]CCG	0.0012285	0
ATG[C>U]CGA	0.00241546	0
ATG[C>U]CGC	0.00135227	0.000676133
ATG[C>U]CGG	0	0.000884173
ATG[C>U]CGT	0.00217391	0
ATG[C>U]CTA	0.0083682	0.0125523
ATG[C>U]CTG	0.00383877	0.00383877
ATG[C>U]CTT	0.00134953	0.00134953
ATG[C>U]GAA	0.0021978	0
ATG[C>U]GAT	0.00145138	0
ATG[C>U]GCG	0.00195695	0
ATG[C>U]GCT	0.00171969	0
ATG[C>U]GGA	0.00329489	0
ATG[C>U]GGT	0	0.00126743
ATG[C>U]GTA	0.0018797	0
ATG[C>U]GTC	0	0.00176367
ATG[C>U]GTT	0.0044843	0
ATG[C>U]TAC	0.00438596	0.00438596
ATG[C>U]TCT	0.00222717	0
ATG[C>U]TGA	0.00421585	0.00168634
ATG[C>U]TGG	0.00254777	0.000636943
ATG[C>U]TGT	0.00382166	0.0089172
ATG[C>U]TTA	0.0153061	0.0229592
ATG[C>U]TTC	0.00440529	0.00220264
ATG[C>U]TTG	0.00983607	0.00655738
ATG[C>U]TTT	0.0138122	0.0165746
ATT[C>U]AAA	0.0231023	0.0412541
ATT[C>U]AAC	0.0233645	0.0311526
ATT[C>U]AAG	0	0.010101
ATT[C>U]AAT	0.0230088	0.0247788
ATT[C>U]ACA	0.0152174	0.026087
ATT[C>U]ACC	0.0183697	0.0183697
ATT[C>U]ACG	0.0201342	0.0369128
ATT[C>U]ACT	0.011925	0.0204429
ATT[C>U]AGA	0.00995733	0.0142248
ATT[C>U]AGC	0.0153102	0.0378727
ATT[C>U]AGG	0.0223881	0.0290216
ATT[C>U]AGT	0.018598	0.0300429
ATT[C>U]ATA	0.0237226	0.040146
ATT[C>U]ATC	0.0176715	0.0301455
ATT[C>U]ATG	0.0175439	0.0263158
ATT[C>U]ATT	0.00674764	0.0175439
ATT[C>U]CAA	0.0406091	0.0964467
ATT[C>U]CAC	0.012963	0.0296296
ATT[C>U]CAG	0.0141026	0.0205128
ATT[C>U]CAT	0.0214592	0.0257511
ATT[C>U]CCA	0.0147783	0.044335
ATT[C>U]CCC	0.0199005	0.0348259
ATT[C>U]CCG	0.0295421	0.0443131
ATT[C>U]CCT	0.0146628	0.0146628
ATT[C>U]CGA	0.0213415	0.0426829
ATT[C>U]CGC	0.021879	0.033462
ATT[C>U]CGG	0.026178	0.0418848
ATT[C>U]CGT	0.0102881	0.0308642
ATT[C>U]CTA	0.0413223	0.0578512
ATT[C>U]CTC	0.0153061	0.0484694
ATT[C>U]CTG	0.019305	0.030888
ATT[C>U]CTT	0.0173536	0.032538
ATT[C>U]GAA	0.0365449	0.0664452
ATT[C>U]GAC	0.00334448	0.0367893
ATT[C>U]GAG	0.0253165	0.0316456
ATT[C>U]GAT	0.0155039	0.0439276
ATT[C>U]GCA	0.0116505	0.0291262
ATT[C>U]GCC	0.0514706	0.0670956
ATT[C>U]GCG	0.0242718	0.0521845
ATT[C>U]GCT	0.0175695	0.0395315
ATT[C>U]GGA	0.0160428	0.0106952
ATT[C>U]GGC	0.0112613	0.0427928
ATT[C>U]GGG	0.0107143	0.025
ATT[C>U]GGT	0.0195228	0.0238612
ATT[C>U]GTA	0.0137363	0.0274725
ATT[C>U]GTC	0.0277778	0.0333333
ATT[C>U]GTG	0.0266075	0.0332594
ATT[C>U]GTT	0.0193322	0.0246046
ATT[C>U]TAA	0.00763359	0.0229008
ATT[C>U]TAC	0	0.017341
ATT[C>U]TAG	0.0740741	0.185185
ATT[C>U]TAT	0.00552486	0.0331492
ATT[C>U]TCA	0.00481928	0
ATT[C>U]TCC	0.0238663	0.052506
ATT[C>U]TCG	0.0232558	0.0429338
ATT[C>U]TCT	0.0142857	0.0367347
ATT[C>U]TGA	0.0261248	0.0377358
ATT[C>U]TGC	0.013905	0.0220162
ATT[C>U]TGG	0.0297275	0.0338563
ATT[C>U]TGT	0.0340681	0.0400802
ATT[C>U]TTA	0.018617	0.0558511
ATT[C>U]TTC	0.0190311	0.0397924
ATT[C>U]TTG	0.00691244	0.0230415
ATT[C>U]TTT	0.0267112	0.0467446
CAA[C>U]AAA	0.00162206	0
CAA[C>U]ACC	0.00111235	0.00111235
CAA[C>U]ACT	0.0025	0
CAA[C>U]AGA	0.00332226	0
CAA[C>U]AGC	0.00081103	0.00081103
CAA[C>U]AGT	0.0017094	0
CAA[C>U]ATT	0.00122699	0
CAA[C>U]CAA	0.00215517	0
CAA[C>U]CCG	0.00152672	0
CAA[C>U]CGC	0.000947867	0
CAA[C>U]CGG	0.00117371	0
CAA[C>U]CTC	0.00301205	0
CAA[C>U]CTG	0.00152905	0.00229358
CAA[C>U]CTT	0.00212766	0
CAA[C>U]GAA	0.00141844	0
CAA[C>U]GAC	0.00616333	0.00924499
CAA[C>U]GCA	0.00560224	0
CAA[C>U]GCG	0.00102354	0
CAA[C>U]GGC	0.00238854	0.00398089
CAA[C>U]GGT	0.00102145	0.00102145
CAA[C>U]GTC	0.00118483	0
CAA[C>U]GTT	0.00504541	0
CAA[C>U]TGA	0.00146628	0.00146628
CAA[C>U]TGG	0.00074129	0.00074129
CAA[C>U]TGT	0.00462963	0.0115741
CAA[C>U]TTA	0.0078329	0.00522193
CAA[C>U]TTG	0	0.00294118
CAA[C>U]TTT	0.0165165	0.027027
CAC[C>U]AAA	0.00215517	0.00107759
CAC[C>U]AAC	0.00111607	0.00111607
CAC[C>U]AAT	0.00118624	0
CAC[C>U]ACA	0.00236967	0
CAC[C>U]ACC	0.000616903	0.000616903
CAC[C>U]ACT	0.00140056	0.00280112
CAC[C>U]AGA	0.00145138	0.000725689
CAC[C>U]AGC	0.0011839	0
CAC[C>U]AGG	0	0.00114155
CAC[C>U]ATC	0.002079	0.002772
CAC[C>U]ATG	0.00225225	0.00337838
CAC[C>U]ATT	0.000925069	0.000925069
CAC[C>U]CAC	0.00203666	0
CAC[C>U]CAG	0.0022779	0.00113895
CAC[C>U]CAT	0.0045977	0
CAC[C>U]CCG	0	0.00288184
CAC[C>U]CGA	0.0027933	0
CAC[C>U]CTA	0.00892857	0
CAC[C>U]GAA	0.00118203	0.00236407
CAC[C>U]GAG	0	0.00185185
CAC[C>U]GAT	0.00344432	0.00344432
CAC[C>U]GCA	0.000977517	0
CAC[C>U]GCC	0.00116482	0.00116482
CAC[C>U]GCG	0.00454545	0.00454545
CAC[C>U]GCT	0.00283822	0.00189215
CAC[C>U]GGA	0.000951475	0
CAC[C>U]GGC	0.000859107	0.00343643
CAC[C>U]GGG	0.00144718	0
CAC[C>U]GGT	0	0.00186741
CAC[C>U]GTC	0	0.00126422
CAC[C>U]GTG	0.00549451	0
CAC[C>U]GTT	0.000967118	0.000967118
CAC[C>U]TAT	0.00970874	0.0145631
CAC[C>U]TCA	0.00634921	0
CAC[C>U]TGA	0	0.00249066
CAC[C>U]TGC	0	0.000911577
CAC[C>U]TGG	0.00124224	0
CAC[C>U]TGT	0.0017331	0.0034662
CAC[C>U]TTC	0.00419727	0.0125918
CAC[C>U]TTG	0	0.00564972
CAC[C>U]TTT	0.0222222	0.0409357
CAG[C>U]AAA	0.000956023	0
CAG[C>U]ACA	0.00195695	0
CAG[C>U]ACC	0.0022409	0
CAG[C>U]ACT	0.00114286	0
CAG[C>U]AGC	0	0.000425713
CAG[C>U]AGG	0.000510204	0
CAG[C>U]ATA	0	0.00117096
CAG[C>U]ATC	0	0.0011325
CAG[C>U]ATG	0.000924214	0
CAG[C>U]ATT	0.00172861	0.000864304
CAG[C>U]CAG	0.00147656	0.00221484
CAG[C>U]CCC	0.00133511	0
CAG[C>U]CCG	0.000985222	0
CAG[C>U]CGC	0.000782473	0
CAG[C>U]CGT	0.00106496	0.00106496
CAG[C>U]CTA	0.00526316	0
CAG[C>U]CTG	0.000673401	0
CAG[C>U]GAA	0.000686813	0
CAG[C>U]GAC	0.00174368	0
CAG[C>U]GCA	0.00052356	0
CAG[C>U]GCC	0.000326371	0.000326371
CAG[C>U]GGA	0.000923361	0
CAG[C>U]GGC	0.000470367	0
CAG[C>U]GGT	0.00135593	0
CAG[C>U]GTA	0.0033195	0.00248963
CAG[C>U]GTC	0.00184957	0
CAG[C>U]GTG	0.000675676	0
CAG[C>U]GTT	0.00116822	0.000584112
CAG[C>U]TAA	0.00290698	0.00872093
CAG[C>U]TAC	0.00209205	0.0041841
CAG[C>U]TAT	0.00650759	0.0173536
CAG[C>U]TCA	0.0012837	0
CAG[C>U]TCT	0.00145773	0
CAG[C>U]TGA	0.001443	0.001443
CAG[C>U]TGG	0.000891266	0.00534759
CAG[C>U]TGT	0.00986842	0.0131579
CAG[C>U]TTA	0.0118846	0.0271647
CAG[C>U]TTC	0.00584795	0.0194932
CAG[C>U]TTG	0.00774194	0.0141935
CAG[C>U]TTT	0.0173244	0.0240616
CAT[C>U]AAA	0.0075188	0.0927318
CAT[C>U]AAC	0.00245549	0.0460405
CAT[C>U]AAG	0.00133333	0.0506667
CAT[C>U]AAT	0.00302343	0.0582011
CAT[C>U]ACA	0.00672269	0.0168067
CAT[C>U]ACC	0.00337268	0.0179876
CAT[C>U]ACG	0.00384246	0.0211335
CAT[C>U]ACT	0.00243309	0.0158151
CAT[C>U]AGA	0.00365408	0.0243605
CAT[C>U]AGC	0.0078534	0.0235602
CAT[C>U]AGG	0.00454841	0.0136452
CAT[C>U]AGT	0.00447427	0.0190157
CAT[C>U]ATA	0.00606061	0.0424242
CAT[C>U]ATC	0.00347423	0.0272148
CAT[C>U]ATG	0.00461255	0.0359779
CAT[C>U]ATT	0.00566038	0.0254717
CAT[C>U]CAA	0	0.0242718
CAT[C>U]CAC	0.00767263	0.0179028
CAT[C>U]CAG	0.00194426	0.0168503
CAT[C>U]CAT	0.0015083	0.0105581
CAT[C>U]CCA	0.0043573	0.0087146
CAT[C>U]CCC	0.00701754	0.00526316
CAT[C>U]CCG	0	0.0335366
CAT[C>U]CCT	0	0.0183246
CAT[C>U]CGA	0.00321543	0.0160772
CAT[C>U]CGC	0.00267142	0.0382903
CAT[C>U]CGG	0.0038373	0.0713738
CAT[C>U]CGT	0.00166945	0.0233723
CAT[C>U]CTA	0.0289855	0.057971
CAT[C>U]CTC	0	0.0104439
CAT[C>U]CTG	0.00190295	0.0114177
CAT[C>U]CTT	0.0026738	0.00802139
CAT[C>U]GAA	0.0066313	0.0596817
CAT[C>U]GAC	0.0202392	0.0533579
CAT[C>U]GAG	0.00377358	0.0509434
CAT[C>U]GAT	0.00605144	0.0484115
CAT[C>U]GCA	0.00472813	0.034279
CAT[C>U]GCC	0.0143954	0.0379079
CAT[C>U]GCG	0.0304212	0.0670827
CAT[C>U]GCT	0.00843882	0.0472574
CAT[C>U]GGA	0.00280899	0.0224719
CAT[C>U]GGC	0.0325035	0.0691563
CAT[C>U]GGG	0.0193548	0.0467742
CAT[C>U]GGT	0.00520833	0.0177083
CAT[C>U]GTA	0.0195599	0.0513447
CAT[C>U]GTC	0.0284698	0.0652432
CAT[C>U]GTG	0.00657895	0.0625
CAT[C>U]GTT	0.00844391	0.0470446
CAT[C>U]TAA	0	0.0142857
CAT[C>U]TAC	0	0.0202899
CAT[C>U]TAT	0.011583	0.015444
CAT[C>U]TCA	0.00245098	0.00980392
CAT[C>U]TCC	0.00172117	0.00344234
CAT[C>U]TCG	0	0.0155039
CAT[C>U]TCT	0.0034662	0.0034662
CAT[C>U]TGA	0.00743494	0.0297398
CAT[C>U]TGC	0.000911577	0.0154968
CAT[C>U]TGG	0.00182482	0.0136861
CAT[C>U]TGT	0.0116505	0.0194175
CAT[C>U]TTA	0.00319489	0.0670927
CAT[C>U]TTC	0.00243309	0.0194647
CAT[C>U]TTG	0.0027027	0.0108108
CAT[C>U]TTT	0.0165531	0.0438169
CCA[C>U]AAA	0.00148368	0
CCA[C>U]AAC	0	0.00174825
CCA[C>U]AGA	0.00247525	0
CCA[C>U]AGG	0.00181818	0
CCA[C>U]AGT	0.00253807	0
CCA[C>U]ATA	0.00324675	0
CCA[C>U]ATC	0	0.00133333
CCA[C>U]ATG	0	0.00303951
CCA[C>U]ATT	0.00211416	0
CCA[C>U]CAA	0.00157233	0
CCA[C>U]CAC	0.00165289	0
CCA[C>U]CAG	0.000498504	0.000498504
CCA[C>U]CGC	0	0.000786782
CCA[C>U]CGT	0.00150376	0
CCA[C>U]CTA	0.00621118	0
CCA[C>U]CTC	0	0.00314465
CCA[C>U]CTG	0.00119904	0
CCA[C>U]CTT	0.00204918	0
CCA[C>U]GAT	0.0034904	0
CCA[C>U]GCA	0.00565771	0
CCA[C>U]GCC	0.000716332	0
CCA[C>U]GCG	0.00459242	0
CCA[C>U]GCT	0.00116414	0.00116414
CCA[C>U]GGT	0.001221	0.001221
CCA[C>U]GTT	0.00300752	0
CCA[C>U]TAA	0.0031746	0
CCA[C>U]TAT	0.00331126	0.013245
CCA[C>U]TGA	0.00173913	0
CCA[C>U]TGG	0.00233918	0
CCA[C>U]TTA	0.0044843	0
CCA[C>U]TTC	0.00102564	0.00307692
CCA[C>U]TTG	0.00549451	0.0274725
CCA[C>U]TTT	0.00849257	0.00955414
CCC[C>U]AAA	0.00364964	0
CCC[C>U]AAC	0	0.00299401
CCC[C>U]ACA	0.00318471	0
CCC[C>U]ACG	0	0.00337838
CCC[C>U]AGA	0.00230947	0.00230947
CCC[C>U]AGC	0	0.00112486
CCC[C>U]AGG	0.0023753	0.0023753
CCC[C>U]ATA	0.00324675	0
CCC[C>U]ATC	0	0.00221729
CCC[C>U]ATG	0	0.00341297
CCC[C>U]ATT	0.00255754	0.00511509
CCC[C>U]CAC	0	0.0122951
CCC[C>U]CAG	0	0.00286533
CCC[C>U]GCA	0.0213333	0.0293333
CCC[C>U]GCG	0.00597015	0.0119403
CCC[C>U]GCT	0.00936768	0.0163934
CCC[C>U]GGT	0.0131579	0.0153509
CCC[C>U]GTC	0	0.00420168
CCC[C>U]TAC	0	0.00854701
CCC[C>U]TAT	0	0.04
CCC[C>U]TCA	0	0.0174419
CCC[C>U]TGA	0.00228311	0.00456621
CCC[C>U]TGC	0	0.00184162
CCC[C>U]TGT	0.00420168	0.00420168
CCC[C>U]TTA	0.00775194	0.0155039
CCC[C>U]TTC	0	0.00236407
CCC[C>U]TTG	0.00966184	0.0338164
CCC[C>U]TTT	0.0110193	0.0385675
CCG[C>U]AAG	0.00336134	0
CCG[C>U]AAT	0.00103627	0
CCG[C>U]ACT	0.00175747	0
CCG[C>U]AGC	0.0014881	0
CCG[C>U]AGG	0	0.00084674
CCG[C>U]ATA	0.00209644	0
CCG[C>U]ATG	0.00367647	0
CCG[C>U]CAA	0.000892857	0
CCG[C>U]CAC	0.00165017	0.000825083
CCG[C>U]CAG	0.000642261	0.000642261
CCG[C>U]CCA	0.00217628	0
CCG[C>U]CGC	0.00100857	0.000504286
CCG[C>U]CGG	0.000919118	0
CCG[C>U]CGT	0.00238095	0
CCG[C>U]CTC	0.00488998	0
CCG[C>U]CTG	0.00131926	0
CCG[C>U]GAA	0.00111857	0
CCG[C>U]GAC	0.00240096	0
CCG[C>U]GAG	0.002	0
CCG[C>U]GCA	0.000915751	0
CCG[C>U]GCC	0.00498132	0.00373599
CCG[C>U]GCG	0	0.000809061
CCG[C>U]GCT	0.00186916	0
CCG[C>U]GGC	0.00416667	0
CCG[C>U]GTA	0.00364964	0
CCG[C>U]TAA	0	0.0016835
CCG[C>U]TAC	0	0.00149701
CCG[C>U]TAT	0.00918836	0.0137825
CCG[C>U]TCA	0.00146843	0
CCG[C>U]TCT	0.00224719	0
CCG[C>U]TGA	0.000760456	0.00304183
CCG[C>U]TGC	0.00129786	0.00129786
CCG[C>U]TGG	0.00100251	0.00100251
CCG[C>U]TGT	0.007431	0.0127389
CCG[C>U]TTA	0.0171306	0.0278373
CCG[C>U]TTC	0.00620155	0.0139535
CCG[C>U]TTG	0	0.00719424
CCG[C>U]TTT	0.0227743	0.0462388
CCT[C>U]AAA	0.00554017	0.00277008
CCT[C>U]AAC	0.0131579	0.0197368
CCT[C>U]AAT	0	0.00454545
CCT[C>U]ACC	0.002331	0.00699301
CCT[C>U]ACG	0.00364964	0
CCT[C>U]ACT	0	0.00460829
CCT[C>U]AGA	0	0.00952381
CCT[C>U]AGC	0.00392157	0
CCT[C>U]AGG	0.0301205	0
CCT[C>U]AGT	0.0185185	0
CCT[C>U]ATC	0.00826446	0.00275482
CCT[C>U]ATG	0	0.00555556
CCT[C>U]ATT	0.00632911	0.00316456
CCT[C>U]CAG	0.00462963	0.00231481
CCT[C>U]CAT	0.0380952	0.0619048
CCT[C>U]CCG	0.0228311	0.0273973
CCT[C>U]CGA	0	0.0078125
CCT[C>U]CGC	0	0.00819672
CCT[C>U]CGG	0.00564972	0.00847458
CCT[C>U]CGT	0.0444444	0.0277778
CCT[C>U]CTG	0	0.00977199
CCT[C>U]GAA	0	0.0141844
CCT[C>U]GAC	0.0138504	0.00831025
CCT[C>U]GAT	0.0303867	0.00828729
CCT[C>U]GCA	0.0248963	0.0165975
CCT[C>U]GCC	0.012844	0.00550459
CCT[C>U]GCG	0.0613497	0.0306748
CCT[C>U]GCT	0.00817439	0.027248
CCT[C>U]GGC	0.0345528	0.0121951
CCT[C>U]GGG	0.028169	0.0211268
CCT[C>U]GGT	0.0177665	0.00253807
CCT[C>U]GTA	0	0.0173913
CCT[C>U]GTC	0.00784314	0.0117647
CCT[C>U]GTG	0	0.0188679
CCT[C>U]GTT	0.0588235	0.0235294
CCT[C>U]TAA	0	0.0148148
CCT[C>U]TAC	0	0.0047619
CCT[C>U]TAT	0	0.0097561
CCT[C>U]TCA	0.00680272	0
CCT[C>U]TCC	0.00657895	0.00328947
CCT[C>U]TCG	0.00847458	0
CCT[C>U]TGA	0.00380228	0.00380228
CCT[C>U]TGC	0.00544959	0
CCT[C>U]TGG	0.00887574	0
CCT[C>U]TGT	0.0195312	0.015625
CCT[C>U]TTA	0.00699301	0
CCT[C>U]TTC	0	0.0060423
CCT[C>U]TTG	0.0060241	0.0180723
CCT[C>U]TTT	0.00827815	0.0281457
CGA[C>U]AAC	0.0012837	0
CGA[C>U]AAT	0.00220751	0
CGA[C>U]ACA	0.00332226	0
CGA[C>U]ACC	0	0.00140845
CGA[C>U]AGT	0.00398406	0
CGA[C>U]ATG	0.00438596	0
CGA[C>U]CAC	0.00134409	0
CGA[C>U]CAG	0.000835422	0.00167084
CGA[C>U]CAT	0.00121951	0
CGA[C>U]CCT	0.00694444	0
CGA[C>U]CGT	0.00173913	0
CGA[C>U]CTT	0.0023753	0
CGA[C>U]GAA	0	0
CGA[C>U]GAC	0.00181159	0
CGA[C>U]GCC	0.00100402	0
CGA[C>U]GCG	0.00120192	0.00120192
CGA[C>U]GCT	0.00100705	0
CGA[C>U]GTC	0.00236407	0
CGA[C>U]GTG	0.00231481	0
CGA[C>U]GTT	0.00473373	0
CGA[C>U]TGC	0.0017452	0
CGA[C>U]TGG	0	0.00113895
CGA[C>U]TGT	0.00348432	0.0174216
CGA[C>U]TTA	0.00358423	0.0107527
CGA[C>U]TTC	0.00759878	0.0121581
CGA[C>U]TTG	0.0152284	0.0203046
CGA[C>U]TTT	0.0157233	0.0314465
CGC[C>U]AAA	0.000731529	0.000731529
CGC[C>U]AAC	0.0014782	0
CGC[C>U]AAG	0.00235294	0.00235294
CGC[C>U]AAT	0	0.000711238
CGC[C>U]ACA	0	0.0010846
CGC[C>U]ACC	0.00113122	0.00113122
CGC[C>U]ACG	0.00071736	0
CGC[C>U]ACT	0.00114679	0.00344037
CGC[C>U]AGC	0.000940734	0.00070555
CGC[C>U]AGG	0.000598802	0
CGC[C>U]AGT	0.000821355	0.000821355
CGC[C>U]ATA	0.00194363	0.000971817
CGC[C>U]ATC	0.00144023	0.000480077
CGC[C>U]ATT	0.00274273	0.00219419
CGC[C>U]CAA	0.007109	0
CGC[C>U]CAC	0.00135135	0
CGC[C>U]CAG	0.00266134	0.000665336
CGC[C>U]CAT	0	0.00398804
CGC[C>U]CCA	0	0.00168067
CGC[C>U]CCC	0	0.00280112
CGC[C>U]CCT	0	0.00255102
CGC[C>U]CGG	0.000970874	0.00194175
CGC[C>U]CTC	0.00316456	0
CGC[C>U]CTG	0.0008285	0
CGC[C>U]GAA	0	0.00193611
CGC[C>U]GAC	0.00103306	0
CGC[C>U]GAG	0	0.00124224
CGC[C>U]GAT	0.000769231	0.00230769
CGC[C>U]GCA	0.00178465	0
CGC[C>U]GCC	0.000792707	0.000792707
CGC[C>U]GCG	0.00316256	0.00379507
CGC[C>U]GCT	0.00120482	0
CGC[C>U]GGA	0.000619963	0.000619963
CGC[C>U]GGG	0.00161681	0.00565885
CGC[C>U]GGT	0.000797448	0.000797448
CGC[C>U]GTA	0	0.00114943
CGC[C>U]GTC	0	0.000878735
CGC[C>U]GTG	0	0.00095057
CGC[C>U]GTT	0.000664011	0.00265604
CGC[C>U]TAA	0	0.00858369
CGC[C>U]TAC	0.00408163	0.0122449
CGC[C>U]TAT	0.0112782	0.0300752
CGC[C>U]TCA	0.00258398	0
CGC[C>U]TCC	0	0.0026178
CGC[C>U]TCT	0	0.0045977
CGC[C>U]TGA	0.000678426	0.00542741
CGC[C>U]TGC	0.000521648	0.0010433
CGC[C>U]TGG	0.00200803	0.00334672
CGC[C>U]TGT	0.0010395	0.012474
CGC[C>U]TTA	0.00515464	0.0206186
CGC[C>U]TTC	0.00448029	0.0170251
CGC[C>U]TTG	0.0133038	0.0266075
CGC[C>U]TTT	0.0228814	0.0330508
CGG[C>U]AAA	0.00137174	0.00182899
CGG[C>U]AAC	0.00132538	0.000662691
CGG[C>U]AAG	0.00109409	0.00109409
CGG[C>U]ACA	0.00130719	0
CGG[C>U]ACC	0	0.00156863
CGG[C>U]AGA	0	0.00150263
CGG[C>U]AGC	0.00104167	0
CGG[C>U]AGG	0.00088574	0
CGG[C>U]AGT	0.00192123	0
CGG[C>U]ATC	0.000704722	0
CGG[C>U]ATT	0.000632111	0.000632111
CGG[C>U]CAT	0.00192678	0
CGG[C>U]CCA	0.00246914	0
CGG[C>U]CCC	0.0108696	0
CGG[C>U]CCG	0.0017094	0
CGG[C>U]CTG	0.000821693	0
CGG[C>U]GAA	0.00199734	0
CGG[C>U]GAC	0.00196464	0.00392927
CGG[C>U]GAG	0.00115875	0
CGG[C>U]GAT	0.00117028	0
CGG[C>U]GCA	0.000629327	0
CGG[C>U]GCG	0.0006035	0.0006035
CGG[C>U]GCT	0.00203804	0
CGG[C>U]GGA	0.00120919	0
CGG[C>U]GGC	0.00193986	0
CGG[C>U]GTA	0.000954198	0
CGG[C>U]GTC	0.00101523	0.00101523
CGG[C>U]GTG	0.000691085	0
CGG[C>U]GTT	0.00060241	0.00060241
CGG[C>U]TAA	0	0.00220751
CGG[C>U]TAC	0.00220264	0
CGG[C>U]TAT	0.00508475	0.0135593
CGG[C>U]TCG	0.00507614	0
CGG[C>U]TCT	0.00310559	0
CGG[C>U]TGA	0.00228833	0.00800915
CGG[C>U]TGC	0.00118064	0.00236128
CGG[C>U]TGG	0.00147384	0.00663228
CGG[C>U]TGT	0	0.00338409
CGG[C>U]TTA	0	0.00604839
CGG[C>U]TTC	0.0136852	0.0244379
CGG[C>U]TTG	0.00639659	0.0170576
CGG[C>U]TTT	0.0196078	0.0253268
CGT[C>U]AAA	0.00142857	0.06
CGT[C>U]AAC	0.0013986	0.0265734
CGT[C>U]AAG	0.00829876	0.0373444
CGT[C>U]AAT	0.00137552	0.0288858
CGT[C>U]ACA	0.00263158	0.00526316
CGT[C>U]ACC	0.00203459	0.0132248
CGT[C>U]ACG	0.00124688	0.00498753
CGT[C>U]ACT	0	0.0180723
CGT[C>U]AGA	0.00144718	0.0130246
CGT[C>U]AGC	0.0026455	0.00992063
CGT[C>U]AGG	0.00160385	0.0032077
CGT[C>U]AGT	0.00117786	0.0106007
CGT[C>U]ATA	0	0.0139616
CGT[C>U]ATC	0.00086881	0.0217202
CGT[C>U]ATG	0	0.00894188
CGT[C>U]ATT	0.00124069	0.0173697
CGT[C>U]CAA	0	0.00714286
CGT[C>U]CAC	0	0.00728155
CGT[C>U]CAG	0	0.00677201
CGT[C>U]CAT	0.00194553	0.0272374
CGT[C>U]CCA	0.00369004	0.00369004
CGT[C>U]CCC	0.00492611	0.0147783
CGT[C>U]CCG	0	0.00769231
CGT[C>U]CCT	0.00613497	0
CGT[C>U]CGA	0.00442478	0.00884956
CGT[C>U]CGC	0.00185874	0.0185874
CGT[C>U]CGG	0.00230947	0.00808314
CGT[C>U]CGT	0.0028169	0.0028169
CGT[C>U]CTA	0	0.0338983
CGT[C>U]CTC	0	0.027027
CGT[C>U]CTG	0.00323102	0.00807754
CGT[C>U]GAA	0.00183824	0.0386029
CGT[C>U]GAC	0	0.0174825
CGT[C>U]GAG	0.00197628	0.0237154
CGT[C>U]GAT	0.00102881	0.0462963
CGT[C>U]GCA	0	0.0138675
CGT[C>U]GCC	0.00713649	0.0133809
CGT[C>U]GCG	0.0130653	0.0341709
CGT[C>U]GCT	0.00554017	0.0152355
CGT[C>U]GGA	0	0.0227273
CGT[C>U]GGC	0.00804598	0.0229885
CGT[C>U]GGG	0.00371058	0.00556586
CGT[C>U]GGT	0.002457	0.00859951
CGT[C>U]GTA	0.0045045	0.0247748
CGT[C>U]GTC	0.0060241	0.0271084
CGT[C>U]GTG	0.00905797	0.00905797
CGT[C>U]GTT	0.00712251	0.019943
CGT[C>U]TAC	0	0.0175439
CGT[C>U]TAT	0	0.0392157
CGT[C>U]TCC	0	0.0109091
CGT[C>U]TCG	0	0.0096463
CGT[C>U]TCT	0	0.00600601
CGT[C>U]TGA	0.0015083	0.00603318
CGT[C>U]TGC	0.0021097	0.00527426
CGT[C>U]TGG	0.00195312	0.00520833
CGT[C>U]TGT	0.00636943	0.0191083
CGT[C>U]TTA	0	0.0298103
CGT[C>U]TTC	0.00442478	0.0147493
CGT[C>U]TTG	0.0176471	0.0323529
CGT[C>U]TTT	0.0146277	0.037234
CTA[C>U]ACC	0.00229885	0
CTA[C>U]CAC	0.00306748	0
CTA[C>U]CGC	0.00131926	0
CTA[C>U]CGG	0.00326797	0
CTA[C>U]CGT	0	0.00227273
CTA[C>U]CTC	0	0.00606061
CTA[C>U]GAG	0.00746269	0
CTA[C>U]GGT	0.00209205	0
CTA[C>U]TAC	0.0045045	0
CTA[C>U]TGC	0.00248756	0
CTA[C>U]TGT	0.00537634	0
CTA[C>U]TTA	0.00961538	0.0576923
CTA[C>U]TTC	0.00628931	0
CTA[C>U]TTT	0.00558659	0
CTC[C>U]AAT	0	0.00775194
CTC[C>U]ACA	0.0282258	0.016129
CTC[C>U]AGC	0.000775194	0.00155039
CTC[C>U]AGT	0	0.0154374
CTC[C>U]ATA	0.00436681	0
CTC[C>U]ATG	0	0.00288184
CTC[C>U]CAT	0	0.0357143
CTC[C>U]CGC	0.00240964	0.00240964
CTC[C>U]CGT	0.015748	0.019685
CTC[C>U]CTG	0.00277778	0
CTC[C>U]CTT	0.00462963	0
CTC[C>U]GAA	0	0.00689655
CTC[C>U]GAC	0.00497512	0
CTC[C>U]GCC	0.00375235	0
CTC[C>U]GCG	0	0.00308642
CTC[C>U]GCT	0	0.00290698
CTC[C>U]GGC	0	0.00806452
CTC[C>U]GGG	0.00451467	0.00225734
CTC[C>U]GGT	0.00167224	0
CTC[C>U]GTC	0.00444444	0.00444444
CTC[C>U]GTG	0.0205128	0.0307692
CTC[C>U]GTT	0.0133779	0.0200669
CTC[C>U]TCA	0	0.00487805
CTC[C>U]TCC	0.00492611	0.00492611
CTC[C>U]TCG	0.00578035	0
CTC[C>U]TCT	0	0.00588235
CTC[C>U]TGA	0.0020202	0
CTC[C>U]TGC	0.00161031	0.00161031
CTC[C>U]TGT	0.00833333	0.00277778
CTC[C>U]TTA	0.0107527	0.0107527
CTC[C>U]TTC	0.00396825	0.00793651
CTC[C>U]TTG	0	0.0104712
CTC[C>U]TTT	0	0.00269542
CTG[C>U]AAC	0.000747943	0
CTG[C>U]AAT	0.00103627	0
CTG[C>U]ACA	0.00165017	0
CTG[C>U]AGA	0.00248756	0
CTG[C>U]AGC	0.00160772	0
CTG[C>U]AGG	0	0.00176991
CTG[C>U]AGT	0.00593472	0
CTG[C>U]ATG	0.00134409	0
CTG[C>U]CAC	0.00116279	0
CTG[C>U]CAG	0.000411353	0.000411353
CTG[C>U]CAT	0.00215285	0.00107643
CTG[C>U]CCA	0.00196464	0
CTG[C>U]CCC	0.00458716	0
CTG[C>U]CCG	0.00292398	0
CTG[C>U]CCT	0.00234742	0
CTG[C>U]CGA	0.00305499	0
CTG[C>U]CGG	0.000709723	0
CTG[C>U]CGT	0	0.000922509
CTG[C>U]CTG	0.000826446	0
CTG[C>U]GAC	0.00713012	0
CTG[C>U]GCA	0.000853242	0.000853242
CTG[C>U]GCC	0.00100301	0
CTG[C>U]GCG	0.00119332	0.000596659
CTG[C>U]GCT	0.000874126	0
CTG[C>U]GGC	0.00136986	0.000684932
CTG[C>U]GTA	0	0.0012285
CTG[C>U]GTC	0.00224215	0
CTG[C>U]GTG	0.00347222	0.000868056
CTG[C>U]GTT	0.00337458	0
CTG[C>U]TAA	0.00595238	0.00595238
CTG[C>U]TAT	0	0.0026455
CTG[C>U]TCA	0.00255102	0
CTG[C>U]TCG	0.00112994	0
CTG[C>U]TCT	0.00163934	0
CTG[C>U]TGA	0.00249377	0.00311721
CTG[C>U]TGC	0.00106045	0.00159067
CTG[C>U]TGG	0.00121017	0.00242033
CTG[C>U]TGT	0.00514139	0.00942588
CTG[C>U]TTA	0.0114943	0.0249042
CTG[C>U]TTC	0.00115607	0.00115607
CTG[C>U]TTG	0.00180505	0.0144404
CTG[C>U]TTT	0.0167696	0.0291262
CTT[C>U]AAA	0.00498132	0.0224159
CTT[C>U]AAC	0.0107108	0.0146056
CTT[C>U]AAG	0.017341	0.0549133
CTT[C>U]AAT	0.00780488	0.0185366
CTT[C>U]ACA	0.00493827	0.017284
CTT[C>U]ACC	0.0087184	0.00610288
CTT[C>U]ACG	0.00702811	0.00502008
CTT[C>U]ACT	0.00695652	0.00347826
CTT[C>U]AGA	0.00212766	0.00638298
CTT[C>U]AGC	0.00632911	0.0117541
CTT[C>U]AGG	0.00981767	0.0182328
CTT[C>U]AGT	0.00344828	0.0103448
CTT[C>U]ATA	0.0118812	0.0138614
CTT[C>U]ATC	0.00305577	0.012987
CTT[C>U]ATG	0.00745156	0.0134128
CTT[C>U]ATT	0.010568	0.0264201
CTT[C>U]CAA	0.019802	0.00990099
CTT[C>U]CAC	0.0106667	0.02
CTT[C>U]CAG	0.00824842	0.0160116
CTT[C>U]CAT	0.0026738	0.00534759
CTT[C>U]CCA	0.00465116	0.00232558
CTT[C>U]CCC	0.00294118	0.0176471
CTT[C>U]CCG	0.0104575	0.0143791
CTT[C>U]CCT	0.00704225	0
CTT[C>U]CGA	0.0227273	0.0227273
CTT[C>U]CGC	0.00570885	0.019981
CTT[C>U]CGG	0.00469484	0.00938967
CTT[C>U]CGT	0.00496689	0.00827815
CTT[C>U]CTA	0.0545455	0.0181818
CTT[C>U]CTC	0.0147059	0.0273109
CTT[C>U]CTG	0.0101818	0.0174545
CTT[C>U]CTT	0.00802139	0.0213904
CTT[C>U]GAA	0.0243902	0.0317073
CTT[C>U]GAC	0.0119522	0.0119522
CTT[C>U]GAG	0.01	0.0133333
CTT[C>U]GAT	0.011713	0.0131772
CTT[C>U]GCA	0.034632	0.0324675
CTT[C>U]GCC	0.021692	0.0253073
CTT[C>U]GCG	0.0507901	0.0361174
CTT[C>U]GCT	0.0193622	0.0182232
CTT[C>U]GGA	0	0.00947867
CTT[C>U]GGC	0.0347913	0.0159046
CTT[C>U]GGG	0.0432099	0.0185185
CTT[C>U]GGT	0.0103448	0.0091954
CTT[C>U]GTA	0.0123839	0.0154799
CTT[C>U]GTC	0.0169492	0.0310734
CTT[C>U]GTG	0.0471204	0.0445026
CTT[C>U]GTT	0.0178306	0.0208024
CTT[C>U]TAA	0	0.012987
CTT[C>U]TAC	0.0113122	0.0271493
CTT[C>U]TAT	0.0322581	0.0362903
CTT[C>U]TCA	0.0169972	0.0226629
CTT[C>U]TCC	0.00881057	0.0176211
CTT[C>U]TCG	0.00430108	0.0150538
CTT[C>U]TCT	0.00234742	0.00234742
CTT[C>U]TGA	0.00225225	0.00675676
CTT[C>U]TGC	0.00406504	0.00914634
CTT[C>U]TGG	0.0190114	0.0215463
CTT[C>U]TGT	0.0127551	0.00510204
CTT[C>U]TTA	0.0132743	0.0221239
CTT[C>U]TTC	0.0115176	0.0203252
CTT[C>U]TTG	0.0182371	0.0182371
CTT[C>U]TTT	0.0151261	0.0336134
GAA[C>U]AAA	0.00222469	0
GAA[C>U]AAC	0	0.00224972
GAA[C>U]AAT	0.00147275	0
GAA[C>U]ACA	0.00316456	0
GAA[C>U]ACT	0.00318471	0
GAA[C>U]AGC	0.000879507	0
GAA[C>U]AGG	0.000931966	0
GAA[C>U]ATA	0.00212314	0
GAA[C>U]CGC	0.0014771	0
GAA[C>U]CGG	0.00137741	0
GAA[C>U]CGT	0.00760456	0
GAA[C>U]CTG	0.00141844	0
GAA[C>U]GAT	0.00185185	0
GAA[C>U]GCA	0.00156986	0
GAA[C>U]GCC	0	0
GAA[C>U]GCG	0.00222469	0
GAA[C>U]GGG	0.00211864	0
GAA[C>U]GTT	0.0015015	0.0045045
GAA[C>U]TAA	0.0112994	0.00564972
GAA[C>U]TAC	0	0.00344828
GAA[C>U]TCA	0.00401606	0.00200803
GAA[C>U]TGA	0.00104493	0
GAA[C>U]TGC	0	0.0010352
GAA[C>U]TGG	0.000523013	0
GAA[C>U]TGT	0.00169492	0.00847458
GAA[C>U]TTA	0.00625	0.0125
GAA[C>U]TTC	0.00528169	0.00176056
GAA[C>U]TTG	0	0.00649351
GAA[C>U]TTT	0.0111359	0.0200445
GAC[C>U]AAA	0.00257069	0
GAC[C>U]AAT	0.00163132	0
GAC[C>U]ACA	0	0.00547945
GAC[C>U]ACC	0.00133869	0
GAC[C>U]ACT	0.00502513	0
GAC[C>U]AGC	0	0.000983284
GAC[C>U]AGT	0.00152905	0
GAC[C>U]ATG	0.00414938	0
GAC[C>U]ATT	0.00141643	0
GAC[C>U]CAA	0.00555556	0
GAC[C>U]CAC	0.00406504	0.00406504
GAC[C>U]CCA	0.00571429	0
GAC[C>U]CGG	0.0022779	0
GAC[C>U]CGT	0.00299401	0
GAC[C>U]GAT	0.00327332	0.00163666
GAC[C>U]GCA	0.00186916	0
GAC[C>U]GCC	0.00234192	0
GAC[C>U]GCG	0.00169492	0
GAC[C>U]GCT	0.00199601	0
GAC[C>U]GGA	0.0020284	0
GAC[C>U]GGC	0	0.00533808
GAC[C>U]GGG	0.00238095	0.00238095
GAC[C>U]GTA	0	0.00224215
GAC[C>U]GTC	0.0037594	0
GAC[C>U]GTT	0	0.00151515
GAC[C>U]TCC	0.00694444	0
GAC[C>U]TCG	0.0041841	0
GAC[C>U]TCT	0.00507614	0
GAC[C>U]TGA	0.00327869	0.00327869
GAC[C>U]TGC	0.00139082	0.00139082
GAC[C>U]TGG	0.00146413	0
GAC[C>U]TTA	0.0131579	0.0219298
GAC[C>U]TTC	0.00371747	0.00185874
GAC[C>U]TTT	0.00543478	0.00724638
GAG[C>U]AAA	0.00116414	0
GAG[C>U]AAC	0	0.00151286
GAG[C>U]AAT	0.00157233	0
GAG[C>U]ACG	0.00252525	0
GAG[C>U]AGC	0.00129366	0.00129366
GAG[C>U]AGG	0	0.00105597
GAG[C>U]AGT	0	0.00189036
GAG[C>U]ATA	0.00273224	0
GAG[C>U]ATT	0	0.0019685
GAG[C>U]CAG	0.0015456	0
GAG[C>U]CAT	0.0030581	0
GAG[C>U]CGA	0	0.00287356
GAG[C>U]CTG	0.00410678	0
GAG[C>U]GAC	0.00611621	0
GAG[C>U]GCA	0.00167224	0
GAG[C>U]GCG	0.0027027	0
GAG[C>U]GGC	0.00307692	0.00307692
GAG[C>U]GGG	0.00686499	0
GAG[C>U]GGT	0.002079	0
GAG[C>U]GTC	0	0.00381679
GAG[C>U]GTG	0	0.00181488
GAG[C>U]GTT	0.00506757	0
GAG[C>U]TAA	0	0.0141509
GAG[C>U]TAT	0.014218	0.028436
GAG[C>U]TGA	0.00167504	0
GAG[C>U]TGC	0	0.0027248
GAG[C>U]TGG	0.00162734	0.00162734
GAG[C>U]TGT	0.0106101	0.0106101
GAG[C>U]TTA	0.00429185	0.0214592
GAG[C>U]TTC	0.00273224	0.00546448
GAG[C>U]TTG	0.00990099	0.0247525
GAG[C>U]TTT	0.034965	0.048951
GAT[C>U]AAA	0.0043956	0.103297
GAT[C>U]AAC	0.00520833	0.053125
GAT[C>U]AAG	0.00233645	0.0700935
GAT[C>U]AAT	0.00642055	0.070626
GAT[C>U]ACA	0.0045977	0.0298851
GAT[C>U]ACC	0.00550459	0.0146789
GAT[C>U]ACG	0.00860215	0.0107527
GAT[C>U]ACT	0.00444444	0.0133333
GAT[C>U]AGA	0.0019084	0.0324427
GAT[C>U]AGC	0.0110701	0.0184502
GAT[C>U]AGG	0.00591017	0.0177305
GAT[C>U]AGT	0.00183486	0.00917431
GAT[C>U]ATA	0.005	0.06
GAT[C>U]ATC	0.00264317	0.030837
GAT[C>U]ATG	0	0.0126382
GAT[C>U]ATT	0	0.0284281
GAT[C>U]CAA	0.011811	0.0354331
GAT[C>U]CAC	0	0.0145985
GAT[C>U]CAG	0.00652884	0.0163221
GAT[C>U]CAT	0.00502513	0.0376884
GAT[C>U]CCA	0.00211864	0.00211864
GAT[C>U]CCC	0.0140187	0.0116822
GAT[C>U]CCG	0.00557103	0.0111421
GAT[C>U]CCT	0	0.0235294
GAT[C>U]CGA	0	0.00974026
GAT[C>U]CGC	0.0106045	0.0169671
GAT[C>U]CGG	0.00547945	0.00958904
GAT[C>U]CGT	0.0113636	0.00852273
GAT[C>U]CTC	0.00625	0.0104167
GAT[C>U]CTG	0.00840336	0.0105042
GAT[C>U]CTT	0.0075188	0.037594
GAT[C>U]GAA	0.00373134	0.0988806
GAT[C>U]GAC	0.0070922	0.0496454
GAT[C>U]GAG	0.00990099	0.0569307
GAT[C>U]GAT	0.00449102	0.0464072
GAT[C>U]GCA	0.00168634	0.0252951
GAT[C>U]GCC	0.0035137	0.0224877
GAT[C>U]GCG	0.00851466	0.0331126
GAT[C>U]GCT	0.00632911	0.0227848
GAT[C>U]GGA	0	0.0252708
GAT[C>U]GGC	0.00735294	0.0315126
GAT[C>U]GGG	0.0180879	0.0413437
GAT[C>U]GGT	0.00165837	0.0149254
GAT[C>U]GTA	0.00496278	0.0496278
GAT[C>U]GTC	0.00251572	0.0415094
GAT[C>U]GTG	0.0017452	0.0279232
GAT[C>U]GTT	0.00923483	0.0316623
GAT[C>U]TAA	0.0145985	0.0291971
GAT[C>U]TAC	0.008	0.02
GAT[C>U]TAG	0	0.125
GAT[C>U]TAT	0.00645161	0.0903226
GAT[C>U]TCA	0	0.0143627
GAT[C>U]TCC	0.00817996	0.0122699
GAT[C>U]TCG	0.0020202	0.0020202
GAT[C>U]TCT	0.008	0.0064
GAT[C>U]TGA	0.00320513	0.0144231
GAT[C>U]TGC	0.00641026	0.0117521
GAT[C>U]TGG	0.00303337	0.0131446
GAT[C>U]TGT	0.0189702	0.0271003
GAT[C>U]TTA	0.00701754	0.0210526
GAT[C>U]TTC	0.00819672	0.0117096
GAT[C>U]TTG	0.0168539	0.0196629
GAT[C>U]TTT	0.0215208	0.0416069
GCA[C>U]AAA	0.00124069	0
GCA[C>U]AAC	0.00164745	0
GCA[C>U]AAT	0	0.0015361
GCA[C>U]CAC	0.000915751	0
GCA[C>U]CAG	0.00137646	0
GCA[C>U]CAT	0.00200602	0
GCA[C>U]CCA	0.00196464	0
GCA[C>U]CGA	0	0.00229358
GCA[C>U]CGC	0.00164204	0
GCA[C>U]CGG	0.00088574	0
GCA[C>U]CGT	0.00120482	0
GCA[C>U]GCA	0.00160772	0
GCA[C>U]GCC	0	0.00101523
GCA[C>U]GCG	0.00127226	0
GCA[C>U]GGA	0.00293255	0
GCA[C>U]GGC	0	0.00141443
GCA[C>U]GGT	0.00143885	0
GCA[C>U]GTA	0.00258398	0
GCA[C>U]TAA	0	0.00328947
GCA[C>U]TAT	0.00262467	0.0209974
GCA[C>U]TCG	0.00395257	0
GCA[C>U]TGA	0.00421348	0.00842697
GCA[C>U]TGG	0.000793021	0
GCA[C>U]TGT	0.00412371	0.00412371
GCA[C>U]TTA	0.0121951	0.0243902
GCA[C>U]TTC	0.00283286	0.00141643
GCA[C>U]TTG	0	0.00367647
GCA[C>U]TTT	0.0136816	0.00870647
GCC[C>U]ACA	0.005	0
GCC[C>U]ACG	0.00191205	0
GCC[C>U]ACT	0.00248756	0
GCC[C>U]AGC	0.00159109	0
GCC[C>U]AGG	0.0013369	0.0013369
GCC[C>U]AGT	0	0.00155521
GCC[C>U]ATC	0.00261097	0
GCC[C>U]ATT	0.00168634	0
GCC[C>U]CAG	0.00121507	0
GCC[C>U]CAT	0	0.00220751
GCC[C>U]CCA	0.0025974	0
GCC[C>U]CCG	0	0.0070922
GCC[C>U]CGC	0.0263158	0.0394737
GCC[C>U]CGG	0.00177936	0.00177936
GCC[C>U]CGT	0	0.00429185
GCC[C>U]CTA	0.00900901	0
GCC[C>U]GAG	0.00452489	0
GCC[C>U]GAT	0.00186916	0.00373832
GCC[C>U]GCC	0.00195312	0
GCC[C>U]GCG	0	0.00120919
GCC[C>U]GGA	0.00120192	0
GCC[C>U]GGC	0	0.00174216
GCC[C>U]GGG	0	0.00666667
GCC[C>U]GGT	0.00110375	0
GCC[C>U]GTA	0	0.00225225
GCC[C>U]GTC	0.00162866	0.0114007
GCC[C>U]GTT	0.00418994	0.00837989
GCC[C>U]TAA	0	0.00621118
GCC[C>U]TAT	0.00819672	0
GCC[C>U]TCT	0	0.00858369
GCC[C>U]TGA	0.00492005	0.00738007
GCC[C>U]TGG	0.00137363	0.00412088
GCC[C>U]TGT	0.00235849	0.0117925
GCC[C>U]TTC	0.00767754	0.00575816
GCC[C>U]TTG	0.00694444	0.0173611
GCC[C>U]TTT	0.0121457	0.01417
GCG[C>U]AAA	0.00123993	0.000619963
GCG[C>U]AAC	0	0.000824402
GCG[C>U]AAG	0.00688705	0.00826446
GCG[C>U]AAT	0.000747943	0
GCG[C>U]ACC	0.000875657	0
GCG[C>U]AGA	0.000768049	0
GCG[C>U]AGC	0.00105708	0.000528541
GCG[C>U]AGG	0.00062461	0
GCG[C>U]ATC	0.0012945	0
GCG[C>U]ATG	0.00136426	0
GCG[C>U]ATT	0.00156372	0
GCG[C>U]CAA	0.00188679	0.000943396
GCG[C>U]CAC	0.000783085	0.000783085
GCG[C>U]CAT	0.000744602	0
GCG[C>U]CCA	0.00246914	0
GCG[C>U]CCC	0.00223714	0
GCG[C>U]CGT	0	0.0019802
GCG[C>U]CTG	0.00240819	0
GCG[C>U]CTT	0.00138696	0
GCG[C>U]GAA	0.00164745	0.000823723
GCG[C>U]GAC	0.00214592	0
GCG[C>U]GAG	0.00266667	0
GCG[C>U]GAT	0.000689655	0
GCG[C>U]GCA	0.00091659	0
GCG[C>U]GCC	0.00140944	0
GCG[C>U]GCG	0.00152555	0
GCG[C>U]GCT	0.000893655	0
GCG[C>U]GGC	0.000584112	0
GCG[C>U]GGG	0.000980392	0.000980392
GCG[C>U]GGT	0.00151057	0
GCG[C>U]GTC	0.000952381	0
GCG[C>U]GTT	0.0036846	0
GCG[C>U]TAA	0.00433526	0.00867052
GCG[C>U]TAC	0.004	0.00133333
GCG[C>U]TAG	0.0108696	0.0326087
GCG[C>U]TAT	0.00745156	0.00894188
GCG[C>U]TCG	0.00310078	0
GCG[C>U]TCT	0.00183486	0
GCG[C>U]TGA	0.000588928	0.0041225
GCG[C>U]TGC	0.000668003	0.00334001
GCG[C>U]TGG	0.00209769	0.00329637
GCG[C>U]TGT	0.003663	0.00824176
GCG[C>U]TTA	0.0124805	0.0421217
GCG[C>U]TTC	0.00827206	0.0128676
GCG[C>U]TTG	0.00539568	0.0107914
GCG[C>U]TTT	0.0134847	0.0276792
GCT[C>U]AAA	0.00744879	0.0130354
GCT[C>U]AAC	0	0.0026178
GCT[C>U]AAG	0.00253165	0.00506329
GCT[C>U]AAT	0.00140252	0.0112202
GCT[C>U]ACA	0.00740741	0.0037037
GCT[C>U]ACC	0	0.00138504
GCT[C>U]ACG	0.00208768	0.00208768
GCT[C>U]ACT	0.00260417	0
GCT[C>U]AGC	0.0107914	0.00359712
GCT[C>U]AGG	0	0.00159744
GCT[C>U]AGT	0.00867052	0.0202312
GCT[C>U]ATC	0.00480769	0.00480769
GCT[C>U]ATG	0	0.00446429
GCT[C>U]ATT	0	0.00546448
GCT[C>U]CAA	0.0150376	0
GCT[C>U]CAC	0	0.00240964
GCT[C>U]CAG	0.00319829	0.00319829
GCT[C>U]CAT	0.0070922	0.00236407
GCT[C>U]CCA	0.0042735	0.00854701
GCT[C>U]CCC	0.00413223	0.00413223
GCT[C>U]CCG	0.00373134	0.00373134
GCT[C>U]CCT	0.0105263	0
GCT[C>U]CGA	0	0.00735294
GCT[C>U]CGC	0.00246305	0
GCT[C>U]CGG	0.00440529	0
GCT[C>U]CTC	0	0.00487805
GCT[C>U]CTG	0.0039604	0
GCT[C>U]GAA	0	0.00943396
GCT[C>U]GAC	0	0.00603622
GCT[C>U]GAG	0.00813008	0.00813008
GCT[C>U]GAT	0	0.00694444
GCT[C>U]GCA	0	0.00692042
GCT[C>U]GCC	0.00220022	0.00550055
GCT[C>U]GCG	0.0045045	0.0135135
GCT[C>U]GGA	0.0115607	0
GCT[C>U]GGC	0.0042735	0.00854701
GCT[C>U]GGG	0.00943396	0.00471698
GCT[C>U]GGT	0	0.00398406
GCT[C>U]GTA	0.00505051	0
GCT[C>U]GTC	0	0.0049505
GCT[C>U]GTT	0.00540541	0.00540541
GCT[C>U]TAC	0.00326797	0.00653595
GCT[C>U]TAT	0.00662252	0.0198675
GCT[C>U]TCA	0	0.00414938
GCT[C>U]TCC	0	0.00480769
GCT[C>U]TCT	0.00236407	0.00236407
GCT[C>U]TGA	0	0.00268097
GCT[C>U]TGC	0.0114943	0.00431034
GCT[C>U]TGG	0	0.00418994
GCT[C>U]TGT	0.00304878	0.00304878
GCT[C>U]TTA	0.0168539	0.0337079
GCT[C>U]TTC	0.00294551	0.011782
GCT[C>U]TTG	0.019685	0.023622
GCT[C>U]TTT	0.0238429	0.0434783
GGA[C>U]AAA	0.0019802	0
GGA[C>U]AGA	0.0047619	0
GGA[C>U]AGC	0.002849	0
GGA[C>U]ATA	0.004329	0
GGA[C>U]ATC	0.00228311	0
GGA[C>U]ATT	0.00314465	0
GGA[C>U]CGA	0	0.00485437
GGA[C>U]CGC	0.00364964	0
GGA[C>U]CGG	0.00371747	0
GGA[C>U]CTG	0.00444444	0
GGA[C>U]GAA	0.00226244	0
GGA[C>U]GAT	0	0.00182149
GGA[C>U]GCA	0.00236407	0
GGA[C>U]GCT	0.00263852	0
GGA[C>U]GGG	0.00769231	0.00384615
GGA[C>U]GGT	0.00277778	0
GGA[C>U]GTG	0.00330033	0
GGA[C>U]GTT	0.00203666	0
GGA[C>U]TCA	0.00537634	0.00537634
GGA[C>U]TCT	0.00862069	0
GGA[C>U]TGA	0	0.00645161
GGA[C>U]TGG	0.00165837	0.00165837
GGA[C>U]TGT	0.0111111	0.0111111
GGA[C>U]TTA	0.0113636	0
GGA[C>U]TTC	0.0103448	0.0206897
GGA[C>U]TTT	0.00352113	0.0140845
GGC[C>U]AAA	0	0.00208333
GGC[C>U]AGC	0	0.000994036
GGC[C>U]AGG	0.00312012	0
GGC[C>U]AGT	0	0.00146199
GGC[C>U]ATC	0	0.0017452
GGC[C>U]ATT	0.00347222	0.00347222
GGC[C>U]CAG	0.00215054	0.00215054
GGC[C>U]CCC	0.00537634	0
GGC[C>U]CGG	0.0021322	0
GGC[C>U]CGT	0.00324675	0
GGC[C>U]CTG	0.00694444	0
GGC[C>U]GAA	0.00529101	0
GGC[C>U]GAC	0.00625	0.003125
GGC[C>U]GAG	0	0.00760456
GGC[C>U]GAT	0.00333333	0
GGC[C>U]GCG	0.00207469	0.00207469
GGC[C>U]GGA	0	0.00143062
GGC[C>U]GGG	0.00255102	0
GGC[C>U]GTA	0.00286533	0.00286533
GGC[C>U]GTT	0	0.00200401
GGC[C>U]TAA	0	0.00833333
GGC[C>U]TAC	0.002079	0.010395
GGC[C>U]TAT	0.00462963	0.0277778
GGC[C>U]TCC	0.00595238	0.00595238
GGC[C>U]TCG	0.00342466	0
GGC[C>U]TGA	0.00653595	0.0102708
GGC[C>U]TGC	0.00104275	0.00312826
GGC[C>U]TGG	0.00104275	0.00312826
GGC[C>U]TGT	0.00956023	0.0363289
GGC[C>U]TTA	0.00956938	0.0143541
GGC[C>U]TTC	0.00232558	0.0186047
GGC[C>U]TTG	0.0280702	0.0561404
GGC[C>U]TTT	0.0195122	0.0195122
GGG[C>U]AAC	0	0.00132979
GGG[C>U]AAG	0.00475059	0
GGG[C>U]AAT	0.00216216	0
GGG[C>U]AGT	0.002	0
GGG[C>U]ATG	0.00222717	0.00222717
GGG[C>U]CGA	0.00263852	0
GGG[C>U]CGT	0.00773196	0
GGG[C>U]CTA	0.0131579	0
GGG[C>U]GAC	0.00172414	0
GGG[C>U]GAG	0.00381679	0.0019084
GGG[C>U]GCA	0.00460299	0
GGG[C>U]GCG	0.00106724	0
GGG[C>U]GCT	0.00249066	0
GGG[C>U]GGA	0.00233645	0
GGG[C>U]GGT	0.00126743	0
GGG[C>U]GTA	0.00172712	0
GGG[C>U]GTG	0.00140647	0
GGG[C>U]GTT	0.00207039	0
GGG[C>U]TAA	0	0.00611621
GGG[C>U]TAC	0.00569801	0.00854701
GGG[C>U]TAT	0.0222772	0.0272277
GGG[C>U]TCA	0.0103093	0
GGG[C>U]TGA	0.004329	0.010101
GGG[C>U]TGG	0.00405186	0.0089141
GGG[C>U]TGT	0.0043956	0.0197802
GGG[C>U]TTC	0.00716846	0.0107527
GGG[C>U]TTG	0.0240964	0.0481928
GGG[C>U]TTT	0.0161476	0.0253749
GGT[C>U]AAA	0.00380228	0.0646388
GGT[C>U]AAC	0.0015361	0.0537634
GGT[C>U]AAG	0	0.0585106
GGT[C>U]AAT	0.00331675	0.0779436
GGT[C>U]ACA	0	0.0292398
GGT[C>U]ACC	0.00578035	0.0274566
GGT[C>U]ACG	0.00168919	0.0219595
GGT[C>U]ACT	0.00426439	0.0170576
GGT[C>U]AGA	0	0.0388889
GGT[C>U]AGC	0.00422238	0.018297
GGT[C>U]AGG	0.00179372	0.0125561
GGT[C>U]AGT	0	0.0228188
GGT[C>U]ATA	0.0018622	0.0465549
GGT[C>U]ATC	0.00434311	0.0456026
GGT[C>U]ATG	0.00612557	0.0199081
GGT[C>U]ATT	0.00263852	0.0488127
GGT[C>U]CAC	0.00943396	0
GGT[C>U]CAG	0.0128866	0.0206186
GGT[C>U]CAT	0	0.0128755
GGT[C>U]CCA	0.00847458	0.00847458
GGT[C>U]CCC	0.00990099	0
GGT[C>U]CCG	0	0.0181818
GGT[C>U]CCT	0	0.012987
GGT[C>U]CGA	0.00684932	0.0273973
GGT[C>U]CGC	0.00638978	0.0255591
GGT[C>U]CGG	0.00229358	0.016055
GGT[C>U]CGT	0	0.0185185
GGT[C>U]CTG	0	0.0176211
GGT[C>U]CTT	0.00970874	0.00970874
GGT[C>U]GAA	0.00485437	0.0800971
GGT[C>U]GAC	0.00395257	0.0474308
GGT[C>U]GAG	0.00245098	0.0661765
GGT[C>U]GAT	0.00241546	0.0531401
GGT[C>U]GCA	0.0105708	0.0232558
GGT[C>U]GCC	0.00109769	0.0109769
GGT[C>U]GCG	0.00117509	0.0705053
GGT[C>U]GCT	0.00383877	0.00767754
GGT[C>U]GGA	0	0.0668896
GGT[C>U]GGC	0	0.044374
GGT[C>U]GGG	0.00253807	0.0456853
GGT[C>U]GGT	0.0019084	0.019084
GGT[C>U]GTA	0	0.0351351
GGT[C>U]GTC	0.00195695	0.0508806
GGT[C>U]GTG	0	0.0265487
GGT[C>U]GTT	0.0093633	0.0524345
GGT[C>U]TAC	0.00561798	0.0224719
GGT[C>U]TAT	0.0052356	0.0680628
GGT[C>U]TCA	0	0.134615
GGT[C>U]TCC	0	0.1625
GGT[C>U]TCG	0.0169492	0
GGT[C>U]TCT	0.0136986	0
GGT[C>U]TGA	0	0.0137694
GGT[C>U]TGC	0.0027972	0.013986
GGT[C>U]TGG	0.00379075	0.0189538
GGT[C>U]TGT	0.00484262	0.0242131
GGT[C>U]TTA	0.0402685	0.0604027
GGT[C>U]TTC	0.00568182	0.0170455
GGT[C>U]TTG	0.00404858	0.0323887
GGT[C>U]TTT	0.0277136	0.0692841
GTA[C>U]AAT	0.00454545	0
GTA[C>U]ACC	0.0027027	0
GTA[C>U]AGA	0.00255754	0
GTA[C>U]AGC	0	0.00145138
GTA[C>U]AGT	0.00357143	0
GTA[C>U]ATC	0.00220751	0
GTA[C>U]ATG	0.00358423	0.00358423
GTA[C>U]CAA	0.0027248	0
GTA[C>U]CGA	0.0018797	0
GTA[C>U]CGC	0.00251572	0
GTA[C>U]CGT	0.0034662	0
GTA[C>U]CTT	0.003367	0
GTA[C>U]GAT	0.00323625	0
GTA[C>U]GCC	0.00394737	0
GTA[C>U]GCG	0.00172414	0
GTA[C>U]GCT	0.00339559	0
GTA[C>U]GGC	0.00172712	0
GTA[C>U]GGT	0.00195695	0.00195695
GTA[C>U]TAT	0.0155039	0
GTA[C>U]TGA	0.001443	0.001443
GTA[C>U]TGG	0	0.00203666
GTA[C>U]TGT	0.00493827	0.00987654
GTA[C>U]TTA	0	0.00456621
GTA[C>U]TTC	0.00529101	0.010582
GTA[C>U]TTG	0	0.00564972
GTA[C>U]TTT	0.00862069	0.0193966
GTC[C>U]ACA	0.00380228	0
GTC[C>U]ACC	0.00327869	0
GTC[C>U]ACT	0.00425532	0
GTC[C>U]AGA	0	0.00229885
GTC[C>U]AGC	0	0.00232829
GTC[C>U]AGG	0	0.0025641
GTC[C>U]AGT	0.00225225	0.00225225
GTC[C>U]ATT	0	0.0183246
GTC[C>U]CAC	0	0.00636943
GTC[C>U]CCA	0	0.00438596
GTC[C>U]CTC	0.0147059	0
GTC[C>U]GAC	0	0.00526316
GTC[C>U]GAT	0.00434783	0
GTC[C>U]GCC	0	0.00220264
GTC[C>U]GCT	0.00493827	0.00246914
GTC[C>U]GGC	0	0.00240964
GTC[C>U]GGT	0.00317965	0
GTC[C>U]GTA	0.00458716	0
GTC[C>U]GTG	0.00381679	0
GTC[C>U]TAT	0	0.0731707
GTC[C>U]TCG	0	0.00862069
GTC[C>U]TGA	0.00426439	0.0021322
GTC[C>U]TGC	0.00617284	0
GTC[C>U]TGG	0.00254453	0
GTC[C>U]TGT	0.00361011	0.00361011
GTC[C>U]TTA	0.0149254	0.0373134
GTC[C>U]TTC	0.00436681	0
GTC[C>U]TTT	0.00389105	0.0233463
GTG[C>U]AAT	0	0.0018797
GTG[C>U]ACC	0.00584795	0.00292398
GTG[C>U]AGG	0.00113766	0.00113766
GTG[C>U]ATA	0	0.00260417
GTG[C>U]ATC	0.00185874	0
GTG[C>U]ATT	0.00378072	0.00378072
GTG[C>U]CAG	0.00157604	0
GTG[C>U]CGA	0.00128535	0
GTG[C>U]CGC	0.000895255	0.00268577
GTG[C>U]CGG	0.00186567	0
GTG[C>U]CTA	0	0.00714286
GTG[C>U]CTG	0	0.00236967
GTG[C>U]CTT	0.0021692	0
GTG[C>U]GAA	0.00196464	0
GTG[C>U]GAC	0	0.00537634
GTG[C>U]GCA	0.00113379	0
GTG[C>U]GCG	0.00120048	0
GTG[C>U]GGA	0.00179856	0
GTG[C>U]GGG	0.00174216	0
GTG[C>U]GGT	0.0014556	0
GTG[C>U]GTC	0.00383142	0
GTG[C>U]GTT	0.00294118	0
GTG[C>U]TAA	0.00363636	0.00727273
GTG[C>U]TAT	0.0125	0.0291667
GTG[C>U]TCA	0.0025641	0
GTG[C>U]TCC	0	0.00387597
GTG[C>U]TGA	0	0.000825083
GTG[C>U]TGC	0.00453721	0.00181488
GTG[C>U]TGG	0.00365344	0.00104384
GTG[C>U]TGT	0.00249688	0.0174782
GTG[C>U]TTA	0.01875	0.040625
GTG[C>U]TTC	0.0102669	0.00410678
GTG[C>U]TTG	0.0077821	0.0077821
GTG[C>U]TTT	0.0153846	0.027972
GTT[C>U]AAA	0.00749625	0.023988
GTT[C>U]AAC	0.00443787	0.0221893
GTT[C>U]AAG	0.00277778	0.0222222
GTT[C>U]AAT	0.0110803	0.0443213
GTT[C>U]ACA	0.0125	0.015625
GTT[C>U]ACC	0.0163361	0.0151692
GTT[C>U]ACG	0.00768246	0.0166453
GTT[C>U]ACT	0.0290135	0.0425532
GTT[C>U]AGA	0.0102916	0.0171527
GTT[C>U]AGC	0.0223665	0.0209235
GTT[C>U]AGG	0.00765864	0.0164114
GTT[C>U]AGT	0.0167173	0.0227964
GTT[C>U]ATA	0	0.0071599
GTT[C>U]ATC	0.0135257	0.0270514
GTT[C>U]ATG	0.00687285	0.0154639
GTT[C>U]ATT	0.0108865	0.0155521
GTT[C>U]CAA	0.00826446	0.00826446
GTT[C>U]CAC	0.0171103	0.026616
GTT[C>U]CAG	0.00929054	0.0126689
GTT[C>U]CAT	0.0192308	0.0326923
GTT[C>U]CCA	0.0231884	0.026087
GTT[C>U]CCC	0	0.00996678
GTT[C>U]CCG	0.00996678	0.0315615
GTT[C>U]CCT	0.0348259	0.0696517
GTT[C>U]CGA	0.00816327	0.00408163
GTT[C>U]CGC	0.0135135	0.014742
GTT[C>U]CGG	0.0227058	0.0312204
GTT[C>U]CGT	0.0142566	0.0244399
GTT[C>U]CTA	0.015873	0.0634921
GTT[C>U]CTC	0.0426065	0.0576441
GTT[C>U]CTG	0.0263959	0.0213198
GTT[C>U]CTT	0.0284091	0.0170455
GTT[C>U]GAA	0.0220049	0.0831296
GTT[C>U]GAC	0.0309735	0.050885
GTT[C>U]GAG	0.0126984	0.0507937
GTT[C>U]GAT	0.0189504	0.0408163
GTT[C>U]GCA	0.0263852	0.0237467
GTT[C>U]GCC	0.00907441	0.0127042
GTT[C>U]GCG	0.0232558	0.0281518
GTT[C>U]GCT	0.0223776	0.0405594
GTT[C>U]GGA	0.00425532	0
GTT[C>U]GGC	0.0159363	0.0318725
GTT[C>U]GGG	0.00543478	0.013587
GTT[C>U]GGT	0.0114007	0.0260586
GTT[C>U]GTA	0.00398406	0.0278884
GTT[C>U]GTC	0.00841751	0.023569
GTT[C>U]GTG	0.0132275	0.031746
GTT[C>U]GTT	0.00553506	0.0258303
GTT[C>U]TAA	0.0136054	0.00680272
GTT[C>U]TAC	0.0208333	0.0238095
GTT[C>U]TAT	0.00986842	0.0296053
GTT[C>U]TCA	0.00854701	0.014245
GTT[C>U]TCC	0.0220264	0.0286344
GTT[C>U]TCG	0.0260417	0.0260417
GTT[C>U]TCT	0.0239808	0.0431655
GTT[C>U]TGA	0.0122592	0.0297723
GTT[C>U]TGC	0.0114068	0.026616
GTT[C>U]TGG	0.012975	0.0268767
GTT[C>U]TGT	0.0198807	0.0377734
GTT[C>U]TTA	0.0330882	0.0404412
GTT[C>U]TTC	0.0125392	0.0135841
GTT[C>U]TTG	0.0218069	0.0311526
GTT[C>U]TTT	0.0213333	0.0386667
TAA[C>U]AAC	0.00164745	0
TAA[C>U]ACC	0.00148368	0
TAA[C>U]AGC	0	0.0013986
TAA[C>U]AGG	0.002331	0
TAA[C>U]ATC	0.00623053	0
TAA[C>U]ATT	0.00185529	0
TAA[C>U]CAT	0.00295421	0
TAA[C>U]CGC	0.00113122	0
TAA[C>U]CGT	0.00286944	0
TAA[C>U]CTG	0.00219058	0.00109529
TAA[C>U]CTT	0.00193424	0
TAA[C>U]GAC	0.00161812	0
TAA[C>U]GAT	0.00116822	0
TAA[C>U]GCC	0.00327654	0.00393185
TAA[C>U]GCG	0.00116414	0
TAA[C>U]GGC	0	0.00094697
TAA[C>U]GGG	0.00265957	0
TAA[C>U]GGT	0	0
TAA[C>U]GTG	0	0.00206186
TAA[C>U]GTT	0.0036855	0.002457
TAA[C>U]TAC	0.00332226	0
TAA[C>U]TGA	0	0.00232558
TAA[C>U]TGC	0	0.00171821
TAA[C>U]TTA	0.0213523	0.0284698
TAA[C>U]TTC	0	0.00325203
TAA[C>U]TTG	0.0113636	0.0227273
TAA[C>U]TTT	0.0132013	0.0165017
TAC[C>U]AAC	0.00192308	0
TAC[C>U]ACC	0.00151745	0
TAC[C>U]AGC	0	0.000963391
TAC[C>U]AGT	0.0016835	0.0117845
TAC[C>U]ATC	0	0.00159744
TAC[C>U]ATG	0	0.00265957
TAC[C>U]ATT	0.00386847	0.0116054
TAC[C>U]CAA	0.00299401	0.00299401
TAC[C>U]CAC	0.00203252	0
TAC[C>U]CCT	0.00425532	0
TAC[C>U]CGC	0	0.00212089
TAC[C>U]CGG	0	0.00351494
TAC[C>U]CGT	0	0.00206186
TAC[C>U]CTA	0.00980392	0
TAC[C>U]CTC	0.00502513	0
TAC[C>U]CTG	0.00158983	0
TAC[C>U]CTT	0.00325733	0.00325733
TAC[C>U]GAA	0.00278164	0.00139082
TAC[C>U]GAC	0.00296736	0.00148368
TAC[C>U]GAG	0.0025	0
TAC[C>U]GAT	0.00217391	0.00217391
TAC[C>U]GCA	0.0011919	0
TAC[C>U]GCC	0.000696379	0.00278552
TAC[C>U]GCG	0.00543478	0.00108696
TAC[C>U]GCT	0.00102669	0
TAC[C>U]GGA	0.00351288	0.00468384
TAC[C>U]GGC	0.00192123	0.000960615
TAC[C>U]GGG	0.00149701	0
TAC[C>U]GGT	0.000944287	0.000944287
TAC[C>U]GTA	0.00190114	0
TAC[C>U]GTC	0.00134409	0.00134409
TAC[C>U]GTT	0.00207684	0.00207684
TAC[C>U]TAT	0.00534759	0
TAC[C>U]TCG	0	0.00456621
TAC[C>U]TGA	0.00149925	0
TAC[C>U]TGC	0.00249066	0.00373599
TAC[C>U]TGG	0	0.00286944
TAC[C>U]TGT	0.00461894	0.00692841
TAC[C>U]TTA	0	0.00772201
TAC[C>U]TTC	0.00151515	0.00454545
TAC[C>U]TTG	0.0144404	0.0144404
TAC[C>U]TTT	0.00638978	0.0111821
TAG[C>U]AAC	0.0058651	0
TAG[C>U]AAT	0.00492611	0
TAG[C>U]ACA	0.00552486	0
TAG[C>U]CAT	0.00603622	0
TAG[C>U]CCA	0.00306748	0
TAG[C>U]CTC	0.0119048	0
TAG[C>U]GAG	0.0042735	0
TAG[C>U]GCA	0.00154083	0
TAG[C>U]GCC	0.00253807	0
TAG[C>U]GGA	0.00271003	0
TAG[C>U]GGC	0.00291971	0.00145985
TAG[C>U]GTA	0.00373134	0
TAG[C>U]GTC	0.00496278	0.00992556
TAG[C>U]GTG	0.00518135	0.00259067
TAG[C>U]GTT	0.00526316	0.00350877
TAG[C>U]TAG	0.030303	0
TAG[C>U]TCA	0.00355872	0
TAG[C>U]TGA	0.00333333	0.00666667
TAG[C>U]TGG	0.00472813	0.00236407
TAG[C>U]TTA	0.0211268	0.0422535
TAG[C>U]TTC	0.00664452	0.00664452
TAG[C>U]TTG	0.0227273	0.030303
TAG[C>U]TTT	0.00857143	0.0171429
TAT[C>U]AAA	0.00979325	0.0750816
TAT[C>U]AAC	0.00931677	0.0393375
TAT[C>U]AAG	0.0167866	0.0767386
TAT[C>U]AAT	0.011236	0.0602656
[truncated: 612 more rows]

## Sheet: Fig.3B
	A3A	A3B_full
AAA[C>U]CCG	0	0.0434783
AAC[C>U]CGT	0	0.0666667
AAC[C>U]GAG	0	0.375
AAC[C>U]TCC	0	0.0833333
AAC[C>U]TTG	0.0769231	0.230769
AAG[C>U]TTC	0	0.25
AAT[C>U]AAA	0	0.285714
AAT[C>U]AAC	0	0.0769231
AAT[C>U]AAG	0.5	0
AAT[C>U]AAT	0	0.105263
AAT[C>U]ACC	0	0.166667
AAT[C>U]ACT	0	0.333333
AAT[C>U]AGC	0.125	0.225
AAT[C>U]AGG	0	0.142857
AAT[C>U]ATC	0	0.0434783
AAT[C>U]ATT	0.111111	0.0555556
AAT[C>U]CAC	0	0.4
AAT[C>U]CAG	0	0.142857
AAT[C>U]CCC	0	0.0769231
AAT[C>U]CCT	0	0.0833333
AAT[C>U]CGC	0	0.363636
AAT[C>U]CGG	0	0.25
AAT[C>U]CGT	0	0.25
AAT[C>U]CTG	0	0.111111
AAT[C>U]CTT	0	0.0666667
AAT[C>U]GAA	0	0.333333
AAT[C>U]GAC	0	0.285714
AAT[C>U]GAG	0	0.333333
AAT[C>U]GAT	0	0.0769231
AAT[C>U]GCA	0	0.142857
AAT[C>U]GCC	0.0980392	0.627451
AAT[C>U]GCT	0	0.0416667
AAT[C>U]GGC	0.0833333	0
AAT[C>U]GGG	0.181818	1.18182
AAT[C>U]GGT	0	0.1875
AAT[C>U]GTC	0	0.133333
AAT[C>U]TAC	0	0.4
AAT[C>U]TCC	0	0.0909091
AAT[C>U]TGC	0.0810811	0.0540541
AAT[C>U]TGG	0.44	0.44
AAT[C>U]TTC	0.307692	0.192308
ACC[C>U]ATC	0	0.0909091
ACC[C>U]GCG	0	0.0882353
ACC[C>U]GCT	0	0.130435
ACC[C>U]GGC	0	0.0416667
ACC[C>U]TTG	0	0.0909091
ACG[C>U]ACC	0	0.04
ACG[C>U]AGG	0.0357143	0
ACG[C>U]TTG	0.0434783	0.130435
ACG[C>U]TTT	0.037037	0.037037
ACT[C>U]ACG	0.142857	0
ACT[C>U]AGC	0.285714	0.142857
ACT[C>U]CAC	0	0.142857
ACT[C>U]CGC	0.0769231	0
ACT[C>U]GAA	0.333333	0
ACT[C>U]GAG	1	0
ACT[C>U]GCC	0	0.25
ACT[C>U]GCG	0	0.333333
ACT[C>U]GCT	0.111111	0.333333
ACT[C>U]GGC	0	0.583333
ACT[C>U]GGG	0	0.5
ACT[C>U]TCA	0	0
ACT[C>U]TCC	0	0.125
ACT[C>U]TGC	0.0555556	0.0555556
ACT[C>U]TGG	0.0714286	0.0714286
AGC[C>U]AGC	0.0133333	0
AGC[C>U]CCA	0.0714286	0
AGC[C>U]GCT	0	0.030303
AGC[C>U]TGG	0.0204082	0
AGC[C>U]TGT	0	0.0588235
AGC[C>U]TTG	0	0.0625
AGG[C>U]GGC	0.0212766	0
AGG[C>U]TGT	0.133333	0.2
AGG[C>U]TTC	0.0869565	0.130435
AGG[C>U]TTT	0.0454545	0
AGT[C>U]AGC	0.0769231	0.0769231
AGT[C>U]AGG	0	0.111111
AGT[C>U]ATT	0	0.125
AGT[C>U]CAG	0	0.166667
AGT[C>U]CGC	0	0.125
AGT[C>U]CGT	0	1.2
AGT[C>U]GAC	0	0.230769
AGT[C>U]GAG	0	1.2
AGT[C>U]GCA	0.0833333	0.0833333
AGT[C>U]GCC	0	0.1
AGT[C>U]GCG	0	0.05
AGT[C>U]GCT	0	0.0857143
AGT[C>U]GGA	0	2
AGT[C>U]GGC	0	0.1
AGT[C>U]GGT	0	0.444444
AGT[C>U]GTC	0.142857	0
AGT[C>U]GTG	0	0.230769
AGT[C>U]GTT	0	0.1
ATC[C>U]ACG	0.2	0.3
ATC[C>U]CGC	0	0.0714286
ATC[C>U]CGG	0	0.04
ATC[C>U]GGC	0	0.0227273
ATC[C>U]GGG	0	0.0555556
ATC[C>U]TGC	0	0.0263158
ATC[C>U]TGG	0	0.0416667
ATC[C>U]TTG	0.0833333	0.0833333
ATG[C>U]GGT	0	0.0666667
ATG[C>U]TTA	0.666667	0.333333
ATT[C>U]AAT	0.272727	0
ATT[C>U]ACC	0.0909091	0.136364
ATT[C>U]AGC	0	0.0263158
ATT[C>U]AGG	0.0909091	0.0454545
ATT[C>U]ATA	0.125	0
ATT[C>U]ATC	0	0.0666667
ATT[C>U]ATG	0	0.08
ATT[C>U]CAG	0	0.214286
ATT[C>U]CGC	0	0.0434783
ATT[C>U]CGG	0.05	0.25
ATT[C>U]GAC	0	0.25
ATT[C>U]GAT	0.272727	0.636364
ATT[C>U]GCA	0	0.153846
ATT[C>U]GCC	0.515152	0.636364
ATT[C>U]GCG	0.0689655	0.0344828
ATT[C>U]GCT	0	0.190476
ATT[C>U]GGC	0.047619	0.380952
ATT[C>U]GGG	0.333333	1
ATT[C>U]GGT	0	0.285714
ATT[C>U]GTC	0.2	0.2
ATT[C>U]TCC	0	0.0714286
ATT[C>U]TCG	0.142857	0.214286
ATT[C>U]TCT	0.133333	0.0666667
ATT[C>U]TGC	0.0416667	0.0833333
ATT[C>U]TGG	0.190476	0.0952381
CAC[C>U]ATC	0.0344828	0.137931
CAC[C>U]GAT	0.0909091	0.030303
CAC[C>U]GCA	0.037037	0
CAC[C>U]GCC	0.0192308	0
CAC[C>U]GCG	0.0144928	0.0289855
CAC[C>U]GCT	0.0689655	0
CAC[C>U]GGC	0	0.0126582
CAC[C>U]GGG	0.027027	0
CAC[C>U]TTG	0	0.0555556
CAG[C>U]GCC	0.00564972	0
CAG[C>U]GGA	0.025641	0
CAG[C>U]GTC	0.0208333	0
CAG[C>U]TAC	0.0294118	0
CAG[C>U]TTT	0	0.0714286
CAT[C>U]AAA	0	0.212121
CAT[C>U]AAC	0	0.025641
CAT[C>U]AAG	0	0.176471
CAT[C>U]AAT	0	0.0625
CAT[C>U]ACA	0.444444	0.333333
CAT[C>U]ACC	0	0.025
CAT[C>U]ACG	0.0769231	0.358974
CAT[C>U]ACT	0	0.0555556
CAT[C>U]AGC	0.0588235	0.105882
CAT[C>U]AGG	0.078125	0.03125
CAT[C>U]AGT	0	0.166667
CAT[C>U]ATC	0.0294118	0.0588235
CAT[C>U]ATG	0.0410959	0.205479
CAT[C>U]ATT	0.0869565	0
CAT[C>U]CAC	0.363636	0.181818
CAT[C>U]CAG	0	0.0689655
CAT[C>U]CCG	0	0.484848
CAT[C>U]CGA	0	0.117647
CAT[C>U]CGC	0	0.491228
CAT[C>U]CGG	0.00847458	0.317797
CAT[C>U]CGT	0.0769231	0.923077
CAT[C>U]CTG	0	0.0416667
CAT[C>U]GAA	0	0.153846
CAT[C>U]GAC	0.225806	0.322581
CAT[C>U]GAG	0	0.125
CAT[C>U]GAT	0	0.333333
CAT[C>U]GCA	0	0.047619
CAT[C>U]GCC	0.24	0.4
CAT[C>U]GCG	0.239437	0.211268
CAT[C>U]GCT	0.122449	0.571429
CAT[C>U]GGC	0.326316	0.378947
CAT[C>U]GGG	0.235294	0.647059
CAT[C>U]GGT	0.0192308	0.0384615
CAT[C>U]GTA	0.2	0.5
CAT[C>U]GTC	0.541667	0.916667
CAT[C>U]GTG	0	0.441176
CAT[C>U]GTT	0.222222	0.722222
CAT[C>U]TAC	0	0.333333
CAT[C>U]TCG	0	0.166667
CAT[C>U]TGA	0	0.0666667
CAT[C>U]TGC	0	0.191489
CAT[C>U]TGG	0	0.0727273
CAT[C>U]TGT	0.1	0
CAT[C>U]TTC	0	0.178571
CAT[C>U]TTG	0	0.0588235
CCA[C>U]GCG	0.0285714	0
CCA[C>U]GCT	0.0185185	0
CCC[C>U]AGG	0.0222222	0.0222222
CCC[C>U]GCG	0.133333	0.266667
CCG[C>U]AGC	0.0119048	0
CCG[C>U]CGG	0.0104167	0
CCG[C>U]CGT	0.0238095	0
CCG[C>U]CTG	0.00925926	0
CCG[C>U]GAC	0.025	0
CCG[C>U]GCC	0.0277778	0
CCG[C>U]GGC	0.0217391	0
CCG[C>U]TAT	0	0.0526316
CCG[C>U]TTC	0.025974	0.038961
CCG[C>U]TTT	0.0294118	0.0882353
CCT[C>U]AGG	0.148148	0
CCT[C>U]CGC	0	0.1
CCT[C>U]CGG	0	0.0540541
CCT[C>U]CTG	0	0.0384615
CCT[C>U]GAC	0.142857	0.0714286
CCT[C>U]GAT	0.583333	0
CCT[C>U]GCA	0.153846	0
CCT[C>U]GCC	0	0.12
CCT[C>U]GCG	0.466667	0.266667
CCT[C>U]GCT	0	0.714286
CCT[C>U]GGC	0.222222	0.037037
CCT[C>U]GGG	0.235294	0.117647
CCT[C>U]GGT	0.4	0
CCT[C>U]TGC	0.166667	0
CCT[C>U]TGG	0.037037	0
CGA[C>U]GTG	0.030303	0
CGA[C>U]TTT	0	0.037037
CGC[C>U]ATC	0.0106383	0
CGC[C>U]CAG	0.0070922	0
CGC[C>U]CGG	0	0.0147059
CGC[C>U]CTG	0.0133333	0
CGC[C>U]GCG	0.0103093	0
CGC[C>U]GGG	0.00917431	0.0183486
CGC[C>U]TGG	0	0.00662252
CGC[C>U]TTC	0	0.0181818
CGC[C>U]TTT	0.0555556	0.0277778
CGG[C>U]CCG	0.0285714	0
CGG[C>U]TAC	0.030303	0
CGG[C>U]TGT	0	0.0588235
CGG[C>U]TTG	0.0333333	0.1
CGT[C>U]AAT	0	0.181818
CGT[C>U]ACC	0.0526316	0.0789474
CGT[C>U]ACG	0.0149254	0
CGT[C>U]AGA	0	0.05
CGT[C>U]AGC	0.00892857	0.00892857
CGT[C>U]AGT	0	0.0384615
CGT[C>U]ATA	0	0.05
CGT[C>U]ATC	0	0.0151515
CGT[C>U]ATG	0	0.0322581
CGT[C>U]CAC	0	0.0344828
CGT[C>U]CAT	0	0.0769231
CGT[C>U]CCG	0	0.0588235
CGT[C>U]CGC	0	0.24
CGT[C>U]CGG	0	0.0465116
CGT[C>U]CTG	0.0322581	0
CGT[C>U]GAG	0	0.0434783
CGT[C>U]GCC	0.0625	0.03125
CGT[C>U]GCG	0.0804598	0.0689655
CGT[C>U]GCT	0	0.181818
CGT[C>U]GGA	0	0.0666667
CGT[C>U]GGC	0.0735294	0.132353
CGT[C>U]GGG	0.030303	0
CGT[C>U]GTC	0	0.222222
CGT[C>U]GTT	0.181818	0.0909091
CGT[C>U]TGA	0	0.037037
CGT[C>U]TGC	0	0.015625
CGT[C>U]TGT	0	0.153846
CGT[C>U]TTA	0	0.0909091
CTC[C>U]AGT	0	0.0625
CTC[C>U]GGC	0	0.140351
CTC[C>U]GGG	0.0357143	0
CTC[C>U]TGT	0.166667	0.166667
CTG[C>U]CCA	0.0625	0
CTG[C>U]CCC	0.0769231	0
CTG[C>U]CCG	0.0192308	0
CTG[C>U]GCG	0.00884956	0
CTG[C>U]GGC	0.00694444	0.00694444
CTG[C>U]GTG	0	0.0196078
CTG[C>U]TGG	0.00729927	0
CTG[C>U]TTA	0	0
CTT[C>U]AAA	0	0.0666667
CTT[C>U]AAG	0	0.05
CTT[C>U]ACG	0	0.0263158
CTT[C>U]ACT	0.307692	0.153846
CTT[C>U]AGC	0.047619	0.0714286
CTT[C>U]ATG	0.04	0.12
CTT[C>U]CAC	0.133333	0.4
CTT[C>U]CAG	0.0133333	0.0733333
CTT[C>U]CCG	0	0.0277778
CTT[C>U]CGC	0	0.139535
CTT[C>U]CGG	0.015873	0.015873
CTT[C>U]CTC	0.4	0.6
CTT[C>U]CTG	0.027027	0.0540541
CTT[C>U]GAA	0.142857	0
CTT[C>U]GAC	0.0714286	0
CTT[C>U]GAT	0.285714	0
CTT[C>U]GCA	0.16129	0.258065
CTT[C>U]GCC	0.184211	0.289474
CTT[C>U]GCG	0.619048	0.52381
CTT[C>U]GCT	0.1875	0.25
CTT[C>U]GGC	0.194805	0.012987
CTT[C>U]GGG	0.323529	0.117647
CTT[C>U]GGT	0.0740741	0
CTT[C>U]GTA	0.5	0.5
CTT[C>U]GTC	0.166667	0.333333
CTT[C>U]GTG	0.296296	0.222222
CTT[C>U]GTT	0.571429	0.142857
CTT[C>U]TGC	0	0.1
CTT[C>U]TGG	0.0192308	0.0384615
GAA[C>U]CGC	0.0204082	0
GAC[C>U]CGG	0.03125	0
GAC[C>U]GGC	0	0.0833333
GAC[C>U]GTA	0	0.142857
GAC[C>U]GTC	0.0384615	0
GAT[C>U]AAC	0	0.04
GAT[C>U]ACA	0	0.0526316
GAT[C>U]ACC	0.0322581	0.016129
GAT[C>U]ACG	0.0833333	0
GAT[C>U]ACT	0.0555556	0.0555556
GAT[C>U]AGA	0	0.0769231
GAT[C>U]AGC	0.142857	0.142857
GAT[C>U]AGG	0.0434783	0.217391
GAT[C>U]ATC	0.0181818	0.0909091
GAT[C>U]CAA	0	0.4
GAT[C>U]CAC	0	0.0555556
GAT[C>U]CAG	0	0.0333333
GAT[C>U]CAT	0.0909091	0.181818
GAT[C>U]CCG	0	0.0285714
GAT[C>U]CCT	0	0.555556
GAT[C>U]CGC	0.0597015	0.0149254
GAT[C>U]CGG	0	0.03125
GAT[C>U]CGT	0.142857	0
GAT[C>U]CTG	0	0.0227273
GAT[C>U]GAA	0.166667	0.166667
GAT[C>U]GAC	0.0344828	0.310345
GAT[C>U]GCC	0	0.0465116
GAT[C>U]GCG	0.0447761	0.238806
GAT[C>U]GCT	0.0588235	0
GAT[C>U]GGA	0	0.5
GAT[C>U]GGC	0.0833333	0.458333
GAT[C>U]GGG	0.363636	0.636364
GAT[C>U]GGT	0	0.0714286
GAT[C>U]GTC	0	0.102041
GAT[C>U]GTT	0	0.0952381
GAT[C>U]TCC	0.037037	0
GAT[C>U]TGC	0	0
GAT[C>U]TGT	0.363636	0.0909091
GCA[C>U]CGC	0.00769231	0
GCA[C>U]GGC	0	0.0138889
GCA[C>U]TAT	0	0.0714286
GCC[C>U]ACG	0.0243902	0
GCC[C>U]CGC	0.166667	0.25
GCC[C>U]GCG	0	0.0163934
GCC[C>U]GGC	0	0.00970874
GCC[C>U]GGG	0	0.0588235
GCC[C>U]GTC	0	0.1875
GCC[C>U]GTT	0.0666667	0.166667
GCC[C>U]TGG	0.0196078	0
GCC[C>U]TTT	0.105263	0.105263
GCG[C>U]AAC	0	0.015625
GCG[C>U]AAT	0.0227273	0
GCG[C>U]ATC	0.0103093	0
GCG[C>U]CAC	0	0.0107527
GCG[C>U]TAC	0.0192308	0
GCG[C>U]TAG	0.0666667	0.2
GCG[C>U]TTA	0.047619	0.0952381
GCG[C>U]TTC	0.011236	0.0337079
GCG[C>U]TTT	0.0227273	0.0681818
GCT[C>U]AAA	0.0588235	0
GCT[C>U]AGC	0.0862069	0
GCT[C>U]CAG	0.012987	0
GCT[C>U]CCA	0.0555556	0
GCT[C>U]CCG	0.0434783	0
GCT[C>U]CCT	0.1	0
GCT[C>U]CGG	0.0169492	0
GCT[C>U]GAC	0	0.0333333
GCT[C>U]GAT	0	0.111111
GCT[C>U]GCA	0	0.0833333
GCT[C>U]GCC	0	0.0181818
GCT[C>U]GCG	0.0151515	0.0909091
GCT[C>U]GGC	0	0.0517241
GCT[C>U]GTT	0.1	0
GCT[C>U]TAC	0	0.0555556
GCT[C>U]TGC	0.0909091	0.0181818
GCT[C>U]TTT	0.0555556	0.111111
GGA[C>U]ATC	0.0384615	0
GGA[C>U]CGC	0.0555556	0
GGA[C>U]CTG	0.0588235	0
GGC[C>U]TTT	0.0454545	0
GGG[C>U]TTT	0.0357143	0.0357143
GGT[C>U]AAT	0	0.153846
GGT[C>U]ACC	0.0253165	0.0886076
GGT[C>U]ACG	0	0.25
GGT[C>U]ACT	0	0.24
GGT[C>U]AGA	0	0.2
GGT[C>U]AGC	0.00970874	0.0194175
GGT[C>U]ATC	0.0196078	0.176471
GGT[C>U]ATT	0.037037	0.185185
GGT[C>U]CGA	0	0.25
GGT[C>U]CGC	0	0.333333
GGT[C>U]CGG	0	0.0434783
GGT[C>U]CTG	0	0.0666667
GGT[C>U]GAT	0	0.176471
GGT[C>U]GCA	0	0.117647
GGT[C>U]GCC	0.00934579	0.0280374
GGT[C>U]GCG	0	0.292683
GGT[C>U]GGA	0	0.111111
GGT[C>U]GGC	0	0.133333
GGT[C>U]GGG	0	0.333333
GGT[C>U]GTG	0	0.0909091
GGT[C>U]GTT	0	0.210526
GGT[C>U]TCC	0	0.636364
GGT[C>U]TGC	0	0.0285714
GGT[C>U]TGG	0	0.0277778
GGT[C>U]TGT	0	0.125
GGT[C>U]TTT	0.0714286	0.214286
GTA[C>U]ATG	0	0.0909091
GTA[C>U]CGC	0.025	0
GTC[C>U]AGC	0	0.0232558
GTC[C>U]CAC	0	0.0625
GTC[C>U]CCA	0	0.111111
GTC[C>U]GAC	0	0.111111
GTG[C>U]ACC	0.0689655	0.0344828
GTG[C>U]CGC	0	0.0121951
GTG[C>U]TTT	0	0.0526316
GTT[C>U]AAG	0	0.111111
GTT[C>U]AAT	0	0.0833333
GTT[C>U]ACG	0.008	0.024
GTT[C>U]AGC	0.122807	0.0175439
GTT[C>U]AGG	0	0.0333333
GTT[C>U]AGT	0.181818	0
GTT[C>U]ATT	0	0.125
GTT[C>U]CAC	0	0.04
GTT[C>U]CCG	0.0232558	0
GTT[C>U]CGC	0.0638298	0.0638298
GTT[C>U]CGG	0.0192308	0.0192308
GTT[C>U]CGT	0	0.375
GTT[C>U]CTC	0.1	0.15
GTT[C>U]CTG	0.0263158	0
GTT[C>U]GAA	0	0.2
GTT[C>U]GAC	0.214286	0.214286
GTT[C>U]GAT	0	0.0769231
GTT[C>U]GCA	0	0.181818
GTT[C>U]GCC	0.025974	0.012987
GTT[C>U]GCG	0.145833	0.0833333
GTT[C>U]GCT	0.0833333	0.166667
GTT[C>U]GGC	0.030303	0.151515
GTT[C>U]GGT	0.0526316	0.105263
GTT[C>U]TAC	0.0588235	0.0588235
GTT[C>U]TCA	0.0909091	0.272727
GTT[C>U]TCT	0.0833333	0.0833333
GTT[C>U]TGG	0	0.030303
GTT[C>U]TTA	0.0526316	0.0526316
TAA[C>U]GCC	0.0512821	0.153846
TAA[C>U]GCG	0.0277778	0
TAA[C>U]TTA	0.333333	0.333333
TAC[C>U]ATG	0	0.166667
TAC[C>U]ATT	0	0.4
TAC[C>U]CGC	0	0.0344828
TAC[C>U]GAG	0.2	0
TAC[C>U]GAT	0.0769231	0.0769231
TAC[C>U]GCC	0	0.115385
TAC[C>U]GCG	0	0.0384615
TAC[C>U]GGG	0.0909091	0
TAC[C>U]TTG	0.4	0.6
TAT[C>U]AAA	0.0555556	0.666667
TAT[C>U]AAC	0.0714286	0
TAT[C>U]AAG	0.8	0.6
TAT[C>U]AAT	0	0.125
TAT[C>U]ACC	0.121212	0.030303
TAT[C>U]ACG	0.0555556	0.222222
TAT[C>U]ACT	0	0.0909091
TAT[C>U]AGC	0.129032	0.516129
TAT[C>U]AGT	0	0.166667
TAT[C>U]ATC	0.368421	0.421053
TAT[C>U]ATG	0.571429	0
TAT[C>U]CAC	0	0.0588235
TAT[C>U]CAG	0.1	0.2
TAT[C>U]CAT	0	0.5
TAT[C>U]CCA	0	0.0769231
TAT[C>U]CCC	0	0.2
TAT[C>U]CCG	0	0.0833333
TAT[C>U]CGC	0	0.416667
TAT[C>U]CGG	0	0.294118
TAT[C>U]CGT	0	0.166667
TAT[C>U]CTA	0	0.333333
TAT[C>U]CTC	0	0.111111
TAT[C>U]CTG	0	0.0909091
TAT[C>U]GAA	0	0.352941
TAT[C>U]GAC	0	0.0454545
TAT[C>U]GAG	0.166667	0.333333
TAT[C>U]GCA	0	0.235294
TAT[C>U]GCC	0.22449	0.346939
TAT[C>U]GCG	0.0689655	0.206897
TAT[C>U]GGC	0	0.428571
TAT[C>U]GGT	0.0909091	0.181818
TAT[C>U]GTA	0.2	0.4
TAT[C>U]GTC	0.0526316	0
TAT[C>U]GTG	0.375	0.125
TAT[C>U]TAT	0.2	0
TAT[C>U]TCC	0	0.181818
TAT[C>U]TGA	0.333333	0.5
TAT[C>U]TGC	0.210526	0.421053
TAT[C>U]TGG	0.0625	0.0625
TAT[C>U]TTA	0.5	1.25
TAT[C>U]TTC	0.117647	0.0588235
TCA[C>U]ATC	0.166667	0
TCA[C>U]ATG	0.25	0
TCA[C>U]GCA	0.0333333	0
TCC[C>U]ACG	0	0.0833333
TCC[C>U]GCC	0	0.0454545
TCC[C>U]GGC	0	0.0416667
TCC[C>U]GGT	0	0.0769231
TCG[C>U]CCA	0.0625	0
TCG[C>U]TTA	0.333333	0.5
TCG[C>U]TTG	0.1	0.3
TCG[C>U]TTT	0.157895	0.157895
TCT[C>U]AAA	0	0.2
TCT[C>U]AAC	0.8	1.1
TCT[C>U]AAG	0	0.125
TCT[C>U]ACG	0.2	0.1
TCT[C>U]AGG	0.111111	0.222222
TCT[C>U]ATC	0.142857	0
TCT[C>U]CCC	0.0833333	0
TCT[C>U]CGC	0	0.0769231
TCT[C>U]CGG	0.0434783	0.0434783
TCT[C>U]CTG	0	0.136364
TCT[C>U]GCC	0	0.0625
TCT[C>U]GCG	0.5	0.5
TCT[C>U]GCT	1.2	1.2
TCT[C>U]GGC	0	0.142857
TCT[C>U]GGG	1	2.66667
TCT[C>U]TCC	0.125	0.25
TCT[C>U]TTT	0	0.0454545
TGA[C>U]GCA	0	0.015873
TGC[C>U]ACC	0.0185185	0
TGC[C>U]AGA	0	0.0232558
TGC[C>U]ATA	0.0909091	0
TGC[C>U]GAA	0.027027	0
TGC[C>U]GCT	0	0.0967742
TGC[C>U]GTG	0.0416667	0
TGG[C>U]GCG	0.008	0
TGG[C>U]TAC	0.04	0.04
TGG[C>U]TAT	0	0.0909091
TGG[C>U]TGG	0	0.0338983
TGG[C>U]TGT	0.2	0.3
TGG[C>U]TTC	0.0425532	0.0851064
TGT[C>U]AAG	0	0.333333
TGT[C>U]ACA	0.363636	0.545455
TGT[C>U]ACC	0	0.0526316
TGT[C>U]ACT	0	2
TGT[C>U]AGC	0	0.111111
TGT[C>U]AGT	0	1
TGT[C>U]ATA	0.0625	0.125
TGT[C>U]ATC	0	0.105263
TGT[C>U]ATG	0	0.307692
TGT[C>U]ATT	0	0.111111
TGT[C>U]CAG	0	0.0454545
TGT[C>U]CCG	0	0.111111
TGT[C>U]CGC	0	0.444444
TGT[C>U]CGG	0.05	0.05
TGT[C>U]CTC	0	0.5
TGT[C>U]GAA	0.0666667	0.2
TGT[C>U]GAT	0.111111	0.0740741
TGT[C>U]GCA	0.027027	0.189189
TGT[C>U]GCC	0.119048	0.904762
TGT[C>U]GCG	0.0833333	1.25
TGT[C>U]GCT	0	0.333333
TGT[C>U]GGC	0	0.166667
TGT[C>U]GGG	0.363636	0.272727
TGT[C>U]GGT	0	0.111111
TGT[C>U]GTT	0	0.142857
TGT[C>U]TCG	0	0.25
TGT[C>U]TGA	0	0.0666667
TGT[C>U]TGC	0	0.0588235
TGT[C>U]TTT	0.1	0.8
TTA[C>U]CGC	0	0.0153846
TTA[C>U]GCC	0.0333333	0
TTC[C>U]ACG	0	0.0666667
TTC[C>U]AGC	0	0.0258621
TTC[C>U]AGG	0.0588235	0
TTC[C>U]CGC	0	0.0512821
TTC[C>U]GAA	0	0.5
TTC[C>U]GCC	0	0.0416667
TTC[C>U]GGC	0	0.0666667
TTC[C>U]TGC	0	0.030303
TTG[C>U]GCC	0.0169492	0
TTG[C>U]GCT	0.0526316	0
TTG[C>U]TCA	0.0769231	0
TTT[C>U]AAA	0.176471	0.176471
TTT[C>U]AAC	0.125	0.1875
TTT[C>U]AAT	0.166667	0.0833333
TTT[C>U]ACA	0.0769231	0
TTT[C>U]ACC	0.174603	0.206349
TTT[C>U]ACG	0.159091	0.0681818
TTT[C>U]ACT	0.1	0.3
TTT[C>U]AGA	0.368421	0.315789
TTT[C>U]AGC	0.214286	0.271429
TTT[C>U]AGG	0.0588235	0.0588235
TTT[C>U]ATC	0	0.0689655
TTT[C>U]ATG	0.285714	0.047619
TTT[C>U]ATT	0.0714286	0.142857
TTT[C>U]CAG	0	0.0212766
TTT[C>U]CAT	0.0769231	0.153846
TTT[C>U]CCA	0	0.0454545
TTT[C>U]CCC	0	0.307692
TTT[C>U]CCG	0.0714286	0.178571
TTT[C>U]CCT	0	0.333333
TTT[C>U]CGC	0	0.529412
TTT[C>U]CGG	0	0.428571
TTT[C>U]CGT	0	0.285714
TTT[C>U]CTG	0.1	0.25
TTT[C>U]GAC	0.0967742	0.129032
TTT[C>U]GAG	0	0.0909091
TTT[C>U]GCA	0.0555556	0
TTT[C>U]GCC	0.163636	0.436364
TTT[C>U]GCG	0.294118	0.411765
TTT[C>U]GCT	0.1	0.166667
TTT[C>U]GGA	0.1	0.5
TTT[C>U]GGC	0.448276	0.758621
TTT[C>U]GGT	0	0.5
TTT[C>U]GTA	0.166667	0.333333
TTT[C>U]GTC	0.1	0.2
TTT[C>U]GTG	0.4	0.4
TTT[C>U]GTT	0.0769231	0.230769
TTT[C>U]TAA	0	0.111111
TTT[C>U]TCA	0.0769231	0.0769231
TTT[C>U]TCG	0.238095	0.380952
TTT[C>U]TGA	0.117647	0.294118
TTT[C>U]TGC	0	0.222222
TTT[C>U]TGG	0.0882353	0.117647
TTT[C>U]TTC	0.0625	0.0625

## Sheet: Fig.3C
	A3A	A3B_full
AAA[C>U]	0	0.00657895
AAC[C>U]	0	0.0444444
AAT[C>U]	0.0515464	0.618557
ACC[C>U]	0	0.132075
ACT[C>U]	0.0243902	0.560976
AGG[C>U]	0.00970874	0
AGT[C>U]	0	0.396226
ATC[C>U]	0	0.0352941
ATT[C>U]	0.27027	0.486486
CAC[C>U]	0	0.0561798
CAT[C>U]	0.0504732	0.817035
CCC[C>U]	0.08	0.16
CCT[C>U]	0.0416667	0.833333
CGC[C>U]	0.0102041	0.0102041
CGT[C>U]	0	0.416667
CTC[C>U]	0	0.163265
CTT[C>U]	0.205882	0.617647
GAT[C>U]	0.0227273	0.511364
GCA[C>U]	0.00884956	0.00884956
GCC[C>U]	0.0408163	0.204082
GCT[C>U]	0.0465116	0.255814
GGT[C>U]	0	0.596774
GTC[C>U]	0	0.0392157
GTT[C>U]	0.102273	0.147727
TAC[C>U]	0	0.0746269
TAT[C>U]	0.0506329	0.607595
TCT[C>U]	0.212121	0.439394
TGC[C>U]	0	0.0333333
TGG[C>U]	0.00537634	0
TGT[C>U]	0.0735294	1.33824
TTA[C>U]	0	0.00884956
TTC[C>U]	0	0.0689655
TTT[C>U]	0.341317	0.826347

## Sheet: Fig.3D
	A3A	A3B_full
AAAT[C>U]	0.0263158	0.315789
AACC[C>U]	0	0.111111
AACT[C>U]	0.1	0
AATG[C>U]	0	0.0227273
AATT[C>U]	0	0.047619
ACAT[C>U]	0	0.55
ACCT[C>U]	0	0.0909091
ACGT[C>U]	0	0.05
ACTT[C>U]	0	0.217391
AGAT[C>U]	0	0.037037
AGGT[C>U]	0	0.285714
AGTT[C>U]	0.0526316	0
ATAT[C>U]	0.027027	0.297297
ATCC[C>U]	0	0.105263
ATCT[C>U]	0.0454545	0.0909091
ATGT[C>U]	0	0.235294
ATTA[C>U]	0.0263158	0
ATTT[C>U]	0	0.386364
CAAT[C>U]	0	0.434783
CAGC[C>U]	0	0.0666667
CAGT[C>U]	0	0.181818
CATC[C>U]	0	0.0952381
CATT[C>U]	0.136364	0.863636
CCAT[C>U]	0	0.47619
CCCA[C>U]	0.1	0
CCGT[C>U]	0	0.368421
CCTT[C>U]	0.0555556	0.222222
CGAT[C>U]	0	0.407407
CGGA[C>U]	0.0769231	0
CGGT[C>U]	0	0.444444
CGTC[C>U]	0	0.0769231
CGTT[C>U]	0	0.0555556
CTAT[C>U]	0	0.2
CTCT[C>U]	0	0.111111
CTGT[C>U]	0	0.272727
CTTC[C>U]	0	0.114286
CTTT[C>U]	0	0.151515
TAAT[C>U]	0	0.217391
TACT[C>U]	0	0.0833333
TATT[C>U]	0	0.03125
TCAT[C>U]	0	0.852941
TCTC[C>U]	0	0.0769231
TCTT[C>U]	0	0.142857
TGAC[C>U]	0	0.08
TGAT[C>U]	0	0.133333
TGGT[C>U]	0	0.0666667
TGTT[C>U]	0	0.0645161
TTAT[C>U]	0.0434783	0.413043
TTCC[C>U]	0	0.125
TTCT[C>U]	0	0.125
TTGT[C>U]	0.0416667	0.458333
TTTT[C>U]	0.0491803	0.262295

## Sheet: Fig.4
loopseq	activity	Enzyme	replicate
GT.C.	36	A3B_CTD	rep1
TGT.C.	56	A3B_CTD	rep1
TTGT.C.	47	A3B_CTD	rep1
TT.C.	27	A3B_CTD	rep1
TTT.C.	63	A3B_CTD	rep1
TTTT.C.	34	A3B_CTD	rep1
AT.C.	52	A3B_CTD	rep1
GTT.C.	16	A3B_CTD	rep1
TCAT.C.	47	A3B_CTD	rep1
GT.C.	40	A3B_CTD	rep2
TGT.C.	73	A3B_CTD	rep2
TTGT.C.	41	A3B_CTD	rep2
TT.C.	35	A3B_CTD	rep2
TTT.C.	68	A3B_CTD	rep2
TTTT.C.	31	A3B_CTD	rep2
AT.C.	46	A3B_CTD	rep2
GTT.C.	23	A3B_CTD	rep2
TCAT.C.	47	A3B_CTD	rep2
GT.C.	43	A3B_CTD	rep3
TGT.C.	60	A3B_CTD	rep3
TTGT.C.	49	A3B_CTD	rep3
TT.C.	44	A3B_CTD	rep3
TTT.C.	69	A3B_CTD	rep3
TTTT.C.	38	A3B_CTD	rep3
AT.C.	57	A3B_CTD	rep3
GTT.C.	6	A3B_CTD	rep3
TCAT.C.	44	A3B_CTD	rep3
GT.C.	5	A3A	rep1
TGT.C.	0.4	A3A	rep1
TTGT.C.	2	A3A	rep1
TT.C.	14	A3A	rep1
TTT.C.	9	A3A	rep1
AT.C.	11	A3A	rep1
GTT.C.	12	A3A	rep1
TCAT.C.	6	A3A	rep1
GT.C.	12	A3A	rep2
TGT.C.	7	A3A	rep2
TTGT.C.	11	A3A	rep2
TT.C.	17	A3A	rep2
TTT.C.	18	A3A	rep2
AT.C.	21	A3A	rep2
GTT.C.	11	A3A	rep2
TCAT.C.	13	A3A	rep2
GT.C.	21	A3A	rep3
TGT.C.	20	A3A	rep3
TTGT.C.	21	A3A	rep3
TT.C.	36	A3A	rep3
TTT.C.	32	A3A	rep3
AT.C.	31	A3A	rep3
GTT.C.	22	A3A	rep3
TCAT.C.	21	A3A	rep3

[truncated: 5 more sheets: Fig.5A_UPDSeq, Fig.5B_UPDSeq, Fig.5A_tumors, Fig.5B_tumors, Fig.5CD]
